# Supplementary material for: Critical scaling of novelty in the cortex
Source: Nat Commun. 2026 Jan 10;17:1555. doi: 10.1038/s41467-025-68277-0 (PMC12894744; doi:10.1038/s41467-025-68277-0)
Supplement: Supplementary file 4 — Source Data [file 41467_2025_68277_MOESM4_ESM.zip]

Archive with 67 entries (67 files):
- FigS13a.csv
- FigS13b.csv
- FigS14a.csv
- FigS14b.csv
- FigS14c.csv
- FigS15.csv
- Fig1c.csv
- Fig1f.csv
- Fig1g.csv
- Fig2b.csv
- Fig2c.csv
- Fig2d.csv
- Fig2e.csv
- Fig2f.csv
- Fig2g.csv
- Fig2h.csv
- Fig2i.csv
- Fig2j.csv
- Fig3a.csv
- Fig3b.csv
- Fig3d.csv
- Fig4b.csv
- Fig4c.csv
- Fig4d.csv
- Fig4e.csv
- Fig4e_inset.csv
- Fig4f.csv
- Fig4g.csv
- Fig5b.csv
- Fig5c.csv
- Fig5d.csv
- Fig5e.csv
- Fig5f.csv
- Fig7a.csv
- Fig7b.csv
- Fig7c.csv
- Fig7d.csv
- Fig7e.csv
- Fig7f.csv
- Fig8a.csv
- Fig8b.csv
- Fig8c.csv
- FigS1d.csv
- FigS2b.csv
- FigS2c.csv
- FigS3a.csv
- FigS3b.csv
- FigS6a.csv
- FigS6b.csv
- FigS6c.csv
- FigS7.csv
- FigS8a.csv
- FigS8b.csv
- FigS9a.csv
- FigS9b.csv
- FigS9c.csv
- FigS10a.csv
- FigS10b.csv
- FigS10c.csv
- FigS10d.csv
- FigS10e.csv
- FigS11a.csv
- FigS11b.csv
- FigS11c.csv
- FigS12a.csv
- FigS12b.csv
- FigS12c.csv
