# Supplementary material for: Critical scaling of novelty in the cortex
Source: Nat Commun. 2026 Jan 10;17:1555. doi: 10.1038/s41467-025-68277-0 (PMC12894744; doi:10.1038/s41467-025-68277-0)
Supplement: Supplementary file 4 — Source Data [file 41467_2025_68277_MOESM4_ESM.zip › FigS13a.csv]

#TC spk count	#Mean 1.003	#SD 1.003	#Mean 1.0066	#SD 1.0066	#Mean 1.01	#SD 1.01
0	0.156315687	0.00157882	0.147446022	0.001327406	0.15237877	0.00759565
1	0.193978804	0.001656207	0.20847131	0.004160952	0.284241151	0.003707767
2	0.226243739	0.005508553	0.246942336	0.009919392	0.318111598	0.010057441
3	0.269090374	0.017562948	0.281883936	0.051375031	0.327947625	0.029464438
4	0.27009088	0.060619398	0.32675642	0.130979896	0.350262007	0.066418816
