# Supplementary material for: Critical scaling of novelty in the cortex
Source: Nat Commun. 2026 Jan 10;17:1555. doi: 10.1038/s41467-025-68277-0 (PMC12894744; doi:10.1038/s41467-025-68277-0)
Supplement: Supplementary file 4 — Source Data [file 41467_2025_68277_MOESM4_ESM.zip › FigS13b.csv]

0.3	0.0173568882062616
0.5	-0.0066720958263799
0.9	-0.00297685383377629
0.95	0.0600823606656223
1	0.197597557925176
1.003	0.254385652412334
1.005	0.0788729227719405
1.0061	0.38663503172319
1.0066	0.314084183527581
1.0076	0.197052835061909
1.009	0.290953775061733
1.01	0.143590823061402
