# Supplementary material for: Critical scaling of novelty in the cortex
Source: Nat Commun. 2026 Jan 10;17:1555. doi: 10.1038/s41467-025-68277-0 (PMC12894744; doi:10.1038/s41467-025-68277-0)
Supplement: Supplementary file 4 — Source Data [file 41467_2025_68277_MOESM4_ESM.zip › FigS14a.csv]

sim	iter	f1_ntc
SimData300ctxB10066P026	0	0.09505752791230554
SimData300ctxB10066P026	1	0.09299454815137198
SimData300ctxB10066P026	2	0.09686041055579832
SimData300ctxB10066P026	3	0.12291296103556723
SimData300ctxB10066P026	4	0.13250726115856787
SimData300ctxB10066P026	5	0.11081584703489514
SimData300ctxB10066P026	6	0.06695036171033977
SimData300ctxB10066P026	7	0.09074141806778238
SimData300ctxB10066P026	8	0.10000788047367759
SimData300ctxB10066P026	9	0.06858770968734906
SimData300ctxB10066P026	10	0.08699690047745215
SimData300ctxB10066P026	11	0.09111257532439894
SimData300ctxB10066P026	12	0.09765530375929603
SimData300ctxB10066P026	13	0.10939296371015947
SimData300ctxB10066P026	14	0.09811825203366908
SimData300ctxB10066P026	15	0.10429516544287994
SimData300ctxB10066P026	16	0.07091365441588636
SimData300ctxB10066P026	17	0.11228294126198861
SimData300ctxB10066P026	18	0.0897892130928751
SimData300ctxB10066P026	19	0.07943167392262132
SimData300ctxB10066P026	20	0.09190823591078548
SimData300ctxB10066P026	21	0.10007344772418096
SimData300ctxB10066P026	22	0.08247715299904257
SimData300ctxB10066P026	23	0.08799859893850356
SimData300ctxB10066P026	24	0.09150750307259573
SimData300ctxB10066P026	25	0.10018995878185007
SimData300ctxB10066P026	26	0.08362297381246538
SimData300ctxB10066P026	27	0.09862275347594478
SimData300ctxB10066P026	28	0.10482871082755565
SimData300ctxB10066P026	29	0.08420218501175533
SimData300ctxB10066P026	30	0.09888259427052991
SimData300ctxB10066P026	31	0.09061523483602496
SimData300ctxB10066P026	32	0.10214145856917722
SimData300ctxB10066P026	33	0.0952309479032274
SimData300ctxB10066P026	34	0.09975723714644358
SimData300ctxB10066P026	35	0.09675673387895814
SimData300ctxB10066P026	36	0.08508041616204642
SimData300ctxB10066P026	37	0.12889734853105297
SimData300ctxB10066P026	38	0.10480372525623147
SimData300ctxB10066P026	39	0.09497403633742585
SimData300ctxB10066P026	40	0.11518834977130629
SimData300ctxB10066P026	41	0.08025822070897835
SimData300ctxB10066P026	42	0.08795968934070963
SimData300ctxB10066P026	43	0.10412181586182419
SimData300ctxB10066P026	44	0.09070168919373167
SimData300ctxB10066P026	45	0.08646183099212551
SimData300ctxB10066P026	46	0.0945884579110659
SimData300ctxB10066P026	47	0.10350997004481155
SimData300ctxB10066P026	48	0.08404188261244921
SimData300ctxB10066P026	49	0.10163025277182594
SimData300ctxB10066P026	50	0.09323540343481805
SimData300ctxB10066P026	51	0.09141891268995866
SimData300ctxB10066P026	52	0.1055373649936993
SimData300ctxB10066P026	53	0.08129550015070604
SimData300ctxB10066P026	54	0.10242623132141777
SimData300ctxB10066P026	55	0.08686240511766827
SimData300ctxB10066P026	56	0.09424019715736388
SimData300ctxB10066P026	57	0.09362514359621911
SimData300ctxB10066P026	58	0.07591979648228857
SimData300ctxB10066P026	59	0.0932854715113478
SimData300ctxB10066P026	60	0.10706722241930774
SimData300ctxB10066P026	61	0.11485965061758678
SimData300ctxB10066P026	62	0.07791270997095885
SimData300ctxB10066P026	63	0.11315025979896612
SimData300ctxB10066P026	64	0.09816229703479899
SimData300ctxB10066P026	65	0.09640744339627336
SimData300ctxB10066P026	66	0.10406146911091751
SimData300ctxB10066P026	67	0.09866642010733746
SimData300ctxB10066P026	68	0.09453858774154685
SimData300ctxB10066P026	69	0.09469474681249548
SimData300ctxB10066P026	70	0.09865746701096535
SimData300ctxB10066P026	71	0.11588517456471352
SimData300ctxB10066P026	72	0.07641882991185035
SimData300ctxB10066P026	73	0.08142221715715268
SimData300ctxB10066P026	74	0.11483687188232838
SimData300ctxB10066P026	75	0.09765849804107088
SimData300ctxB10066P026	76	0.09046932318942826
SimData300ctxB10066P026	77	0.09560775036380434
SimData300ctxB10066P026	78	0.09600870672635065
SimData300ctxB10066P026	79	0.11293230899251663
SimData300ctxB10066P026	80	0.09708506723374433
SimData300ctxB10066P026	81	0.10299280173469263
SimData300ctxB10066P026	82	0.093041773652215
SimData300ctxB10066P026	83	0.08300131292604111
SimData300ctxB10066P026	84	0.08089976269640811
SimData300ctxB10066P026	85	0.12187008197606733
SimData300ctxB10066P026	86	0.10970355574152242
SimData300ctxB10066P026	87	0.09371098451601419
SimData300ctxB10066P026	88	0.09248779960341308
SimData300ctxB10066P026	89	0.09883984868131693
SimData300ctxB10066P026	90	0.10525288059708224
SimData300ctxB10066P026	91	0.08619682919137467
SimData300ctxB10066P026	92	0.0937348204113693
SimData300ctxB10066P026	93	0.102285719164423
SimData300ctxB10066P026	94	0.0991011660553949
SimData300ctxB10066P026	95	0.11367865302659216
SimData300ctxB10066P026	96	0.10487582787864735
SimData300ctxB10066P026	97	0.117039936277304
SimData300ctxB10066P026	98	0.09152277559696431
SimData300ctxB10066P026	99	0.10321172231122908
SimData300ctxB101P00045	0	0.10223173469163074
SimData300ctxB101P00045	1	0.0854040377869183
SimData300ctxB101P00045	2	0.10612265855420852
SimData300ctxB101P00045	3	0.08606937511523724
SimData300ctxB101P00045	4	0.1362580095704711
SimData300ctxB101P00045	5	0.11228195506062966
SimData300ctxB101P00045	6	0.07228417547373725
SimData300ctxB101P00045	7	0.11083228347579197
SimData300ctxB101P00045	8	0.0901590192349006
SimData300ctxB101P00045	9	0.10569385529659536
SimData300ctxB101P00045	10	0.1150620847884094
SimData300ctxB101P00045	11	0.10238645805810105
SimData300ctxB101P00045	12	0.0981495917200741
SimData300ctxB101P00045	13	0.08728772642565233
SimData300ctxB101P00045	14	0.10076802380616771
SimData300ctxB101P00045	15	0.11457249222194506
SimData300ctxB101P00045	16	0.08265018678586307
SimData300ctxB101P00045	17	0.12081021265832743
SimData300ctxB101P00045	18	0.09764395370576733
SimData300ctxB101P00045	19	0.10124467915027373
SimData300ctxB101P00045	20	0.10584027429996574
SimData300ctxB101P00045	21	0.11140689437907539
SimData300ctxB101P00045	22	0.12006034622644919
SimData300ctxB101P00045	23	0.10894596679719142
SimData300ctxB101P00045	24	0.09181504729513071
SimData300ctxB101P00045	25	0.10285461991538221
SimData300ctxB101P00045	26	0.10650716878531279
SimData300ctxB101P00045	27	0.10364912457406421
SimData300ctxB101P00045	28	0.09921965974606568
SimData300ctxB101P00045	29	0.11192100255005788
SimData300ctxB101P00045	30	0.08563552323952073
SimData300ctxB101P00045	31	0.08621367552716355
SimData300ctxB101P00045	32	0.0893291458022759
SimData300ctxB101P00045	33	0.08178005438906578
SimData300ctxB101P00045	34	0.09794922685457037
SimData300ctxB101P00045	35	0.07724827049273139
SimData300ctxB101P00045	36	0.08735131938073223
SimData300ctxB101P00045	37	0.11085760458925198
SimData300ctxB101P00045	38	0.09598099086090134
SimData300ctxB101P00045	39	0.10141202612863634
SimData300ctxB101P00045	40	0.1045635137263115
SimData300ctxB101P00045	41	0.09207507684054449
SimData300ctxB101P00045	42	0.08791272935726402
SimData300ctxB101P00045	43	0.09706583805539529
SimData300ctxB101P00045	44	0.09480148086844317
SimData300ctxB101P00045	45	0.10079232256218229
SimData300ctxB101P00045	46	0.08906295415748251
SimData300ctxB101P00045	47	0.11451067960539323
SimData300ctxB101P00045	48	0.08872662674208034
SimData300ctxB101P00045	49	0.11134500788679184
SimData300ctxB101P00045	50	0.08750954201714287
SimData300ctxB101P00045	51	0.10122331923278308
SimData300ctxB101P00045	52	0.08529690760145744
SimData300ctxB101P00045	53	0.0892036375906192
SimData300ctxB101P00045	54	0.09044563124646154
SimData300ctxB101P00045	55	0.1060448587014414
SimData300ctxB101P00045	56	0.08467972132563
SimData300ctxB101P00045	57	0.10862455281628255
SimData300ctxB101P00045	58	0.08614760670147643
SimData300ctxB101P00045	59	0.10930235537595648
SimData300ctxB101P00045	60	0.1093625751475584
SimData300ctxB101P00045	61	0.08114757672169037
SimData300ctxB101P00045	62	0.09198804410158992
SimData300ctxB101P00045	63	0.10395997596394387
SimData300ctxB101P00045	64	0.10631207811846835
SimData300ctxB101P00045	65	0.09384488195997995
SimData300ctxB101P00045	66	0.10319191278528791
SimData300ctxB101P00045	67	0.09704606569027821
SimData300ctxB101P00045	68	0.09330662276301734
SimData300ctxB101P00045	69	0.08831629657943574
SimData300ctxB101P00045	70	0.09722732098030337
SimData300ctxB101P00045	71	0.11045173967401944
SimData300ctxB101P00045	72	0.1027379148673542
SimData300ctxB101P00045	73	0.10611987262944536
SimData300ctxB101P00045	74	0.0931367574171269
SimData300ctxB101P00045	75	0.07887270235882016
SimData300ctxB101P00045	76	0.09513202908072646
SimData300ctxB101P00045	77	0.09661494802597934
SimData300ctxB101P00045	78	0.09497365099845677
SimData300ctxB101P00045	79	0.09893189691377416
SimData300ctxB101P00045	80	0.11140364226270913
SimData300ctxB101P00045	81	0.08493953507800915
SimData300ctxB101P00045	82	0.10814795537062986
SimData300ctxB101P00045	83	0.09980051652875148
SimData300ctxB101P00045	84	0.11282955353713982
SimData300ctxB101P00045	85	0.09895498487590296
SimData300ctxB101P00045	86	0.11076959792872494
SimData300ctxB101P00045	87	0.11479177766390539
SimData300ctxB101P00045	88	0.09121002169412201
SimData300ctxB101P00045	89	0.10974463102925795
SimData300ctxB101P00045	90	0.08484001512556243
SimData300ctxB101P00045	91	0.09469078582279246
SimData300ctxB101P00045	92	0.10511754717971704
SimData300ctxB101P00045	93	0.0870336711001217
SimData300ctxB101P00045	94	0.12239166847545005
SimData300ctxB101P00045	95	0.08584842168672766
SimData300ctxB101P00045	96	0.08665538060078933
SimData300ctxB101P00045	97	0.08324922621927981
SimData300ctxB101P00045	98	0.09888018086339262
SimData300ctxB101P00045	99	0.12019422464849043
SimData300ctxB09P33	0	0.11445186765054896
SimData300ctxB09P33	1	0.09895056555130909
SimData300ctxB09P33	2	0.08487523997426057
SimData300ctxB09P33	3	0.10648060731210815
SimData300ctxB09P33	4	0.09992165543783868
SimData300ctxB09P33	5	0.09489385119690721
SimData300ctxB09P33	6	0.11147964905681833
SimData300ctxB09P33	7	0.10412233164247797
SimData300ctxB09P33	8	0.08257646226543172
SimData300ctxB09P33	9	0.09779526750008288
SimData300ctxB09P33	10	0.08926809999860733
SimData300ctxB09P33	11	0.1103133526973485
SimData300ctxB09P33	12	0.08581212089660244
SimData300ctxB09P33	13	0.09751746974124381
SimData300ctxB09P33	14	0.10648679754840815
SimData300ctxB09P33	15	0.09384115323870322
SimData300ctxB09P33	16	0.10279299086903963
SimData300ctxB09P33	17	0.10074704430663943
SimData300ctxB09P33	18	0.10287143514190784
SimData300ctxB09P33	19	0.09006604176096467
SimData300ctxB09P33	20	0.07168299040237511
SimData300ctxB09P33	21	0.10469860584132898
SimData300ctxB09P33	22	0.09950906730428276
SimData300ctxB09P33	23	0.09352185241538556
SimData300ctxB09P33	24	0.10205768712212437
SimData300ctxB09P33	25	0.09349422007537388
SimData300ctxB09P33	26	0.1136843467275307
SimData300ctxB09P33	27	0.09521116075163957
SimData300ctxB09P33	28	0.08272157307968486
SimData300ctxB09P33	29	0.09518507388565098
SimData300ctxB09P33	30	0.08723505044284363
SimData300ctxB09P33	31	0.1078243746574512
SimData300ctxB09P33	32	0.08828753561379578
SimData300ctxB09P33	33	0.10165325607446249
SimData300ctxB09P33	34	0.08589818653113511
SimData300ctxB09P33	35	0.11529533365057013
SimData300ctxB09P33	36	0.08737482629292063
SimData300ctxB09P33	37	0.11455545823790622
SimData300ctxB09P33	38	0.0979341559484089
SimData300ctxB09P33	39	0.08993857450895704
SimData300ctxB09P33	40	0.07731579273135726
SimData300ctxB09P33	41	0.11331089771983578
SimData300ctxB09P33	42	0.09497556155851813
SimData300ctxB09P33	43	0.09331509315404304
SimData300ctxB09P33	44	0.09562752271455832
SimData300ctxB09P33	45	0.08997982881363012
SimData300ctxB09P33	46	0.10686698191728305
SimData300ctxB09P33	47	0.08367981340472855
SimData300ctxB09P33	48	0.10469135848564406
SimData300ctxB09P33	49	0.09895174980832155
SimData300ctxB09P33	50	0.09015462272279262
SimData300ctxB09P33	51	0.06317455635792532
SimData300ctxB09P33	52	0.10770924857328926
SimData300ctxB09P33	53	0.08630748304967255
SimData300ctxB09P33	54	0.09604710977326031
SimData300ctxB09P33	55	0.09080040877321936
SimData300ctxB09P33	56	0.06909916736611862
SimData300ctxB09P33	57	0.08128728494228259
SimData300ctxB09P33	58	0.0905623862428066
SimData300ctxB09P33	59	0.10595853854656467
SimData300ctxB09P33	60	0.08717730417651179
SimData300ctxB09P33	61	0.11511165118489013
SimData300ctxB09P33	62	0.09082250712268265
SimData300ctxB09P33	63	0.10945841274962478
SimData300ctxB09P33	64	0.10652489941619267
SimData300ctxB09P33	65	0.07669497086437035
SimData300ctxB09P33	66	0.09155388002018265
SimData300ctxB09P33	67	0.08497847576096379
SimData300ctxB09P33	68	0.10472198145334137
SimData300ctxB09P33	69	0.08827893630629967
SimData300ctxB09P33	70	0.09072165983529926
SimData300ctxB09P33	71	0.09729392258458738
SimData300ctxB09P33	72	0.077995894407814
SimData300ctxB09P33	73	0.07239625035098436
SimData300ctxB09P33	74	0.083787394476642
SimData300ctxB09P33	75	0.11277632467125029
SimData300ctxB09P33	76	0.0910597374214908
SimData300ctxB09P33	77	0.10473444394944342
SimData300ctxB09P33	78	0.12455486667604718
SimData300ctxB09P33	79	0.08938705133706712
SimData300ctxB09P33	80	0.0923381088340077
SimData300ctxB09P33	81	0.11291209520921494
SimData300ctxB09P33	82	0.10107242316766041
SimData300ctxB09P33	83	0.0902358179435648
SimData300ctxB09P33	84	0.08834573847122149
SimData300ctxB09P33	85	0.07590602320610794
SimData300ctxB09P33	86	0.10544664752709106
SimData300ctxB09P33	87	0.1048205745667676
SimData300ctxB09P33	88	0.0970718306643755
SimData300ctxB09P33	89	0.09502417811676811
SimData300ctxB09P33	90	0.09297318221954544
SimData300ctxB09P33	91	0.1068226656579726
SimData300ctxB09P33	92	0.08914392374559657
SimData300ctxB09P33	93	0.1091866104105936
SimData300ctxB09P33	94	0.12494390668486792
SimData300ctxB09P33	95	0.10564395212650128
SimData300ctxB09P33	96	0.08472078627225324
SimData300ctxB09P33	97	0.1128377635806785
SimData300ctxB09P33	98	0.1096000734857057
SimData300ctxB09P33	99	0.10561483056769236
