# Supplementary material for: Critical scaling of novelty in the cortex
Source: Nat Commun. 2026 Jan 10;17:1555. doi: 10.1038/s41467-025-68277-0 (PMC12894744; doi:10.1038/s41467-025-68277-0)
Supplement: Supplementary file 4 — Source Data [file 41467_2025_68277_MOESM4_ESM.zip › FigS14b.csv]

T0.0001	T0.0001 (SEM)	T0.1	T0.1 (SEM)	T0.5	T0.5 (SEM)	T1.0	T1.0 (SEM)	T1.5	T1.5 (SEM)	T2.0	T2.0 (SEM)	T3.0	T3.0 (SEM)	X-ndrop
0.11961802755876681	0.0005174643353094076	0.11761220756553473	0.0004996155981034478	0.11532281795039757	0.0004901790411758755	0.11487329910385537	0.0004971251625746241	0.11438074974653172	0.0005144386282426935	0.1138069225259125	0.0005016301538235767	0.11283938872229728	0.0005195718070832764	0.0
0.12013267677804215	0.0005144080643733731	0.11743408610683662	0.0005187647534636216	0.11664728085786273	0.0005379947341584374	0.11570796256406213	0.0004975865546347262	0.11446500958284836	0.0004928776458793372	0.11434664180281735	0.0005144015776150273	0.11379100590759278	0.0005103906008681666	1.0
0.11878645565685293	0.0005095787614587395	0.11678952271058457	0.0004891277218405224	0.11636296908536523	0.0004929823550613954	0.1158542407779495	0.00048366069899102946	0.11398274859395643	0.000497174290851111	0.11444772292580638	0.0004976116578966829	0.11327353937384496	0.0005164738968755808	2.0
0.11945851329473499	0.0005490016467346214	0.11656630405806073	0.0004932862617493733	0.11592859573611349	0.0004891300345790138	0.1156340582293685	0.0004891827922980742	0.11423171627358604	0.0004911895352189063	0.11392061289956207	0.0005090937915698833	0.11403132002495489	0.0005243984710899283	3.0
0.1186409482732427	0.0005244305108666486	0.11709399793568781	0.00049257580925151	0.11644130886670573	0.0005065935217951809	0.11535328159375557	0.0005128491276571872	0.11459350908431382	0.000503883187303016	0.11375428750291235	0.0005021742132849118	0.11354297954573488	0.000515760149787254	4.0
0.11931583337196336	0.0005218584086245157	0.11694199710978913	0.0005067102630876259	0.11618056757267378	0.0004944593096388498	0.1154461975195601	0.0005288675497930885	0.11406795355405232	0.0005113127948014581	0.1135072960277673	0.0005066853169634016	0.11374504016173141	0.0005113584714932352	5.0
0.11888690929446874	0.0005218182690224712	0.11686293065360592	0.000491907273488206	0.11506704957134452	0.000501977152913644	0.11627897770255062	0.0005031934475730714	0.11469903775142934	0.0005000544400566179	0.11434155021620931	0.0004911954600617379	0.11381539549967694	0.0005217286876747876	6.0
0.1189840882239651	0.0005069411311904215	0.11709095863781462	0.0005036611856308653	0.1160259589617426	0.00048284733301398727	0.11540944134125579	0.0005008820848172704	0.1140843000482781	0.0004912245489953929	0.11395137957855521	0.0005001025706704002	0.11275028946986583	0.0005190294784550086	7.0
0.11866563025309534	0.0005256383643236539	0.11648194918609305	0.0005032964861886414	0.11585684883366054	0.00048518879478167646	0.11604323617284043	0.0005095407195500462	0.11396385958644233	0.0005135407856190319	0.11350904669098791	0.0005008299023921909	0.11302671813661383	0.0005063083591224379	8.0
0.11854898679366584	0.0005074365312474509	0.1170783188494118	0.00048349458768658164	0.11629020461282817	0.0005223668806044842	0.11479894260825985	0.0005199231806646189	0.11440664922305323	0.0004898391305475952	0.11490671624124704	0.0005026098263660528	0.11338061541253129	0.0005239234831808431	9.0
0.11884643373734947	0.0004989492268587542	0.11651123963824414	0.0005092998502960897	0.11686361376256153	0.0005311183862639525	0.1152627360462005	0.0005149588476142829	0.11465039265838856	0.0004913647875112168	0.11331701867289504	0.00048281674719077665	0.11262068457775458	0.000494339593847648	10.0
0.11896957604546221	0.0005080638577356236	0.11706080744943023	0.0005035415926470784	0.11535455699825634	0.0004984248504674327	0.11536116814430199	0.0005135198548042972	0.11340825945288337	0.0004909263611299473	0.11372738048037762	0.0005180112710207113	0.11170586879079537	0.0005058470092177467	11.0
0.118516763221347	0.0005028404918591863	0.11715934198007259	0.00047734239557965146	0.115737123531286	0.0004957509521188524	0.11381692673034025	0.0004934481620332211	0.11372884067760405	0.0005234589402808369	0.11389451063451356	0.0004944628921237784	0.11353162903201457	0.0005126378438555504	12.0
0.11903867218910984	0.000507316565025539	0.11669310242746797	0.0005149188338426607	0.1153963091040031	0.00048391632542944986	0.11532993763645497	0.0004873641114341329	0.11432467650448207	0.0004963776881299194	0.11306087305381653	0.0004888598666545893	0.1125998799247444	0.0005015491295077301	13.0
0.11946332135323384	0.0004999993359100852	0.11761050519333147	0.000491763163610598	0.11575952961013825	0.0004937942262179311	0.11487052166591977	0.000523609239412407	0.11362037731728879	0.0005166947984408684	0.11498180244969028	0.0005161847912307071	0.11257293269768047	0.0005150769212464363	14.0
0.11889487470729151	0.0004971878825489224	0.11656857439519402	0.0004955391846663092	0.11620425537243917	0.0005103263785575751	0.11501990189708312	0.0005199422389796575	0.11457520648216445	0.0005040967196068935	0.1133509303599327	0.0004998886507783871	0.11281106645164483	0.0005193622470788024	15.0
0.11895509811320394	0.000498442839580546	0.11666715841980357	0.0005029964942613822	0.11566998649634345	0.0004801748851328751	0.11536535641567731	0.0004971195349097074	0.11367439755276598	0.0004955614882617374	0.1135364070378165	0.0004939210578149316	0.11216807280407631	0.0004991835674048681	16.0
0.1178472868635566	0.000493174983007191	0.11695681121507079	0.0005035232766680113	0.11520747234741759	0.0004947971220203227	0.11504707262830263	0.0005156779741697444	0.1141042362899114	0.0005143101340466007	0.11384911253112212	0.0005128136434438104	0.11299276426240183	0.0005171411210381976	17.0
0.11879315416512691	0.0005004116746809663	0.11665306821555538	0.0005168032617289311	0.11648632952525785	0.0005155225368551516	0.11470664085733258	0.0005125230082893204	0.11400917383354128	0.0005048993657249433	0.11396692559774436	0.0005081931427520987	0.11224729565475138	0.0005100371355088391	18.0
0.11851862930608571	0.0005113170791231742	0.11699424348384996	0.0004921923642395477	0.11618174008246188	0.0005058119690513367	0.11483625015430604	0.0005155003264689779	0.1149130971626809	0.000495090274918405	0.11262071638555204	0.0004910188862174382	0.11267616407983191	0.0004980097478225424	19.0
0.11803827958864255	0.0004921196714035847	0.11730887883946366	0.0004964839943696883	0.11479952223486521	0.0004990397908352768	0.11520732270650257	0.0004984006711480659	0.11301511313011876	0.0004905423180256992	0.11402550072119258	0.0004962489785688615	0.11224988545734184	0.0005166491403148881	20.0
0.11809040800267663	0.000511119275594364	0.11695137269774086	0.0005054115956233154	0.11544858593650306	0.0004908209493119701	0.11430435503532087	0.0004898150073248529	0.11370182941004059	0.0004990891552865567	0.11387465020090334	0.0005206428371861128	0.11324035225799556	0.0004963431232910543	21.0
0.11832771733583446	0.0005136031031191914	0.11619177225345322	0.0005074551658319515	0.1145921205009107	0.0005217890893614934	0.11422516436602369	0.000509472360038757	0.1135082437675372	0.0004883884757896619	0.11375102423610793	0.0005137087504103774	0.11280634915272066	0.000509876141704676	22.0
0.11812550481578497	0.000510105405317336	0.11565026124499153	0.0004947169513854406	0.11479729058506344	0.0005006005589297446	0.11544930195914972	0.0004937975645121974	0.11434031823749939	0.0005048130519924969	0.11318925335192759	0.0005136388506051195	0.11264847015013929	0.0005319562913819256	23.0
0.11815850168479185	0.0005200466478471369	0.1162407189852936	0.0005318231701278487	0.11571389320691035	0.0004979886679318384	0.11459068496299987	0.0005124650305950469	0.11307320879316236	0.0005070037846265415	0.1135879887915795	0.0005097823327538473	0.11238347505684865	0.0005323751495616828	24.0
0.11820138688597479	0.000512608410077136	0.11515394429680824	0.0004954140897493289	0.11519833919614576	0.0005194258971226365	0.1142272263739014	0.0005185418175120658	0.11337788488168693	0.0005050281130900653	0.11384426613459883	0.0005104605633309319	0.11261960854611464	0.0004985835840502791	25.0
0.11808614553333031	0.0005072489116472609	0.11602160119187457	0.0005031592348869358	0.11513576872773655	0.0005166135865934421	0.11419273689628731	0.0005175090373651931	0.11396810203567112	0.0005128104290337327	0.11339966979236515	0.0005098224364824016	0.11274141139236976	0.0005362615889298382	26.0
0.11866315059148089	0.0005127336148160232	0.11634815001082913	0.0005065372268989348	0.11502558288069265	0.0004896684080003144	0.11407603358650106	0.0005083368166785073	0.11399142383182671	0.0005002284153594786	0.11302942262502079	0.0005208430712518384	0.11208235829266468	0.0004959420185525573	27.0
0.11771033967864922	0.0005130394256598264	0.1166426485109117	0.0004944501013369894	0.11490382624895538	0.0005015773664964455	0.11459539227537263	0.000480050184258051	0.11372152190991774	0.0005118666918942191	0.11298165970409267	0.0005021900841980801	0.11142308610367853	0.0005052042401440559	28.0
0.11739635672994839	0.0005096288401300801	0.11550438413563824	0.0005116550786408826	0.11487916305363739	0.0004962683466028419	0.11360595642756544	0.0005112760613920917	0.1141222960258952	0.0005026374909280404	0.11331475402497034	0.0004918969984579	0.11193518408637057	0.0005107423405897632	29.0
0.11783364251437915	0.0005161087104449043	0.11560570385551967	0.0005022520674037681	0.11420919318029386	0.0005025128886392587	0.11414329704440532	0.0004992501625587407	0.11428190209788545	0.0005089825703664748	0.11255798669238855	0.0005114061852209268	0.11196295995290044	0.0005027333657064349	30.0
0.11867793456824295	0.0005015833828472022	0.1157987326265864	0.0004894782273114384	0.11508187285779037	0.0004914856650317424	0.11465484597478659	0.0004943643568515368	0.11409425501035489	0.0005199038422713903	0.11331587261840857	0.000489577491516999	0.11188908368490647	0.0005175145521595765	31.0
0.1170208447224238	0.0005050920417265999	0.11602878311315988	0.0005066907619113499	0.11501366528178875	0.0004965974846252458	0.11412873681746416	0.0004993429842196086	0.11336827077083471	0.000485912205857586	0.11331867517774988	0.0005156895152066692	0.11265012915609096	0.0004966010420781728	32.0
0.11800218963698805	0.0005183527274129023	0.1157652257895477	0.00048489457145875237	0.11553327635012281	0.0004975241178051811	0.11506295061100914	0.0005007308946597021	0.11364278961934508	0.0004790191914619457	0.11237240951451943	0.00048341272533173257	0.11217229181648507	0.0005199550123635653	33.0
0.11783022790874285	0.0005338921732716342	0.1156375390999398	0.0005045717875374251	0.11510939894622647	0.0005144782691113225	0.11424422807089492	0.0004995170284983639	0.11332861735696508	0.0004892213298548034	0.11342270486229987	0.0004986276526393286	0.11177500160448964	0.000506734183814008	34.0
0.11735774968140517	0.0005052204707060963	0.11563626560201379	0.0005162413552151616	0.11596021522376403	0.0005115744785945507	0.11426621629290931	0.0005063674526103631	0.11391257491184921	0.0004887554045905531	0.11336971737619334	0.0005218515125109952	0.11113943836575389	0.0005070323677625579	35.0
0.11750442422720112	0.0005028813340416307	0.11518165931388895	0.0005022736989088609	0.11498422685436714	0.0005053406629936669	0.11388377687713525	0.0004923619183236302	0.11355564451767135	0.0004982968250477337	0.1137243830120696	0.0004635453028094796	0.11293439851531199	0.0004930437417562444	36.0
0.11762481256086714	0.0005185496488174025	0.11537801289882126	0.0004975951325603584	0.11566605264754433	0.0005276342249816598	0.1140977358100967	0.000494977817050856	0.1132076191333912	0.0005121349024533518	0.1125337642779463	0.0004957437732374409	0.11211641259236726	0.0005002780069062766	37.0
0.11785596491740251	0.0004924610097984911	0.11546669163287358	0.00048517646698814556	0.11435117048102858	0.000496486123843865	0.11478369476170683	0.0005123000826776179	0.11347280209642183	0.000509080592011797	0.11301275313348502	0.0005062830619006294	0.11077981724595216	0.0005044793512430876	38.0
0.11721657892685884	0.0005038863474945232	0.11608459721936262	0.0004790124238408907	0.11451907841758488	0.000495738273255281	0.11406923407283032	0.0005004404270080169	0.11379866630745095	0.0004940796747786168	0.1121468105401805	0.0005114480183342092	0.1122853581876042	0.0005087471426536005	39.0
0.11716954503343133	0.0005132593140907741	0.11528912999693332	0.0005020920056404593	0.11406249597523181	0.0005009852520331778	0.11375996940526313	0.0005081255008382833	0.11267617401094192	0.0004889081118361776	0.11304189328856669	0.0005085426768323267	0.11230413380604848	0.0005080734389693914	40.0
0.1174561744451728	0.0005119110845212559	0.11479290838505878	0.0005020168187380197	0.11472183392613362	0.00050149133155135	0.11505054044256628	0.000499138248332301	0.11244838941318064	0.0005014805514836794	0.11239837877677253	0.0004919088886983714	0.11214656274653255	0.0005005157463164893	41.0
0.11703768215070974	0.0004948353102276974	0.11543289643111511	0.000504395696789152	0.11396863996483295	0.0004951518015259892	0.11420729002332818	0.0004921731847090022	0.11298253021018578	0.0005140653569497529	0.11226182212556328	0.0005258423217351078	0.11199997442426782	0.0005075680420506569	42.0
0.1167569884464797	0.0004919880749200818	0.11585209796484479	0.0004993870595738436	0.11501919570053143	0.0004734079438625041	0.11338903831728053	0.0005158769196946453	0.11352055276084558	0.0005023758892634177	0.1131181452847398	0.0004973686110673419	0.1118125974433595	0.0005014853698361	43.0
0.11661074933490255	0.000517926784166155	0.11440271070942906	0.0005103144726440036	0.1144807640622269	0.0004951691308763397	0.11462841095579937	0.0004890414313589172	0.11353040743286177	0.0005243463365587183	0.1128416385222588	0.000493742837080609	0.11168373218231747	0.0005092197053960241	44.0
0.11757926592841807	0.0005068325941040428	0.1157255599167624	0.0004927705940586437	0.11400340096076038	0.000490499666963962	0.11411382221210754	0.0005155515281363108	0.11325526478616747	0.000500624349755929	0.11280103719805744	0.0004907502576428654	0.11140139056651752	0.0005241749521867763	45.0
0.11809192602610923	0.0004958270089330301	0.11594704721887968	0.0005046136985386591	0.11454607126539655	0.0005006184337494841	0.11318415693072995	0.0004963045510845278	0.11389045671390557	0.000505586260927761	0.11220896675552273	0.0005023617230764079	0.11194060232972493	0.000508524606168575	46.0
0.11745574564002313	0.000530669818139662	0.11455511279031472	0.0005048037790040767	0.11417330050188827	0.00048645881541438624	0.1141767718954295	0.0005181969384434225	0.1124067201690355	0.000516634562135337	0.11340395254772058	0.0005029290243003943	0.11081477241766469	0.0005022243939723853	47.0
0.11603535374843113	0.0005061060056306401	0.11549434837020779	0.0005069663148809459	0.11339369921783168	0.0004749931966965329	0.11386980952572917	0.0005144009677035366	0.11235085348252134	0.0004950048044116468	0.11276273808987881	0.000493739762198032	0.11134181776009817	0.0005082999199179952	48.0
0.1169254246620305	0.0005159951774099082	0.11522419459464874	0.0005222353862930699	0.11404468491800669	0.0004907252418548629	0.11291091286577432	0.0004962509631783094	0.11326568311390471	0.0004883862178166707	0.11237589784211867	0.00050069070632597	0.11173121222587998	0.0005052392042457595	49.0
0.11579434457470714	0.000498557283859506	0.11500998591334799	0.0004945767357278445	0.11446836606918212	0.0005020303185874872	0.11378040507482903	0.0005042414407171604	0.11288018189599781	0.000504170918524258	0.11245817316806586	0.0005072814866392134	0.11096751060809966	0.0005118743819433171	50.0
0.11656861326928092	0.0004987095296457813	0.11531598096930665	0.0005048125871017188	0.11374140082641368	0.0005046079841582402	0.11337488364831644	0.0004937343219985771	0.11272155980335373	0.0005025619819722899	0.1111759788667708	0.0004946386432812469	0.11184352986366448	0.0005036056280269361	51.0
0.11682661754465504	0.0005131678112673467	0.11516517293722202	0.0005030125875539849	0.11374487487530864	0.0004959886113241144	0.11286963361769024	0.0004905546306732359	0.11289576153672046	0.0005152175160321839	0.11260952326139978	0.0005015445952787339	0.11168646789530808	0.0004905155263348107	52.0
0.11659316138212295	0.0005149025694651345	0.11484465682486397	0.0004801478040054205	0.11397071645682341	0.0005226715835625812	0.11335907765380791	0.0004940611178209945	0.11314675640068657	0.0005087969049712026	0.11263358784909852	0.0005064179113233745	0.11129143206926734	0.0005056524777092397	53.0
0.11681251544279488	0.0004966507001611974	0.11437962703945884	0.0005067545049439293	0.11445716251370847	0.000503875581661403	0.11398645960627211	0.0004923534115223027	0.1132341683556671	0.000499522574662084	0.11190059873737758	0.0004956203529683159	0.11029757666577032	0.0004971137398812591	54.0
0.11699975635165176	0.0005171281578255363	0.11506098674296104	0.0005028173405347326	0.11322697055731284	0.0005167321920767207	0.1131425702620209	0.0005244312184377803	0.11145090780995674	0.0005009079333879526	0.11224186423780617	0.0005091079182030515	0.11147892782346924	0.0005113091897557638	55.0
0.11657898423557005	0.0005015558786628317	0.11568602733389938	0.0004955798879163013	0.11321523453723521	0.0005103977061946985	0.11342641119332232	0.0004844282629378895	0.11234743976525423	0.0004965325311647725	0.11244384970500064	0.0005167721354491119	0.10990065094491146	0.0004954792654067851	56.0
0.11667309017397998	0.0005129261500094995	0.11570384508707235	0.0005218419624132073	0.11309204077634061	0.0004931155021668507	0.11272751828366556	0.0005142352370134447	0.11238206612632341	0.000510860173169249	0.1123589983404504	0.0005080038441458826	0.1112818642348999	0.0005041516006965564	57.0
0.11637956618274006	0.00048730646609508854	0.11504583169969168	0.0004950581397406232	0.11420392190969028	0.0005053038951489738	0.1135711436248993	0.0005065231333047278	0.11240630262921403	0.0005155047089662174	0.11203838196552883	0.0004996547302901329	0.11136026570808566	0.0004907435839565055	58.0
0.11683863821702307	0.0005006311001269362	0.11523328212536148	0.000512246716362831	0.11374334376518196	0.0004955617209119739	0.11324432188019612	0.0004998346737682752	0.11190562783184363	0.0005102392729798072	0.11131926767216277	0.0005071510012645182	0.1118809829310817	0.0005048533775274497	59.0
0.11603672918218653	0.000492597703848215	0.1153419522530416	0.000522996382894256	0.11461420623774297	0.0005061760876522471	0.11244854839601036	0.0005048627236256171	0.11290066254359046	0.0005083813776270678	0.11196652979019962	0.00050175877055645	0.11141215871488121	0.00047250280383917363	60.0
0.11585271882699456	0.000516602417553295	0.1148116967152115	0.0005037553806886301	0.11371942329197168	0.0004954457135480905	0.1136039302428251	0.0005067182771493368	0.11183498099797945	0.0005060908499353012	0.11107065004354154	0.0005024701359792396	0.11054251334892415	0.0004977857228209695	61.0
0.11599156738223798	0.0004941465219741234	0.11538848486396766	0.0005223046052818385	0.11323208176609535	0.00047946922381460156	0.11362619596514077	0.000506585202411018	0.11221628925421522	0.0004903687523992973	0.1114727435461437	0.0004990762335555331	0.1107906236138147	0.00048691599723552315	62.0
0.11685724458209913	0.0004970087408152431	0.11390403640235174	0.0004993712482530101	0.11298094774630704	0.0005008724452725407	0.1129740723807205	0.0005051677438230447	0.11243152902513597	0.0005032296906685908	0.11225573284186696	0.0005153706331787111	0.1113009566943203	0.0005036498937827209	63.0
0.11563051169650757	0.0005077587156618501	0.11543903052095411	0.0005090166114820021	0.11306974763425724	0.00047879367161388493	0.11283151107342411	0.0004935674500836183	0.11342107519758997	0.0005091217696000678	0.11147897457076839	0.0004914956084715929	0.1111418603918147	0.00049611233066967	64.0
0.11574514548363463	0.0004977130077079261	0.11472326620924386	0.0005122796452967583	0.11336799521448492	0.0004925540464021421	0.11282171691164543	0.0005155363657808351	0.1123026635537052	0.0004968006103054547	0.11124330804047654	0.0004956133188220898	0.11086754736811694	0.0005055092751675488	65.0
0.1159159878553078	0.0005099722550433591	0.11428583437791341	0.0004997251758774995	0.11237585628144485	0.0004672312222420992	0.11300215963056091	0.0005218324322932958	0.11223315391157249	0.0005129646432122196	0.11247551132067891	0.00048788095681220905	0.11035563010781962	0.0005080007777762488	66.0
0.11545891853003891	0.00048725827762474515	0.11375855376139965	0.0005025312149152065	0.11309630359598756	0.0004958456100710571	0.11242242927507723	0.0005135803135543339	0.11214641269066752	0.0004934393756907677	0.11184390131405927	0.0005093416948591458	0.11103500168831834	0.0005163454886696292	67.0
0.11549948601911314	0.0004898466748550589	0.11413313800621128	0.0005142842544357702	0.11342653221602383	0.0004908518828872797	0.11326191380427134	0.000506893756433349	0.11222323776404733	0.0004954047119385158	0.11197279945201433	0.0005066151770331258	0.11063564558387044	0.0005010851080704499	68.0
0.11534016426763236	0.0005168293519645682	0.11438164269703514	0.0005116919340844852	0.11294481554292124	0.0004951565011647175	0.11271225089680015	0.0005132109802391265	0.11224525128554874	0.0005061156940275265	0.11184158208609389	0.0004974713779514811	0.11092856044904953	0.0004962486963380117	69.0
0.1152899398124948	0.0004909065052019745	0.11306750012640088	0.00048535101839617594	0.11282308804646897	0.00048289702551262525	0.11223716077462156	0.00048089099573956235	0.1118087371965903	0.000492759843435129	0.11172122409861307	0.0005027183330123429	0.11156873846283877	0.0004953132796528635	70.0
0.11498210752400737	0.0005119102751680125	0.11458945656600912	0.0004904965547566204	0.11367097123677927	0.0005019245392055197	0.11260701247147696	0.0004887463732129466	0.11176632960836126	0.0005064552781968264	0.11134012082878726	0.0005007154912298292	0.11053050050715882	0.0005044934161769135	71.0
0.11544403674594714	0.0004812374323849766	0.11475950190386766	0.000490235644157865	0.11312892785133487	0.0005093797539463604	0.11217765296544421	0.0004966593751169281	0.11181507809788364	0.0005054227759848898	0.11075193466114287	0.0004893337397744457	0.11012463864365026	0.0004947967579086827	72.0
0.11512307306532246	0.0005012706203324928	0.11401913934778313	0.0005041271410659738	0.11278904263248646	0.0005102561303237386	0.11258930609551092	0.00048012338885858693	0.11145061072294521	0.0005117193883918632	0.1109807865792279	0.0004810034371931499	0.11110437878591162	0.0005141543303323507	73.0
0.11557670075744593	0.0005121135268788061	0.11380708574370059	0.0004932014452425863	0.11312669845580854	0.0005008065597796996	0.11280360316755379	0.000511236978227625	0.11152154549068918	0.0005071007285349652	0.11060875951704593	0.0004945996475255995	0.11089784822977328	0.0005199999950683636	74.0
0.1147892010673183	0.0004970303761355011	0.11471620631453547	0.000497163004266861	0.11278587580646626	0.00046811721293469526	0.1124947838149646	0.0005096325677478931	0.11187144629400296	0.0005133067899859719	0.11123610300311282	0.0004938182888966661	0.11043227118210612	0.0004925934927236469	75.0
0.11587045253201976	0.0005048628049483491	0.11301219416443727	0.0005004089489086177	0.11230881887849024	0.0004996639173921024	0.11148811622630385	0.0004967112762524864	0.11162686192797602	0.0005031199769262791	0.1107308259749609	0.0005090822523771476	0.10968881841174434	0.0005177794393215264	76.0
0.11465009332818009	0.000498401815519599	0.11323281360131084	0.0004983599351580342	0.1130350260214426	0.0005004335062553746	0.11205956179648861	0.0005095833898060916	0.11115387608207895	0.0005131408298947539	0.11185214579415298	0.0005084613717984353	0.11046793200993406	0.0004995450361593028	77.0
0.11491196777720175	0.0005178292704126247	0.11289932840855554	0.000497413437803088	0.11240985066619807	0.0004981748598642691	0.11282479011075662	0.0004915108597348118	0.11221620941099149	0.0004902232601926071	0.1113867485677641	0.0004951068439391132	0.11103559057982904	0.0005127320186446818	78.0
0.11522584426148236	0.00050393573948954	0.11331736545866802	0.00047582694624290824	0.11219371221402329	0.0004973246881994209	0.11222443234531734	0.0005042864155915531	0.11172029894433365	0.0004894705646070846	0.11149585088223393	0.0005009950399855823	0.10976323672550727	0.0005136172345738407	79.0
0.11427579295137691	0.0005070654500887961	0.11334596939738893	0.00047502015201646467	0.11310081307443892	0.0004973967466509895	0.1114588034037511	0.000504930892539371	0.11137493203537768	0.0004827589292416253	0.11126569130190456	0.0004961465264562029	0.11089980112897725	0.0004939801479609213	80.0
0.11500339436031341	0.0004994311164795496	0.11394243721061524	0.00047383949240159773	0.11266199592825797	0.0004881360049979555	0.11266213243531728	0.000482927144499466	0.11096039684531875	0.0005063928002698434	0.11117969888325421	0.0004958261365920659	0.10948695055085128	0.00047247749243943787	81.0
0.11472405747029772	0.0004892099410018799	0.11346286298345189	0.0004903518325376889	0.11286635199451646	0.0004932472968859422	0.11212226473029238	0.000504683782256269	0.11144264552714626	0.0004969448856968356	0.11122714246024061	0.0005190899664548966	0.11016987493260214	0.0004995439890416119	82.0
0.11463348656759752	0.0005043757844181609	0.11375941895419821	0.00048066154586556657	0.11232365822443745	0.000489609509056347	0.11208975570254773	0.0005064209006820243	0.11045716318179322	0.0004870232706322365	0.11113531723373685	0.0004921493814624944	0.11082061780412594	0.0005076837608029053	83.0
0.11477347455343752	0.0005150588835810697	0.11276000698741463	0.0004959766497409653	0.11294073685150476	0.0004985553884408289	0.11208530846572276	0.0005045650195469987	0.11135963471772238	0.0004984447140029655	0.11091746414926439	0.0005013279725897825	0.11049371120472679	0.0005283998885629044	84.0
0.11469666445854458	0.0005162100558117951	0.11348539069770638	0.0004950582971912081	0.11223736632897009	0.0004936441442910506	0.11153724138156695	0.0004998310980314135	0.1113620925495535	0.0005255521672441625	0.11119649988798276	0.0004991913283920856	0.10896923371139892	0.0005022107543862378	85.0
0.11383980995787385	0.0004820805510225259	0.11287349942703892	0.0004871616790019177	0.11168475157434847	0.0004929420102208198	0.11171541022610212	0.0004957132787152568	0.1110000074035941	0.0004903576070707872	0.11126364958523373	0.0004860907750449034	0.10941987606265542	0.0005113375924212464	86.0
0.1140908522920242	0.00048698131142586713	0.11401073577840452	0.0005111271526558911	0.11143652647277767	0.0004951809719635944	0.11086606952118369	0.0004906679428843699	0.11116083706364148	0.0005069198322263216	0.11071555290660517	0.000491779057504838	0.10943628650104258	0.0004963819897237872	87.0
0.114279385111203	0.000503213804753696	0.11348856690093591	0.0004991968417113388	0.11280232876081643	0.0004938537676699237	0.11215727024461636	0.0005096100605804406	0.11106671396847839	0.0005181221616700716	0.11158072484802704	0.0004910178956840157	0.10955110971529097	0.000494754673542797	88.0
0.11543136136858113	0.0005137298554356628	0.11297412468276713	0.0004908951636902306	0.1118550195146761	0.0005068199747229855	0.11143974514189842	0.0004946670442918294	0.11128620196259259	0.0004965691456606376	0.11102224634552985	0.0005087110867316066	0.10950641204278747	0.0005063562170157109	89.0
0.11486679983243572	0.0004948335796725413	0.11370451376879462	0.0005036376579006365	0.11284782573536757	0.00047645730356672564	0.11134448625570256	0.0005057714660019469	0.11150267050985116	0.0005102426364534651	0.11036026360793802	0.0004989137120087898	0.11070804118350838	0.000496602279424314	90.0
0.11366353674099997	0.0005020392201227514	0.11287412081813934	0.0004948601169654587	0.111753898501193	0.0004991289239271085	0.11189608366039977	0.0005105198193011189	0.11020207434539224	0.0005067686737946583	0.11028327623650268	0.0005091104250725662	0.10942005715536346	0.0005180904528810452	91.0
0.11444981784535231	0.0005120801647870129	0.11351727876859877	0.00048361533134817135	0.11113353743654866	0.000513079751088452	0.11148268428677931	0.0004963517371425408	0.11159315028178814	0.0005073489474539639	0.11074781021050374	0.0005080154545192322	0.10992358003795508	0.0005090784663783092	92.0
0.1141868783530162	0.0004958790606901238	0.11217887138771539	0.000487932171229285	0.11237573818725152	0.0004898751577782748	0.11138983177458087	0.000516166666879691	0.11178140626475548	0.0004894194582159433	0.11134767726007291	0.0005055990851874355	0.10976619212638615	0.0005091333834136147	93.0
0.11380740786998636	0.0004791742513644449	0.11287798056976961	0.0004943388961839661	0.11263917745835733	0.0004884424045154448	0.11137072713994332	0.0005035794982267018	0.11220326915078813	0.0005151542375206104	0.111552860533746	0.0004940733797686477	0.10913363974496547	0.0005095847852983557	94.0
0.11391585471033996	0.0004764219678827496	0.11307682448892051	0.0005118834784443826	0.1117773683303715	0.0004973252181879772	0.11127324167572765	0.00048599530529524446	0.11035728274741857	0.0004938667387197972	0.11001710080785772	0.0005095051141899269	0.10933876763795283	0.0005087014376353011	95.0
0.11368794269880585	0.00048604627215471664	0.11195342652351035	0.0004970501020698957	0.11179521151431247	0.0004907643958653074	0.11183138321539218	0.0004888505700909561	0.1107722917699928	0.0004854822652099944	0.1104803344768403	0.0004892592222154098	0.10914230072837988	0.0005063028516249179	96.0
0.11335076263986694	0.0004835248514175035	0.1122750392120337	0.0005010174177748407	0.11182287866896735	0.000504763673153209	0.11115544365973717	0.0004873205348048318	0.111192812717524	0.0005040513280115252	0.1099789049179384	0.0004812690073566785	0.10972992249547381	0.0005218937586714679	97.0
0.11492983681157992	0.000508856333960828	0.11187530301994583	0.0005112954544408103	0.11088978157150024	0.0004785575826947628	0.11134984551590651	0.0005101279175818756	0.11114934787707449	0.0004955081977777433	0.10989817269756476	0.0004997472636228801	0.1098245221169579	0.0004929482412727627	98.0
0.11306149454377176	0.0004873905260099599	0.11235469947090207	0.0004903697461102472	0.11111839030355038	0.0005068113862140392	0.11164981690387436	0.0005043351178611881	0.1115658493013938	0.0004973356350896118	0.11060123775321128	0.0005115985206224487	0.10964416455387636	0.0004869012024901497	99.0
0.11411340244632359	0.0004933995141237849	0.11195475420164926	0.0004915106095678033	0.11241334644541066	0.0005061260877223153	0.11085194951056083	0.0004921530665140159	0.11077831647815217	0.0004978254717463396	0.10986753337517711	0.00048492783566182637	0.10945814089844264	0.0004895100600339452	100.0
0.1136740123096074	0.0005039617097383146	0.11267722076776052	0.0005085785548542163	0.11131473650878146	0.000508745129478901	0.11166509473460241	0.00048620066589827614	0.11029365194051037	0.0004923508163671704	0.11011305091475977	0.0004972205440385168	0.10918575614923608	0.0004927730947092936	101.0
0.11394373700625565	0.0005024218170521254	0.11237270782957616	0.00047924774379289975	0.11215251426544133	0.00048304631222096474	0.1104988538454274	0.0005053769917103128	0.11088913031961176	0.0004704327356689204	0.11036420412951732	0.00048731243504933374	0.10936954886313463	0.000508151959912476	102.0
0.1130220369442437	0.0004777441562330758	0.11233080764509842	0.0005098221569445579	0.11092305229918029	0.0004974942748801748	0.11111815803983362	0.0005017506789046099	0.11033602636833817	0.000510481243438031	0.10973802672198939	0.0005108904157588425	0.10935477110625177	0.0005101946984990207	103.0
0.1126108914522512	0.0005153043989606555	0.11257349808156492	0.0004961260212214946	0.11197779755939548	0.00048297030614890445	0.1106599576342654	0.000501231052549441	0.11094120002786872	0.000491515342579462	0.11071417626978616	0.0005098417094668381	0.11024853045573235	0.0005233591698241796	104.0
0.11323206254753541	0.0004960823651162252	0.1118264568301792	0.000486192995479049	0.11098131713699112	0.0004887189630081651	0.11098031452964126	0.00048504448618948246	0.11019482816171006	0.0005071189365896999	0.1098444627941937	0.0005148695676419128	0.10954846010564202	0.0004915824154389449	105.0
0.11303688701598603	0.000507448431943351	0.11262225190789947	0.00048597495056541064	0.11069845581026591	0.0004918545044441276	0.1110557465859339	0.0005138124944953248	0.10951035927563887	0.0005019965109389823	0.11013371642433706	0.0004994569263237211	0.10932045482735155	0.0004911915973304969	106.0
0.11350985688758602	0.00048527710877699614	0.11185473787916353	0.0004982625632720708	0.11150892185840776	0.000494850094472071	0.11115860926048644	0.0004977169739424037	0.11057754537285465	0.00048040634196411366	0.10952373955536601	0.0004937841334171268	0.10940931866348684	0.0005029358291909197	107.0
0.11361367487489703	0.0005140574990653852	0.11176532875845514	0.0004964552213052713	0.11107474939203031	0.0004896155337916407	0.11119712754678268	0.0005196575935811749	0.11038336190045224	0.000496637134189066	0.10981016950233637	0.0005025870987080956	0.10830559478587543	0.0005075273044575482	108.0
0.11379597808196742	0.0005215153369840684	0.11211599712206474	0.0004895402173252015	0.1117401471772741	0.000498866605474614	0.1106517855723103	0.0005040686217556862	0.11107328587257076	0.00048203031778763127	0.10961695182927338	0.0004824356749822785	0.10894240440752094	0.0005131875305102112	109.0
0.1129086660409857	0.0004913586091784168	0.11178205302578854	0.000497075854380718	0.1120065024011718	0.0004921413773242399	0.10972747808916788	0.0005057578916635036	0.11110116304334537	0.0004944247951978835	0.10934533522323908	0.0004955691766101869	0.10909515852075502	0.0004994188065673866	110.0
0.11287015042644834	0.0005058813978314065	0.11151298247629088	0.0004985650230315286	0.111608780989263	0.0004890202708405382	0.110445994935152	0.0004898311052895092	0.111261139313309	0.0004961452369727489	0.11016089916838406	0.0005006876041182262	0.10941121230146686	0.0005051668801323805	111.0
0.1125142727794947	0.0004911667891874193	0.11167652334525455	0.000494876873379885	0.11129275289337374	0.0004965277869695414	0.11057966552091172	0.0004969097694663272	0.11081700454557555	0.0005031546816766288	0.11011139114821726	0.000498182471253834	0.1087738754318647	0.0004884779336667693	112.0
0.11256759235918751	0.00048819451731749614	0.11182263648093262	0.00047945071003156585	0.11075123401706234	0.0004931048784481336	0.1110664065067001	0.0004852151484222429	0.11075325779381269	0.0004897927251860131	0.10947436097026104	0.0005042843148273298	0.10918978063278376	0.0004923761644355844	113.0
0.11254703935973287	0.0004906369420738566	0.11279271363425006	0.0005077066061734834	0.11107906499205869	0.0004959362033624308	0.11095046003880833	0.0005233072686222931	0.11027433867439781	0.0004836187826123433	0.1091443773673661	0.0004949976666978714	0.10851946360246413	0.0005037992229608792	114.0
0.11301017364727155	0.0004899726918710884	0.1114907716476832	0.0004933010372401615	0.11150274781348685	0.0004767338016465855	0.11058163829632531	0.0005021095519344352	0.11084188106116093	0.0004916247550809744	0.10946920747062651	0.0005095016861830339	0.10916121144324004	0.0004936895094710184	115.0
0.11291201442969521	0.0004984823133313875	0.1125289901971121	0.0005210075868662329	0.11111114711299797	0.0005050172696042646	0.11035637022334126	0.00048621139267258803	0.10930816717042072	0.0005166444078933002	0.1099678174277323	0.0004955056778527774	0.10813153916940196	0.000489717026611837	116.0
0.113584912204329	0.0005083681470268741	0.11113359809978672	0.0004984102758068897	0.11096244977020078	0.00051305704444273	0.11092728839658839	0.0005025418942016306	0.1097480103902137	0.0004843831568465728	0.10914904988755275	0.0005053998512831003	0.1081354800301885	0.000494594750918015	117.0
0.11250102523908885	0.0004903137822010845	0.11219259704997459	0.0004953346353334391	0.11037798489342349	0.000496946004412996	0.11074630122640582	0.0004925615676689554	0.10958244913638897	0.0005056337633531077	0.1088063691986412	0.0004915124424517574	0.10861418582362208	0.0005066315350136985	118.0
0.11199383977082009	0.0004828108284554881	0.11113327599784369	0.0004846515181046104	0.11018813121230532	0.0004972153750639908	0.11046239469519904	0.0004827281313658756	0.10980702320421368	0.0005124083473612361	0.10919958338602781	0.0004983836285885945	0.10915691318692368	0.0005056575946893539	119.0
0.11257798668702342	0.0004887797103987955	0.11103526002652553	0.0004955470694672864	0.11109291583818975	0.0004849020241203526	0.10984720581654511	0.0005002588969344241	0.1104865711449268	0.0005168673328513919	0.10962916882303123	0.0004942491676508887	0.1087973794414249	0.0005065271389018976	120.0
0.11225791262617782	0.00048007210028563197	0.11137910762717844	0.00048044252809601866	0.11103339328777394	0.00047906479149977785	0.10993468229206449	0.0005002059297003734	0.11047709582944779	0.0004899502704458327	0.10854356814362565	0.0005048927596790431	0.1085764076118133	0.0005035736337947673	121.0
0.11295816120269953	0.0004945682309490009	0.11165940190379339	0.0005021229967507617	0.11143893698775918	0.0004967853379439982	0.11056957415726303	0.000498613854052418	0.10941042004974627	0.000497503361055495	0.11063494812541823	0.000524177913942416	0.10876515527400663	0.0005129458247235445	122.0
0.11201781379530704	0.0005077840201595769	0.11115781798652669	0.0005050212301891058	0.1108176258008191	0.0004907979826778544	0.10976871841015842	0.0004969158443819244	0.10935311038060823	0.0005092197841597938	0.10928615218636284	0.0004769281978588337	0.10905547013920434	0.0004998844477702878	123.0
0.1112599605948936	0.0004819788190311966	0.1115184904029917	0.0005136171692050439	0.11022574939982822	0.0005013600578068549	0.1104216332212243	0.00048384487271976563	0.1095270694049487	0.0004882221352502089	0.10958456408936362	0.0005081358776026402	0.10891857057545425	0.000500681385730097	124.0
0.11203346141963781	0.00048444471992586176	0.11039166745625527	0.0004898514664182417	0.11044751767830524	0.00048053078153492457	0.11020685653915459	0.0004906689869093078	0.11030272079840367	0.0004850545695090624	0.11010963895804067	0.0004920293801091608	0.10785013568026058	0.0005124900117367044	125.0
0.11188758575241009	0.0004859524171979011	0.11139283720868119	0.0004914106577408852	0.11052202370684835	0.0004960602972653757	0.10959489347155119	0.00048198095412235986	0.10951249526816516	0.0004960867515094901	0.10907753909870123	0.0004992807726260501	0.10840098221539687	0.0005133229972362184	126.0
0.1117001452923424	0.0005064843096761308	0.11055271947249447	0.0004914905816229369	0.1104557980695059	0.00048779573758805787	0.11011569587045716	0.0005068291629949279	0.10857955613599189	0.00048755625781066143	0.10986782003728889	0.0004957690089825641	0.10860302320570529	0.0005165264490710051	127.0
0.11247897073774799	0.0005027034899175059	0.11085741588150999	0.0004996271433205915	0.11066853953038122	0.00048189034619187504	0.11073629751099308	0.0004818727105062528	0.1093721647974794	0.0004919849703863021	0.10909096323725127	0.000495192721345256	0.1088667812066957	0.0005090275644662687	128.0
0.11166623402957448	0.0005070661492672734	0.11104317855829207	0.0004933399721102296	0.10979936672376774	0.0005086894546609452	0.11029968539106226	0.0004830028105288208	0.10914157391831603	0.0004825546478415556	0.10917031254848496	0.0005064316215388152	0.1081255972567009	0.0005020912221012793	129.0
0.11136070600994047	0.0004841058781637276	0.1107533729465702	0.0004838938713628078	0.11018138646402462	0.0005068849835085916	0.10966948279533799	0.0004861224899076401	0.10945604007234318	0.00047465593505128064	0.10972818652146549	0.00048570762307183993	0.10889125394470117	0.0005244009925046926	130.0
0.1121286941035024	0.0005086766298019415	0.11098754912419292	0.0004970575301715811	0.11011132663094751	0.0005029363141303907	0.10977903686428929	0.0004738669949008616	0.10924414405661301	0.0005067622569744899	0.10840459160089778	0.0005010006726095858	0.10855014436748751	0.0005015481098895814	131.0
0.11138991762167771	0.0004906062455259728	0.11124249013631277	0.000507457845852725	0.10961007463688595	0.0004899041336376091	0.10986501950133251	0.0004959984940494959	0.10904554014330879	0.00048190031934454745	0.10900887353327486	0.0004776280212950778	0.10916635459700369	0.00048513842569222705	132.0
0.11147030754633461	0.00047940254758152497	0.11073143658134012	0.0005012538813440633	0.10951118665074666	0.0004966954136972246	0.10946768755635111	0.0005053904235652022	0.10896974547558327	0.0004937030782311202	0.10904361094688927	0.0004941336942541747	0.10807135927506316	0.0005018337873656278	133.0
0.1110242447957244	0.00048687656954829337	0.1116124624030624	0.000502329895615103	0.11026515912264254	0.00047798174476711776	0.10972531063006775	0.00048586898126088345	0.10850505096759268	0.0005099170218991674	0.10967465429481629	0.0004903517472674209	0.10736207555407214	0.0005094834326595197	134.0
0.11175026125634208	0.00047360992138325273	0.1108724944590967	0.0004889312216784738	0.11037330021942464	0.0005019532116023687	0.10893636655457421	0.00049593483637772	0.10880244237327016	0.00048504448160061704	0.10911476628881521	0.0004960099156896102	0.10845558227740738	0.00048348011963152	135.0
0.11195869822164298	0.0004696344590784043	0.11036838837538633	0.0004899783381187435	0.11029276667653476	0.0004964625703198607	0.10943340773285781	0.0004969879791619598	0.10865364286824675	0.0005017625253320105	0.10919929499020656	0.0005132882570537909	0.10830832114919803	0.0005313132995594853	136.0
0.11225305337325142	0.0004913850600353056	0.11084323518612392	0.0004991133093219041	0.11011358308853962	0.000493455031112996	0.10892489949317748	0.0005035751013892472	0.10858730940121719	0.0004791273348311552	0.10793942780848953	0.0004830700414721004	0.10674290165139401	0.0005035069211494403	137.0
0.11177758981402285	0.0005052019284862649	0.11032641846024412	0.0005007822642746618	0.10922882710831722	0.0004895364972495317	0.10964871808438162	0.0005046296783590957	0.10859320108912728	0.0004972144598836493	0.10935407842905989	0.00048461624343058027	0.1075817009648543	0.0005188582885203413	138.0
0.11119604603425855	0.0004948677821677669	0.11067199989770317	0.0004822805106569931	0.10961976755255172	0.0004802833635393622	0.10993818939579515	0.0005055101151432724	0.108446246548494	0.0005050874159907905	0.10830432620264888	0.00048150284318920436	0.10790434443642422	0.0004901572136090077	139.0
0.11082063762576423	0.0005034858855838176	0.11013191534358353	0.0004963447789531458	0.10950735518950319	0.0004816315379157573	0.10932284282276349	0.0005043018126253372	0.10812533013434339	0.0004907930359868191	0.10887651316595504	0.0004965088308943315	0.1078818651759098	0.0005198664713374395	140.0
0.11058187416083085	0.0004805049010149895	0.11019699501079945	0.0004941488848392126	0.10888905826476925	0.00048731501482539524	0.10922984540932053	0.000493450102453823	0.10922853704031757	0.000498366161999101	0.10841101138473959	0.0005113137379603192	0.10755676344032467	0.0004968368057001539	141.0
0.11099297616391607	0.0004970017533486894	0.1100379000373398	0.0005005356519467138	0.10983315831689239	0.000491636727543843	0.10952385519427343	0.0005073739402349235	0.10808087331085064	0.0004898414865678794	0.10848795547474098	0.0005014486876922849	0.10799122576472776	0.00048096835679469727	142.0
0.11095978841615357	0.0004984256116999807	0.10999107624749621	0.0004965397794419401	0.1091091928345632	0.0004747824227262361	0.1089122609317652	0.0004753043590339214	0.10874095273656446	0.0005195510168727111	0.10767001683584689	0.0005064385321867166	0.10831140418523903	0.0005009821038351369	143.0
0.11048594266255483	0.00047262218026448093	0.11039876727481233	0.0004960035141761795	0.1099891639988875	0.0004917095446274306	0.10908201179918682	0.0004903209882241728	0.10772359324834672	0.0004919312615176156	0.10802996104110044	0.0004653370737876356	0.1074848912214347	0.00048239131135459546	144.0
0.11010334919580733	0.0004901264505477649	0.11014521542322245	0.0004962702867428412	0.10931290655926536	0.000493888042998329	0.10938024002809447	0.000476854811417986	0.10838939906200702	0.0004860907840350678	0.1085560051566829	0.0004900868400751976	0.1079028342883115	0.0005099266543210629	145.0
0.11145582352991552	0.00047930087854922116	0.10964494163952294	0.0004961423736144491	0.11003542470082635	0.0005207054467306289	0.10872441791892874	0.0004743691516732004	0.10891033770065778	0.0005056087707626667	0.10830179753120057	0.0004905967250557311	0.10751703353792233	0.000505818097305875	146.0
0.11069000451389623	0.0004894572763085614	0.10946873258409523	0.00048672756185652946	0.10901365442976861	0.0004955775799176548	0.1089005804862135	0.0005072344901900323	0.1091701466648952	0.0004979771390880074	0.10852286849050981	0.0005035955812486259	0.10754585425637997	0.0004947820832934507	147.0
0.10964586394832651	0.0004831972168984296	0.10952570964632631	0.000488547524233392	0.109205494054446	0.0004791792712070885	0.10909642437718718	0.0004968484712281843	0.10869842654212894	0.00047419618276997745	0.108615921266415	0.0004887882030102559	0.10743143249628774	0.0004956870606992932	148.0
0.11042520634432657	0.0004881597403887918	0.11007417876153568	0.000487264121393829	0.10870027518712332	0.0004846769375426846	0.10823627741618044	0.00048551410900480436	0.10796557062453806	0.0004995444451991399	0.10755680202287962	0.00048443540206149794	0.107298554330377	0.0004893918755127559	149.0
0.11030052287802111	0.0004766964342441006	0.1090406773073826	0.0005022425441008333	0.10975483718244147	0.00047584493723382295	0.10827081021782968	0.0004789361731038916	0.1081770537788891	0.000497869143448072	0.10858888100130415	0.0004997709486820237	0.10735540316628343	0.0005039031245045372	150.0
0.11023342092994166	0.0005047311601082717	0.10894547846825983	0.0004895349101790824	0.10876556057323176	0.00048826690870567343	0.10837939731608352	0.000491150388266684	0.10839290398174184	0.0004860041932211079	0.10743897643482365	0.0004759537967066244	0.10734087184977699	0.000501426904261262	151.0
0.11105163320744241	0.0004888055826896559	0.10969861382584094	0.0004748731769333129	0.10872233293522739	0.0004832743581952379	0.1095255312426967	0.0004887097066103392	0.10833429071833155	0.0004851763440794817	0.1083386116863077	0.000484503565039392	0.1073587435846113	0.0005002735923721302	152.0
0.1103397508808415	0.0004871714203443652	0.10956574962384547	0.00047360705024565493	0.1090545744878651	0.00048531735524556585	0.10872302209401186	0.0004850208328546072	0.10825599948271686	0.0004961788108327592	0.10800819574855108	0.0004832749719310688	0.10745155716406986	0.0005034742092420367	153.0
0.10952281156997833	0.0005014379137464427	0.10923939160085444	0.00047625060934629315	0.10863649217748325	0.0004927453356545328	0.10741476028836852	0.0004895100703408784	0.10746535917869	0.0004973157242923402	0.10800313698912925	0.0005036282727806081	0.10691121040275449	0.00048318935179494606	154.0
0.1102357765728527	0.0004943129737632727	0.10941160598331112	0.0004961512277107313	0.10950495480850209	0.0005091789061303745	0.10816956513723802	0.0004938863417829664	0.10809218095307681	0.000502017034711283	0.1079340723782011	0.0004898842411967321	0.10749304987116609	0.0005185903064824115	155.0
0.1099673033082765	0.0004908889162596514	0.10929830321949219	0.000480583667173072	0.10874788763248323	0.00048550846905479723	0.10867975235246166	0.000483804801000976	0.10857384037503444	0.0005039732490298962	0.10769257383078923	0.00046940794825075995	0.10682476712450863	0.000509662265815508	156.0
0.11032422535829169	0.0004938308566609124	0.10895929469941759	0.0004932644470646195	0.10913998196178976	0.0004941313420629956	0.10787801664817395	0.00048398738547192387	0.10834872418205546	0.0005039031678366402	0.10779593331049561	0.000493442250638254	0.10722349541590806	0.0005056026313346307	157.0
0.10952428220284274	0.0004841948739938457	0.10985388528020913	0.0004803107541953158	0.10904069699794675	0.0004593606674934764	0.1088919485936179	0.0005020677730587235	0.10767573381171311	0.0004982502564077675	0.10774201860688536	0.0004874414686891828	0.10678641963027528	0.0005236924973758952	158.0
0.10985021179063288	0.00048623474384725505	0.10898936119487049	0.0004941005324680505	0.10888205953268029	0.0005006545423986175	0.10907176900615023	0.0004886668560547452	0.1071833279951597	0.0005034766801995508	0.10792657175108714	0.0005020131588964404	0.10658019713271756	0.0004947242628579296	159.0
0.10992479973658786	0.0004998797408439654	0.10938269281432572	0.00047525551351634924	0.10841085324783112	0.0004982186458525919	0.10846069420694768	0.0005048195875642984	0.10787403488625408	0.0004861650181655284	0.10816057463942766	0.000494877298379001	0.1063586563953149	0.0004997237000741348	160.0
0.11010848695381482	0.0004802770203224836	0.10937808561385472	0.0004842672237724156	0.10832361123684109	0.00048007170155894434	0.10850613676869204	0.0004965750834118198	0.10774163740082496	0.0004813175864097479	0.10760494748336209	0.0004773569038424805	0.10675925685557976	0.0004973531699233697	161.0
0.10909496907617784	0.00048069042752222447	0.10951553084294392	0.00048475969071823865	0.10823905845925996	0.0005020918554804688	0.10805360268968818	0.0004918272218021032	0.10769535947606369	0.0004985272242570242	0.10733335564087909	0.0005033387486786339	0.10751699036293869	0.0005021714166723943	162.0
0.10925142919058012	0.0004789765629619416	0.10902599915093505	0.00048711204796943045	0.10816845697410424	0.0005151348117070362	0.10759060382714365	0.0004811939987301937	0.10818624310127971	0.0004946089586670471	0.1080041847747587	0.0005117145758956254	0.10661629814096121	0.00051450718257473	163.0
0.10964099978754023	0.0004847061577348446	0.10863181553363487	0.0004752557317886935	0.10921460023716958	0.0005191362081055512	0.1081150488460557	0.0004936188985047235	0.10763903629624237	0.0004950038227070822	0.10703410577952313	0.0004837446516389086	0.10768104389788576	0.0004918540476458988	164.0
0.10927898648397256	0.0004928869488059124	0.10870062952388541	0.0004883353459606515	0.10885963153440417	0.0004893293284704574	0.1084623599861359	0.0004915384266030084	0.1075320344353039	0.0004804114332582661	0.1073482079386726	0.0004962814067528745	0.10684082077711529	0.0004840250174549433	165.0
0.10948810198298473	0.0005006380394252217	0.10862282984302875	0.00048627276773162236	0.10840747529387185	0.0004761158375567671	0.10808834037544501	0.0005052605822223524	0.10747874377423443	0.0005183938861916823	0.10727574577192353	0.000494486217978064	0.10710935634843687	0.0004981503558685089	166.0
0.10901728238983056	0.0004779668071699478	0.10900508329805676	0.0005008452772384999	0.10765130391498838	0.0004936753962656557	0.10782407457583991	0.0004889854659466382	0.10778350551698644	0.00046345653987268996	0.10765750238317595	0.0004870230233557596	0.1065241436310876	0.0005065901367056098	167.0
0.10915028903085307	0.0004934769838860854	0.10860811206432432	0.000470346434797073	0.10679761320566847	0.0004907935328352324	0.10744919686647827	0.0004825317870655554	0.10768137279877127	0.0004993019545621595	0.10629984315556436	0.0004803912509456375	0.1066897931556904	0.0005069310324415069	168.0
0.10886476043252064	0.0004938964947736633	0.1086820893974897	0.0004953722710657285	0.10746060438286895	0.0004785417047571537	0.1076764179127954	0.0004950361043486963	0.10799078358775166	0.0004811806757003138	0.10773487146795752	0.0004969719865868795	0.10667870435709821	0.0005127093885496561	169.0
0.10851972941293038	0.0005008629759716177	0.1078536307911346	0.0004859692180038197	0.10780215549596572	0.000492779335903267	0.10682287505326901	0.0004924676636525145	0.1076248602666351	0.0005005545752469698	0.10823582339004763	0.0004821659102874686	0.10711143622027999	0.0004948484258410224	170.0
0.10826901583456547	0.0005007694390252112	0.10895190208634119	0.00047706796732197346	0.10826786828153448	0.0004973800173288862	0.10735616885794086	0.0004890162748584802	0.10778834930267668	0.00048115434102827053	0.10738607499816469	0.00046851143873343626	0.10667895478658942	0.0004918993531334839	171.0
0.10923091016442062	0.00048760587196570266	0.10829146009578795	0.0004919700561507037	0.10729589985425175	0.0004939462158321918	0.10694128127400342	0.0004883138449805742	0.10768499909101227	0.0004929789950276415	0.10752065189447318	0.0005055275316740594	0.1062103153017648	0.0004928090188490298	172.0
0.1089527314623909	0.0004878426508915036	0.10823942436017586	0.00048312180744441226	0.10822414536157608	0.0004729790607547317	0.10736980383228686	0.00048174403643015874	0.10684222759084899	0.0004947809381186895	0.10725483868473597	0.0004883124274832058	0.10691695296519495	0.0005001551985580696	173.0
0.10887514350627994	0.00048064641853107535	0.10760297266302978	0.00048471583368859194	0.10811414390670464	0.00048027243468385934	0.10725660545145159	0.0004837307613171011	0.10834130614868435	0.0004895420415703424	0.10708841067092027	0.0004884481560014115	0.10614874383098623	0.0004995736394544913	174.0
0.10806848419569759	0.00048472170176406344	0.10839473886509776	0.0004774922586309432	0.10826023222134969	0.0004784008137149584	0.10696619463488265	0.0004808655717318259	0.10733858500086568	0.0004814960810031314	0.10675365446331127	0.0004890591273026615	0.1057442479785157	0.0004907566850861125	175.0
0.10886535586001549	0.00047802524307215304	0.10813425646479341	0.000483375265377305	0.10760318047856679	0.00047976013328055237	0.1075878400427209	0.0004912355284035084	0.10737528733825316	0.0004929328652768773	0.10735197623726477	0.00048272206024610443	0.10650380912036192	0.0004996852226729457	176.0
0.10855775868080977	0.0004846209391716446	0.10806543361774178	0.00048422257133728876	0.10692222074180084	0.00047123986262275435	0.1075215143607499	0.0005073849367295408	0.10697517465392713	0.0005002533873088291	0.10718195188167706	0.0004873056493893178	0.10665962139742417	0.0004931207035289436	177.0
0.10794936636965116	0.0004880319580475862	0.10808581087813825	0.0004885140909978043	0.10755221434130867	0.00047719341737815916	0.10684412180488331	0.00047790669063526106	0.10670074757553005	0.00048104192714096375	0.10646967833266886	0.00048288950815603436	0.1051263342164313	0.0004998936247466422	178.0
0.10824476275945455	0.0004848667364189372	0.10740041017548779	0.0004781489649966907	0.10810283919085406	0.00048484847821720267	0.10689573563688683	0.0004824886609087221	0.10647891146820712	0.000501866098186403	0.10666628745825578	0.0004833097078825689	0.10607099662520361	0.0005038260043424695	179.0
0.1085323884114891	0.00048665274823374684	0.10792357404177436	0.000501635016224989	0.1073084236556107	0.0004825073411943919	0.10754840933540502	0.0005073885094124308	0.10736067445097677	0.0005033917670992165	0.10671507460966335	0.0005009365761615976	0.10508579941058138	0.0005069807882279825	180.0
0.10828325948410886	0.0004889352028458213	0.10835586890196672	0.0004846037745523151	0.10766401901998779	0.0004888392201281286	0.10696398516631553	0.0004737226677619602	0.10751278897259939	0.00048498928787274736	0.1064247774937158	0.0005056014422875842	0.10571688848244862	0.00047948723116125633	181.0
0.10821014714617692	0.0004909178298912278	0.10749384069409064	0.0004842178131396816	0.10721906214155981	0.0005032300166444672	0.10601796006290844	0.0004969583058941276	0.10613077813411428	0.0005105995913267071	0.10704974668491424	0.0004994043101671262	0.10579706638306124	0.0004903057121205146	182.0
0.1078772577337904	0.00047409206710935406	0.10761256741670483	0.00048053760906388403	0.10739996682056648	0.00047643564578322647	0.10769051820627487	0.0005001084529649667	0.10609967755603746	0.0005003893155877643	0.106586630263464	0.0004889180084566412	0.10674005127347899	0.0005008475355373311	183.0
0.10750704537309719	0.0004945300670289652	0.10822969423622783	0.0004789258613283096	0.10750537799956968	0.0004908014219334473	0.10710418794417427	0.00047699070083053184	0.1063434640846859	0.0004840670569055946	0.10650660698358692	0.000480231413769556	0.10589524251946447	0.0005028033029056516	184.0
0.10806816191134039	0.0004965918801056643	0.10725292813044549	0.00046970115184766996	0.1068384222921273	0.0004839103756229576	0.10634162963528253	0.0004765337136592089	0.10633923115860094	0.0004884505837699801	0.10656236542660974	0.00048513812720780037	0.10583335767724708	0.0005014183025854009	185.0
0.10744846692108061	0.0004675228785665711	0.10789511574513265	0.0004693830665144443	0.10687029620114089	0.00046076253472261973	0.10602660915711397	0.0005030200095863384	0.1074440611951515	0.0004770926531233165	0.10710961091960387	0.0004896319937226143	0.10603630062899942	0.0005062718385471444	186.0
0.10832193510876581	0.0005101395065964255	0.10681088947630081	0.0004856142659992643	0.10729404948466643	0.0004883438167107312	0.10632503081871307	0.0004877494159881821	0.10678712271507378	0.0004998003696823914	0.10621396031200375	0.0004921753633370601	0.10573516556563306	0.0004985286052800677	187.0
0.10838479241971376	0.0004944410052948662	0.10724023968829857	0.0004972667734516667	0.10680465062272328	0.0004881357425135077	0.10656217632968322	0.0004680211447344469	0.10667915795546976	0.000487872515424159	0.1072492778232169	0.0004937953599567606	0.10560372030828158	0.0005003239398748468	188.0
0.10777341720886734	0.00048774204703809195	0.10746566206531379	0.0004875739381163077	0.1066147557917436	0.0004945398496434454	0.10674900361314216	0.00047569934615759196	0.10637939477607047	0.0004897462848745993	0.10604930330907224	0.0004883731075888717	0.10572501866918707	0.0005004272346856227	189.0
0.10722868463565483	0.0005091296439765559	0.10834717068980712	0.0004968606041299798	0.10731057395206405	0.0004999183287924438	0.10626201579146595	0.00048563184128208814	0.10743560980742542	0.00047987238308530377	0.10619803305041234	0.00048843417157006	0.10646436897519072	0.0004912908725975642	190.0
0.10732191683304333	0.0004751842760207097	0.10787407478495131	0.000480229805752084	0.10698830429626939	0.00048793420778333793	0.10634587609372843	0.0005045143474461944	0.10597713249168356	0.0004909285559240269	0.10646985283313155	0.000486568405581773	0.10550234945922517	0.0004861089090560672	191.0
0.10679705513904521	0.00048525363113901616	0.10729204398896387	0.00047852797193556547	0.10646779526059966	0.0004775323355850402	0.10653499468992357	0.0004734582656621827	0.10657608994696029	0.0005146152887652812	0.1066772413747084	0.0005001485458850811	0.10576099686540189	0.0004928011359625282	192.0
0.10690400666543312	0.00048328286597232366	0.1078087156586314	0.0004820943573676914	0.10690407780172757	0.0005030990039315835	0.10643203275372219	0.0004926791059316026	0.10596347130084142	0.0004891750959202723	0.1047435718978333	0.000495576248580754	0.10567160192787843	0.0005049357801555458	193.0
0.10737953037283447	0.00049044738697405	0.1064434215551138	0.0004928901607847135	0.10606963876932197	0.0004784954663179318	0.10661354455223603	0.0004640501802146953	0.10712406704796322	0.0004895297867804655	0.10596191726986555	0.0004897410929070678	0.10430742313653672	0.00048539130933355237	194.0
0.10800657099184095	0.0004778865933027966	0.10694414652250003	0.00047317289431373467	0.10716762169450435	0.0004828326189889105	0.10574282688455978	0.00048007817681182944	0.1051408948696098	0.0004858244770613652	0.1060651640999958	0.0004855404492684427	0.10529724780250853	0.0004675798105324249	195.0
0.10736102077418598	0.00046925841269565273	0.10697809219228187	0.0005099931019423573	0.10599335125889242	0.0004820323177547623	0.1062804986501473	0.0004788231336395933	0.10576186355863709	0.0004887496931091183	0.10600584632041332	0.0004862121287459416	0.10556553507728862	0.0004961640352464477	196.0
0.10692119525748506	0.00046778435782239086	0.10714421418344108	0.0004703019562137772	0.10601885976748159	0.0004670068287569102	0.10562039734383451	0.0004996946881125716	0.1056062678169112	0.0004930020463430534	0.10585769375557749	0.00048132608199155473	0.1047095333302787	0.0005047503100289853	197.0
0.10654485392750576	0.00048613210308373996	0.10689822278302542	0.0004956838662267284	0.1066502719213932	0.0004870019586048083	0.10606128640346392	0.0005027894438648447	0.10593802227709084	0.0004900559059554236	0.10528170436578792	0.0004801282476483363	0.10524734593121816	0.0005162431965064508	198.0
0.10626793821133332	0.0004925085999755307	0.10566095846469468	0.0004778775896684996	0.10657341524852144	0.0004715459172479159	0.10554233970970928	0.000484627166027712	0.10631249852248605	0.0004994208616335198	0.10523169810340206	0.00047610553366408086	0.10537117758630606	0.0004963166480768296	199.0
0.10631337113125514	0.00047698011721689125	0.10656295342507856	0.0004756468688975098	0.10609999751741736	0.0004965073192953593	0.10572615901338991	0.0004940814424679668	0.10559862127460978	0.0004782521343692536	0.10523531232949393	0.0004800033601210481	0.10472566887857483	0.00049917275378425	200.0
0.10621868705893091	0.00046951136557332176	0.10669375826983127	0.00046967424671040656	0.10573524302590001	0.00048567654014046284	0.10596654089241377	0.0004722335167914934	0.10564385242656518	0.00048206254992572606	0.10536496250073711	0.0004901269234212879	0.10644752507723115	0.000495598750841348	201.0
0.1059368775528638	0.000465789029770551	0.10551494725824949	0.0004750634155320996	0.1054111044461026	0.0004819553525711523	0.10616993073938223	0.00047711599931038153	0.10512859434324828	0.00048648341585686187	0.10601608312186539	0.0004886313720035807	0.1048977608438435	0.0004806363290153028	202.0
0.10765452829164363	0.0004981311529931751	0.10600339000567258	0.00048404188892121213	0.10562374081950601	0.0004915170622469	0.10557485263994605	0.0004743044286810068	0.10625279024430813	0.0004877497172709931	0.10548072207453128	0.00048098173916393124	0.10480665967374676	0.0005023218491871748	203.0
0.10572422535681328	0.00047272682934220074	0.106144151029159	0.00047033447593598814	0.10615398444795845	0.000484966750149181	0.10550763191669255	0.00048483524959124635	0.1056862774447384	0.0004847981670430464	0.10449357925827349	0.00048461373552366417	0.1048410578963839	0.0004780404309804429	204.0
0.10609477309577894	0.0004835459577719584	0.10639449052475879	0.0004839762852301996	0.10521528404234821	0.00048609933578295866	0.10578412403214307	0.0004975083945474312	0.10512728142727588	0.0004780681154225796	0.10629248694014118	0.0004998074348555525	0.10496993509692013	0.0005176003318595237	205.0
0.10614253229096691	0.0004934077342303811	0.10652526744766096	0.0004959605894429417	0.10606502738095148	0.0004647687958960501	0.10500718900502652	0.0004644406098693705	0.10521840989197924	0.00047768570779689465	0.1052119171639797	0.0004752300407065965	0.10494983611426204	0.0004960903665890215	206.0
0.10639261807376867	0.000478080781771047	0.10555638093614493	0.0004959661599853853	0.10561018712075433	0.0004988892787659817	0.10547736152418487	0.00048687356004048396	0.10477541679871825	0.0004821705524246014	0.10556382331065703	0.0004929707826940657	0.10435508717625881	0.00048685311787334437	207.0
0.10659587995309872	0.0004710459756245617	0.10648164673603597	0.00047309493048544035	0.10656636948209786	0.0004894172851369948	0.1045184048998439	0.0004838617445373773	0.10525663387811783	0.0004751716589308165	0.10478985952795301	0.0004890185465811105	0.10468198802951127	0.0004851573061680722	208.0
0.10592258649365616	0.0004819351179046336	0.10576164614850679	0.0004759992647000932	0.10607848194304485	0.00048350042679691675	0.10522722237480389	0.0004907781817780984	0.10531067941639974	0.00047564308821495345	0.10507118013527811	0.0004886356101605211	0.10469538265072965	0.0004902572695141973	209.0
0.10636318098884891	0.0004940395550259624	0.1064648587664328	0.0004778165213306263	0.1060927338370433	0.0004826653192303198	0.10400683610088489	0.0004669955495020074	0.1055299771081222	0.0005049236824127136	0.10519939439746989	0.0004954675417590468	0.10450924223256666	0.0005077445495527853	210.0
0.10641233343396125	0.00047078808427305927	0.10538599620624862	0.0004935088692888429	0.10568358391437978	0.0004929647228842392	0.1059180796578688	0.0004753238761235438	0.10563727005522053	0.0005001787648628467	0.10553715418440887	0.0004918046177540674	0.10397176083119804	0.0004954922198635814	211.0
0.10567043875285373	0.0004927354360117705	0.10566200350615504	0.00047295818179058367	0.10514083775895293	0.0004759408833559759	0.10449724371375546	0.0004686542454373109	0.10534770014526132	0.00046855996932496395	0.10501450259324632	0.000472063972546607	0.10458529035409936	0.0004954983404284904	212.0
0.10589255625949598	0.00045748781179674	0.10620131234668588	0.0004773303282148958	0.10476867690953139	0.0004784628136172335	0.10499546136877018	0.0004682329805765045	0.10475978764227982	0.0004991102542894338	0.10559488227046604	0.0004867096641344903	0.10446400334542169	0.0004705339806741457	213.0
0.10601288073509642	0.0004836193300903825	0.10553027253431793	0.00047578691761492563	0.10527322266968164	0.0004781042826211804	0.10470567656412397	0.0004774832950732373	0.10405831548612836	0.0004984127321855438	0.1056157251369107	0.00048544634418983446	0.10396111746206317	0.0004915447054700098	214.0
0.10619350387564797	0.00047231804659670637	0.10567055630168894	0.00047003005039969524	0.10513369415196887	0.0004774056899105802	0.10406970841224493	0.00048430361952582913	0.10456824713697145	0.00047472810136530943	0.10524893844866491	0.0004814711713726021	0.10515446478220054	0.00046249700138714206	215.0
0.10548424891025972	0.0004696236677745112	0.10525134985147647	0.0004788747672626015	0.10474532734008087	0.0004792264040090472	0.1051214284543259	0.00047992746281846996	0.10485802063352376	0.00047522461240780123	0.10516806068402039	0.0004732613533298739	0.10377592405166801	0.00047565370430008487	216.0
0.10560206775163276	0.0004859752142726313	0.1048732520601867	0.0004911126191262041	0.10510153427608167	0.0004773838437029514	0.10485170926666251	0.0004625634772193666	0.1041132396449742	0.0004931518684654151	0.1052592589222301	0.00048373121076037627	0.10399382648568539	0.00048433007691619633	217.0
0.10582659386018148	0.00047959306162601674	0.10531444621816412	0.0004707441418717186	0.10510595938989241	0.0004933019519497954	0.10417005730681905	0.00047373577880945635	0.1044315759230854	0.0004842194913098074	0.10489082985531512	0.00048636070305394733	0.10444848081845205	0.0004924360287559516	218.0
0.10651481225164026	0.0004707639778645464	0.10507263295095612	0.00047171405897620313	0.10556157263221899	0.0004752785739717096	0.10529659418299385	0.00048661040452820656	0.10441092890139504	0.000493505736334668	0.104313602041896	0.00047984633382258787	0.10354729909610942	0.000492337016327686	219.0
0.10529714602129499	0.000491068805803199	0.1050728451669896	0.00047028687273619493	0.10461108574273041	0.0004664883419449327	0.1039634798422098	0.0004882861078691166	0.10485893033971577	0.0004678975911958851	0.10385746219986355	0.0004889305744295954	0.10424958840010444	0.0004906877883366554	220.0
0.10560953902746509	0.00046457880446108406	0.1051836620307921	0.0004711962171281998	0.10470654094077565	0.0004844027380762087	0.10400373028659661	0.0004821428386280251	0.10409849504446808	0.0005025713328251678	0.10451405361127733	0.0004711091864861828	0.10342732801123151	0.0004926047141099303	221.0
0.10554070147260819	0.0004668766605696522	0.10465157270343099	0.000487706914825874	0.10417130219907726	0.00046335860810641275	0.10471044590590337	0.00048055521915569877	0.1038563988173343	0.00046771505660347614	0.1040478155215522	0.00048552065644928954	0.10391036707299943	0.0004896717777047324	222.0
0.10498025318776104	0.0004790184433219026	0.10481207816517751	0.0004811671600381665	0.10431644737463182	0.0004611914548026531	0.10436091353075633	0.000461622540346352	0.10304683988592539	0.0004908554590694931	0.10356059229304647	0.000471172019890799	0.10420181989233532	0.0004973311560760973	223.0
0.10527223968682597	0.00047967760945920925	0.10512016693168667	0.0004752155416757698	0.10414797373132206	0.0004790513376098135	0.10372410711932196	0.0004918459348298398	0.10451943446231096	0.00048277030956702917	0.10378856472789114	0.00047733031872365254	0.10352248269244863	0.0004709563670541994	224.0
0.10523890536658427	0.0004726877367892928	0.10429401146471813	0.0004758134493605656	0.10418494696125633	0.0004768902368682441	0.10355220833840849	0.00047795374608812724	0.10424073456524804	0.0004924628180159847	0.10368102887943588	0.00048460445676841657	0.10316399119372333	0.0004823135621690918	225.0
0.10367162667278294	0.00046227588694013223	0.10471859450126027	0.00044681971160527584	0.10480839753298672	0.0004807905387242095	0.1034682148659495	0.0004696093038159809	0.10440076850351683	0.0004561697568303123	0.10381358994475516	0.0004972284427809346	0.10366488173426527	0.0004863836118287431	226.0
0.1054966017007804	0.0004844328136466304	0.10498393742629106	0.0004778146817337838	0.10448642671616445	0.0004734975519459065	0.10424970934802111	0.00047173376111924207	0.10370446182566488	0.00048444684975458666	0.10446965102461414	0.0004916145787826308	0.10345127476497165	0.00047401806721125884	227.0
0.10532655693934495	0.00048157292986141973	0.10469760901672265	0.0004889429188958412	0.1037556285525289	0.00048790648136795204	0.1037597916632345	0.00048053711893426517	0.10437431824636581	0.0004834959564218324	0.10417499864463733	0.0004963452184197339	0.10308655251781967	0.000476691617914179	228.0
0.10580546387910247	0.00046032222255533596	0.10389586973982652	0.00047797810306998803	0.10367996902530889	0.0004825520085491625	0.10396298639914094	0.0004762832082896312	0.10403687301713807	0.0004774683939021304	0.10372792381917205	0.00048228428717064727	0.1040971296218911	0.0004903655011247601	229.0
0.10403194277822521	0.00046195318584653947	0.10464192569714524	0.00046572038063076094	0.10295009808348266	0.0004884281973009332	0.10433236018990276	0.0004663870873075236	0.10447892749093743	0.0004916040790112117	0.10401917029816654	0.0004925775619736126	0.10329736747961124	0.0005048597582416352	230.0
0.10435240033288416	0.00046628976130649744	0.10410431131951962	0.0004629369490348678	0.1034729796864648	0.00047969221838654684	0.10452531499922359	0.0004783221818343397	0.10309972483648622	0.0004708439751183653	0.10430971715170019	0.0004926025116941487	0.10373600176715837	0.0005045502552679804	231.0
0.10495497433485264	0.0004927150673002418	0.10512121877749388	0.00047178220746695157	0.10420802770324378	0.00047965114881323153	0.1041127659779507	0.0004867595728200835	0.10433083725091229	0.0004919253568947406	0.10392331632036292	0.0004986203355591634	0.1023420570236237	0.0004818695538044288	232.0
0.10417596158890709	0.00048192336205170745	0.10377775177551626	0.00047169687485236174	0.1034043002395475	0.0004844166065170861	0.10353552251264878	0.00047726236543376945	0.10433248754710023	0.0005032861713437619	0.10311179691084922	0.0004868362679463048	0.10326668746409791	0.0004843619735333609	233.0
0.10437850489702188	0.00048754134906334434	0.10364913801627881	0.00047963271814944943	0.1035390630334042	0.0004667245765213623	0.10447682474772474	0.00048223129031379466	0.103251605780584	0.0004952668245235953	0.10290816697368883	0.00046833519346879085	0.10279568565068102	0.0004838945873074136	234.0
0.10413205195482199	0.00046057721010118763	0.10482350503708579	0.0004665734290847712	0.10430283351716112	0.0004812180372437984	0.10373973801530352	0.0004829757494328436	0.10325166406264406	0.0004874773702571561	0.10340970653353859	0.000500481828893005	0.10304461260670865	0.00047412237512608097	235.0
0.1038752074922623	0.00045430099822340106	0.10352977432649205	0.0004733413691922336	0.10409275707846871	0.0004881023413722559	0.10320755422329501	0.0004733871332792611	0.1042617049129573	0.0004885206657351193	0.10330799939511826	0.0004917991527122348	0.10250572159033447	0.00048405688800999097	236.0
0.10387569896308427	0.0004815558600856841	0.10476579336715888	0.00046431485797211643	0.10252774687467317	0.0004668557241905189	0.10319352485463276	0.000479151743580306	0.10396748912450035	0.0004595574409632118	0.1033163772197786	0.0004919113482699422	0.10215328923623246	0.00047559732111600176	237.0
0.10382635854249736	0.0004693372481747697	0.10409886924732703	0.0004758192355911945	0.10248134502252368	0.00044864143792999603	0.10346148925301706	0.00048803201759475617	0.10290015282754539	0.00048253527125911725	0.10331820162989407	0.0004986120493559586	0.1033333865519397	0.000487355004823555	238.0
0.10460825791677748	0.0004979651572587418	0.10344850974021098	0.0004818404859876093	0.10281700394326816	0.0004725239827229571	0.10283835054463888	0.0004637756690585408	0.1032569745456375	0.0004793596879630411	0.10294784736629195	0.00048152888736634474	0.10303263713682008	0.0004906442650838592	239.0
0.10335587183709662	0.00046746995154124595	0.10394595183546597	0.0004922928878890254	0.10327951897269497	0.0004698445310395169	0.10342797525896652	0.00047327958206623875	0.10287473063491553	0.00046606484626662424	0.10360899305577147	0.00047337243433136027	0.10325378770528866	0.00047647077418547663	240.0
0.10318627593546771	0.00045578886176745275	0.10376441378644638	0.00047166795028352396	0.10286419170335004	0.0004750901051294185	0.10351249202274213	0.00047402394699371295	0.1035640986671591	0.0004821569146570125	0.10285594388737856	0.00047982477884945846	0.10219993709191427	0.00048299455517836724	241.0
0.1033138471057827	0.000481523727188615	0.10346441081517341	0.00047413216405015664	0.10250690325972718	0.00046245263520874804	0.10377889212727368	0.00047413751875457566	0.10366673465174958	0.0004873183600607457	0.10302260783240734	0.00047613255662635415	0.10216812944753009	0.0005054395779518582	242.0
0.10343406773055445	0.00047639404989396206	0.10307206419223604	0.0004739368754185568	0.10247080550422433	0.00047589146128265404	0.1035960193994693	0.0004785056257129949	0.10346759568560694	0.00046931571258859424	0.1023486174199506	0.0004827040711350569	0.10184383141819998	0.00048709457505489415	243.0
0.10357435700259729	0.00047334594572113613	0.10313168659357178	0.0004647217820930702	0.10251342404755777	0.00047936346712243265	0.10346672827825225	0.00046518300257592643	0.1034833481228618	0.0004894699478606184	0.10278127543796702	0.0004774546822381477	0.10299949812158811	0.00048050259198019517	244.0
0.10284158256203334	0.00045827381058344843	0.10283862700081801	0.0004820906356877068	0.10217571587256011	0.0004651555476929102	0.10349882727447385	0.0004691446815085151	0.10330279822573593	0.0005028111762306993	0.10229102462890503	0.0004977239911973457	0.10206880115362146	0.0005074611641096395	245.0
0.10323308346583641	0.00047232100635937076	0.1026605669375825	0.00047063395942578457	0.10303734233856926	0.0004620992837735856	0.10305141704275274	0.0004815042994384695	0.102885639051314	0.00046929794681683883	0.10217414099891703	0.00045966800306921913	0.10171337581359599	0.0005173531256930639	246.0
0.10276917277205236	0.0004559771382471545	0.10328632009296458	0.00046419202767787664	0.10240306307791877	0.0004696130585646638	0.10308288228270918	0.0004686571980104401	0.10310375682453754	0.0004777746597469951	0.10141581217087121	0.0004612324577668735	0.10128354207712502	0.00048689784828222823	247.0
0.10300977728221505	0.00046409002081025273	0.10283045726473883	0.00047323137063124863	0.10234123339165997	0.000462151601537429	0.10274123910480337	0.00048067692008239594	0.10306459534552265	0.0004686132294875388	0.10211866751286629	0.00046520304513711434	0.10192867174688405	0.0004952530999672788	248.0
0.10261235113162698	0.0004770091571505358	0.10290487192774288	0.00046609741957194984	0.10246892166216395	0.00046804392880539134	0.10256002577704171	0.0004707790360754278	0.10313263337451112	0.00047777326270022883	0.10213094650425456	0.00047258428736803563	0.10251405167950015	0.0004880626116033024	249.0
0.10305392781164999	0.00046630678769458625	0.10253567632842686	0.0004817941313663846	0.1028720140802007	0.000472429745449049	0.10234135750663864	0.0004762585582638457	0.10298111487324786	0.0004791244602293177	0.10257263718967773	0.00047719100618252315	0.1016057716047663	0.0004945184091920118	250.0
0.10331261848655347	0.0004601934102956993	0.10276481449059456	0.00047820682192211447	0.10277159297379579	0.0004696675912764978	0.10270491565844603	0.00046062987998761733	0.10197566136687547	0.00047713704444600675	0.10291162707217975	0.00047552723726811136	0.10168516888265379	0.00047838197684121534	251.0
0.10221624987328405	0.0004730555762802102	0.10298364816919087	0.0004662079241940506	0.10161146533562314	0.0004475081314640393	0.10247238073620235	0.000472220494454963	0.10181106656082292	0.0004928226814837976	0.1023127408476049	0.00048367872552599315	0.10246065845000253	0.0004802881975928822	252.0
0.1021885871181402	0.0004811515854304272	0.10303270777623556	0.0004596535516671238	0.10264648156904757	0.00047003023254425634	0.10178555785931626	0.00048659722473064817	0.10249182444883426	0.0004597174210232761	0.10219197738195972	0.000499744932682592	0.10187512560539687	0.0004775361820144337	253.0
0.10280478853565074	0.000481372535355036	0.10234148814888978	0.0004683711349157567	0.10118608557691196	0.0004606079838808542	0.10257739612295987	0.0004903503013125723	0.10172469856653325	0.0004791405350045318	0.10171374696605595	0.00047621776619385584	0.10170261292005454	0.0004954983650999421	254.0
0.102173971292121	0.0004696609249507262	0.10251387316317052	0.00048019403133617625	0.10206132875667015	0.0004692049280171781	0.10249722340196558	0.0004584707598235485	0.10174922034805281	0.0004787758239647512	0.10184604350606141	0.0004760251361321739	0.10178103022628233	0.0004799511279009106	255.0
0.10169081998893462	0.00046397713800636016	0.10291802465207771	0.000476094533131167	0.1021071598407231	0.00047705506938651535	0.10202748928421496	0.0004746464201390834	0.10238278036093286	0.0004637526521497697	0.1033662332124564	0.0004828546180919387	0.10219910730020054	0.0004922012923210668	256.0
0.10194667518699109	0.0004686948581821781	0.1021112367180913	0.0004356231701598095	0.10178117310422637	0.00046286769742639083	0.10185494870385364	0.00046520976371449985	0.10214413597825027	0.0004682268190166744	0.10231496277213566	0.00047080334958925034	0.10185765291305049	0.0004689062548113702	257.0
0.10300125516542967	0.0004805127308288598	0.10302919499940127	0.0004573154195011535	0.10149238288256822	0.0004681895822010148	0.1016302158057938	0.00045264882552285997	0.10237026627497134	0.00046316340410929805	0.10152375396927493	0.0005095682081074358	0.10191031703551905	0.0004907563960425402	258.0
0.10182992742519187	0.00047094207232502744	0.10207442915060853	0.0004563665344011889	0.1015469899915292	0.00048645533860693313	0.10241092613103456	0.00048132828074535524	0.10213239198218092	0.0004996888589530542	0.1010782422658054	0.0004735494040076758	0.10148401553907495	0.000501184150751176	259.0
0.10164842950989365	0.0004633140787693832	0.10180939828748556	0.00046575040490922075	0.10086895003389891	0.0004596263422851005	0.10111115091537058	0.00045100617630065615	0.10218023167729044	0.000473373472165152	0.10197337676541508	0.0004717147423196746	0.10152966330054136	0.00047270462915497996	260.0
0.10196857992281849	0.00048659603681457044	0.10202917201920988	0.0004546404835379266	0.10123720770751454	0.0004443723925717572	0.10228342233644545	0.00046912969673383104	0.10107640583435211	0.0004730492947674104	0.10179501696222587	0.00045499680577314855	0.10137778104324521	0.0004734857172921808	261.0
0.10208151758640736	0.00047186201807164225	0.10154299686740019	0.0004458772680515801	0.10061000897369797	0.00046337418495143704	0.10111744459698672	0.00047332492452233104	0.10155267833532948	0.00046572522322453115	0.10109632879220015	0.00045637568317325264	0.1014536656590477	0.000477700716760526	262.0
0.1017739638581379	0.00045788660940460747	0.10134877191201677	0.0004708819083920955	0.10143316531369488	0.000466386281355066	0.1020069375996755	0.0004542537403946778	0.10030948855989355	0.00046813927307751455	0.10089210516239407	0.00047191311812064875	0.10119541491277362	0.0004981689266358566	263.0
0.10171700463926336	0.0004892034710518158	0.10143583571266891	0.0004546267366313024	0.10160246940429839	0.000474463393480836	0.10123101451044823	0.00048409427222188817	0.10096535186889256	0.0004701848395561726	0.10053456998951239	0.0004895127537165286	0.10099530992161167	0.00048286287418306673	264.0
0.10134138508059874	0.00045783435978712745	0.10147364240209171	0.000473341665326394	0.10058846997888438	0.0004663990719128098	0.1006981385270153	0.0004607680125301715	0.10095047643414802	0.0004917378141952259	0.10142528134377075	0.00047334960375521	0.10127587040286867	0.00048229918254227616	265.0
0.10139768233178342	0.0004582339385139222	0.10025364427781128	0.0004750374726764557	0.1005976992318125	0.0004702914043811964	0.10139021905736667	0.000473563370720501	0.10227191344730452	0.0004891033765755784	0.10111272384815381	0.00046311336294463623	0.1009132329048066	0.000493886546606735	266.0
0.10120635809473609	0.0004649166647664557	0.10058977302677795	0.0004759198843148004	0.10050577448835868	0.00046325278643251464	0.10094626829472829	0.00047525711139335806	0.10100510675742723	0.00047492531681740045	0.10058768334878364	0.0004713670518073715	0.10167593351387634	0.00047478366401988617	267.0
0.10118315034957204	0.0004414278602002559	0.1008971646563042	0.0004725462078009921	0.10080002871657998	0.0004438855848759329	0.09964160509349768	0.0004702324731685706	0.10013627574835725	0.0004809729527289525	0.10118398831309541	0.00047541770467572246	0.10102420551256	0.0005121782300783704	268.0
0.10102524548913372	0.00045861711065295585	0.10187719886452853	0.0004736322052749576	0.10136862711200065	0.00047125237102618397	0.10138946300184123	0.0004611617114846082	0.10058860697155636	0.0004553870604652259	0.10101061267187676	0.000501270484737813	0.10044757574743868	0.0004704376463441535	269.0
0.10118933657636743	0.00045897731626512613	0.1005705251291762	0.00045966027667078716	0.10029533840795751	0.00046329806515316537	0.10207860781848616	0.00048297155005306175	0.10019395873585595	0.00047854755800242574	0.10085511896215024	0.00048347577385864717	0.10061699379133619	0.0004785942830128307	270.0
0.10175693663825117	0.00046384374192232666	0.10127111263083487	0.00044720166933970946	0.10022360238330716	0.0004718158674931539	0.10114243570540021	0.00045487665673334327	0.10105562408073873	0.0004721504791996399	0.10170226241915584	0.000490986564465988	0.10120379516768822	0.000466034859081959	271.0
0.10100529677179892	0.0004382817194880653	0.10103131836478997	0.0004640294219459972	0.1000836251253954	0.00046588600077969417	0.10173219386642596	0.00048128599441601185	0.10137292720448515	0.00044684570317008956	0.10016700972076681	0.00048569836237929775	0.10070382710987132	0.0004828866626534345	272.0
0.10146932011012555	0.00046075858221105267	0.10062557172258522	0.000465358188167672	0.09991159198533285	0.0004568430199749946	0.100673201844822	0.00044630435246082844	0.10000377190387173	0.00047199923475312614	0.10077523482853551	0.0004552286315142933	0.10125590146927331	0.0004879441301398453	273.0
0.10062452208554708	0.00044239467094078295	0.10086634787270157	0.0004565592108456577	0.1008609189776872	0.00047364288837958634	0.1005011142363045	0.00046478635613395004	0.10080836390340121	0.0004729582080295961	0.10130781869441605	0.0004822478101115162	0.09985536028904503	0.0004914267312579732	274.0
0.10015907845004882	0.0004465798330041953	0.10144846801631956	0.0004806048282789105	0.0999967667214675	0.00047615372337206466	0.10085869809817906	0.000466682599370245	0.1004898308154296	0.0004585404150472235	0.10114154927359024	0.0004845744823258825	0.10046484726279578	0.0004912051809447952	275.0
0.10109519630785095	0.00045802759195392247	0.10064245079916904	0.0004615120698426135	0.1002554142264287	0.00047381413278326775	0.10118074260228395	0.0004933198835662846	0.10089300371997942	0.0004468498974560763	0.09964743708807858	0.00046053070292547126	0.10084737030731676	0.0004861558993271313	276.0
0.10074386288735773	0.00045987813425082925	0.10049223898722742	0.00045609570547408535	0.10000649434130689	0.00047443997113223377	0.10074113319358625	0.0004591451454252831	0.10071896700346661	0.00047380599026606153	0.10073294403961337	0.00047995302321251083	0.10078605900142265	0.0004822468039036695	277.0
0.10071448936658463	0.0004633900722600714	0.10169138625670521	0.0004694461523888874	0.10067098288845856	0.0004647673101271181	0.10127184667787005	0.0004907649158813413	0.10118805384001242	0.000498273735934385	0.10160418970625203	0.0004801924350383353	0.09941669912119541	0.00046179362497249964	278.0
0.10070287181483414	0.0004561413967755783	0.10048199823893816	0.000444414019131104	0.1018626723801572	0.0004633425589333473	0.1004892165581729	0.00046481710447042007	0.10050522283900269	0.0004704105837513783	0.10087012829803543	0.00048521739665323443	0.10110455888420024	0.0004678121986422633	279.0
0.10160574134852676	0.00044214041764763977	0.10109435090337952	0.00046856347049586435	0.10085338719507735	0.00045208914760456684	0.10072816132843693	0.0004650318810810515	0.1007638801937492	0.00047298885137689154	0.10041501716389006	0.0004657980085655767	0.10024840243138276	0.000468016571281516	280.0
0.10132170584913656	0.0004625826775739023	0.10061021138892083	0.00044835034748892314	0.1004406016059516	0.00045719618375698634	0.10045550006077125	0.00044158384482558596	0.10140116249425163	0.00046176447742501514	0.10121412837879705	0.00047388889657323433	0.10102079501979803	0.0004748658711928104	281.0
0.10142330418585749	0.00046551495121652253	0.10128443884979467	0.0004369164842575749	0.10130086943818989	0.0004616487191002681	0.1009600391885892	0.000451516062167776	0.10083344375434383	0.0004509899513030533	0.10023579143893466	0.00045067407359609274	0.10131820360267177	0.00046997884245981227	282.0
0.10118397194177577	0.00044833048780926573	0.101723472728866	0.00045079058932839296	0.1006929978617434	0.0004473694736316539	0.10121730696957945	0.00046222908221369585	0.10081595315981629	0.0004743628806003129	0.10043109070095954	0.00043528475599054884	0.100455951328001	0.00047874789306916714	283.0
0.1014506708003417	0.00043449846377680636	0.10071985951589006	0.0004334561773800755	0.1016082498311213	0.0004454965731300499	0.10166053061953528	0.0004355938731238385	0.10131605753093159	0.0004548174269905934	0.10151943382236037	0.0004514740204136388	0.1013295218687927	0.0004670668811154558	284.0
0.1017958031797673	0.0004197998574782881	0.10189789931813328	0.00042003945755652005	0.10196009461245462	0.00044611987065038754	0.10186371367546247	0.00041568101890584964	0.10144976019466807	0.00043403315917434976	0.10159614380832514	0.0004288708607589312	0.10117850875401216	0.0004336262401346797	285.0
0.10224441524127925	0.0003882070372699318	0.10232732685129522	0.0003786799023213287	0.10082997983003317	0.00038296421079939385	0.10211123653361669	0.0004010310555819141	0.10169915348665383	0.0003884369064835508	0.10146950190388301	0.00039479276337266617	0.10132966001735302	0.0003917692388884622	286.0
0.10238458183941895	0.0003077012519715131	0.10234482392327068	0.0003160149522340762	0.10195917230909299	0.0003163919028273595	0.10230612309837314	0.0003277192712862877	0.101762981732806	0.0003157283911159191	0.10213224322666396	0.00031697527002012745	0.10228915027060692	0.0003437894690285852	287.0
