# Supplementary material for: Critical scaling of novelty in the cortex
Source: Nat Commun. 2026 Jan 10;17:1555. doi: 10.1038/s41467-025-68277-0 (PMC12894744; doi:10.1038/s41467-025-68277-0)
Supplement: Supplementary file 4 — Source Data [file 41467_2025_68277_MOESM4_ESM.zip › FigS14c.csv]

X-ndrop	σ=0.9	σ=0.9 (SEM)	σ=1.0066	σ=1.0066 (SEM)	σ=1.01	σ=1.01 (SEM)
0.0	11.827725118483427	0.05203752136437466	13.451905691186427	0.0542836052206422	11.96180275587668	0.05174643353094076
1.0	11.805687203791484	0.050953708471503406	13.45634752479192	0.056053757513234076	12.013267677804215	0.05144080643733731
2.0	11.82890995260664	0.05051523353167512	13.565162292405109	0.057846444535132505	11.878645565685293	0.05095787614587395
3.0	11.790758293838893	0.050231350285156455	13.446725875184201	0.05484596841168767	11.945851329473498	0.05490016467346214
4.0	11.903791469194337	0.0495159993396747	13.471177267115394	0.05463125492408278	11.864094827324271	0.05244305108666485
5.0	11.780094786729887	0.04969022884625587	13.452641682265332	0.05288697367455732	11.931583337196336	0.052185840862451566
6.0	11.813270142180121	0.04866314154914875	13.483929666653417	0.05679534003630993	11.888690929446874	0.052181826902247125
7.0	11.76398104265405	0.05044737302625929	13.426977179497406	0.05564333095901459	11.89840882239651	0.05069411311904215
8.0	11.756872037914727	0.051233632609813465	13.352129117049655	0.05340132443886392	11.866563025309535	0.05256383643236538
9.0	11.78815165876777	0.05142534113220399	13.312258154446614	0.05314674660264639	11.854898679366583	0.05074365312474509
10.0	11.761848341232245	0.04867449420128106	13.421582301166929	0.053709276981552936	11.884643373734948	0.04989492268587541
11.0	11.77322274881518	0.051845672037655985	13.29181010792942	0.05315924247404763	11.896957604546222	0.05080638577356236
12.0	11.66303317535547	0.05006480156454538	13.316669720020718	0.052841382752082305	11.851676322134699	0.050284049185918625
13.0	11.765165876777282	0.04885874314535163	13.401952686287814	0.056222249174818086	11.903867218910984	0.0507316565025539
14.0	11.783412322274907	0.05060610822882558	13.402793022422252	0.0530367452105257	11.946332135323384	0.04999993359100852
15.0	11.803791469194334	0.04910456707090816	13.423847624357801	0.05373931940120468	11.88948747072915	0.04971878825489223
16.0	11.820853080568744	0.050777597101253256	13.31094906208929	0.054931441788552325	11.895509811320395	0.049844283958054604
17.0	11.73625592417064	0.05034598238285486	13.341418614839304	0.05471926279410564	11.78472868635566	0.049317498300719104
18.0	11.859478672985796	0.0502195215842437	13.189211836393333	0.056347530866136385	11.879315416512691	0.050041167468096635
19.0	11.687203791469228	0.04973458902717547	13.289285913417507	0.0536694937525163	11.851862930608572	0.05113170791231742
20.0	11.709478672985817	0.04966171360025184	13.2184965550201	0.053756203686969276	11.803827958864254	0.04921196714035847
21.0	11.7689573459716	0.0504904935787442	13.341465609940665	0.05344523009854656	11.809040800267663	0.0511119275594364
22.0	11.622511848341249	0.05117758802053284	13.24712254570074	0.05345591592279156	11.832771733583446	0.05136031031191914
23.0	11.683886255924202	0.05070667254377676	13.238368314150309	0.055649106328961175	11.812550481578498	0.051010540531733595
24.0	11.72511848341234	0.05023338983956942	13.243369708072805	0.054785514824411956	11.815850168479185	0.05200466478471369
25.0	11.793838862559264	0.051660452600900256	13.258587757377832	0.053298367541736474	11.820138688597478	0.0512608410077136
26.0	11.781042654028465	0.04944683110437357	13.266261499860594	0.05571070798508984	11.808614553333031	0.05072489116472609
27.0	11.736966824644574	0.04990562959188662	13.19181528535585	0.05410465292322719	11.86631505914809	0.05127336148160232
28.0	11.697156398104285	0.05056283251011394	13.12956191007211	0.05740048241387814	11.771033967864922	0.051303942565982634
29.0	11.649289099526095	0.05036222424467406	13.246968019435263	0.054033464866022965	11.739635672994838	0.05096288401300801
30.0	11.678199052132719	0.05096410851017001	13.231775060735199	0.053572835741799156	11.783364251437915	0.051610871044490435
31.0	11.666350710900499	0.04891294674695862	13.125222430204314	0.052589797526589335	11.867793456824295	0.050158338284720216
32.0	11.628199052132736	0.04808614453361236	13.24287904735355	0.0552264112919383	11.70208447224238	0.050509204172659986
33.0	11.565165876777279	0.047614988332942226	13.128600501812102	0.05487809016517603	11.800218963698805	0.05183527274129023
34.0	11.68270142180098	0.051144445514212614	13.109858218168782	0.05487635026200628	11.783022790874286	0.053389217327163424
35.0	11.704976303317554	0.051367157613517685	13.139564697917102	0.05433924694479644	11.735774968140516	0.05052204707060963
36.0	11.65189573459719	0.05027482198444586	13.136122904137954	0.05462898471504815	11.750442422720111	0.05028813340416307
37.0	11.685545023696719	0.04977715383047367	13.05335258273925	0.05391851151597792	11.762481256086714	0.05185496488174025
38.0	11.621563981042685	0.04891924612741605	13.158686925006982	0.05334508675805334	11.78559649174025	0.04924610097984911
39.0	11.72725118483413	0.05140262107632562	13.090495838145669	0.05264439280992578	11.721657892685885	0.05038863474945232
40.0	11.646445497630351	0.050113915290454586	13.093890636823446	0.05300420106936518	11.716954503343132	0.05132593140907741
41.0	11.609715639810442	0.051306984643957845	13.049626827034139	0.053559747243083766	11.74561744451728	0.051191108452125586
42.0	11.627962085308077	0.049133401094112565	13.116273049504176	0.05432687467113287	11.703768215070975	0.049483531022769735
43.0	11.629146919431296	0.050101184089353275	13.014506750567545	0.05499874280216964	11.67569884464797	0.04919880749200818
44.0	11.658056872037962	0.04993661387288639	12.98448086343541	0.053663128123349446	11.661074933490255	0.0517926784166155
45.0	11.58933649289101	0.049968179605313606	13.102917280656346	0.05409736831560122	11.757926592841807	0.05068325941040428
46.0	11.52417061611377	0.04721564783816007	12.975106535505198	0.053104832721027236	11.809192602610922	0.04958270089330301
47.0	11.63767772511851	0.049785979250439504	13.001693814966739	0.053928963430007346	11.745574564002313	0.0530669818139662
48.0	11.631990521327047	0.050608608683528	12.90900115496437	0.054052852361773464	11.603535374843114	0.05061060056306402
49.0	11.574881516587697	0.0502605931208742	12.913468079174804	0.0551923860404293	11.69254246620305	0.051599517740990815
50.0	11.501895734597166	0.05122790666199308	12.970328567445932	0.053127551934548385	11.579434457470713	0.04985572838595059
51.0	11.56587677725119	0.05084312831329786	12.951112350153332	0.054773731626362884	11.656861326928091	0.04987095296457813
52.0	11.51563981042658	0.051136970775592254	12.943727747023006	0.05319981562350152	11.682661754465503	0.05131678112673467
53.0	11.55284360189574	0.051745650122034054	12.979190330160517	0.05174006100460934	11.659316138212294	0.05149025694651345
54.0	11.563507109004759	0.050429522325681014	12.909915568122992	0.05499399377177823	11.681251544279487	0.04966507001611974
55.0	11.593601895734611	0.04930469073040107	12.92075869210243	0.055215211923698215	11.699975635165176	0.051712815782553635
56.0	11.52203791469196	0.048352191281709145	12.852840017523596	0.0521132510267975	11.657898423557004	0.05015558786628317
57.0	11.512796208530828	0.05041044891674171	12.860246525150357	0.05401544613609117	11.667309017397997	0.051292615000949955
58.0	11.591469194312834	0.05099080302580737	12.905476920626063	0.05367538934779336	11.637956618274007	0.048730646609508856
59.0	11.549289099526085	0.05089402864574129	12.88672109602135	0.053265680688812087	11.683863821702307	0.050063110012693625
60.0	11.435071090047416	0.04980277356985592	12.931008801624937	0.055560606554427655	11.603672918218653	0.049259770384821495
61.0	11.475829383886284	0.04875693393252176	12.928760205503995	0.05389026235041299	11.585271882699457	0.0516602417553295
62.0	11.491232227488197	0.04924462026509448	12.778281094428298	0.05549033376660041	11.599156738223797	0.04941465219741234
63.0	11.540521327014236	0.049562674399694855	12.940336134453787	0.052377197476109846	11.685724458209913	0.04970087408152431
64.0	11.478199052132714	0.05040221190922285	12.863426261499878	0.05418488982041435	11.563051169650757	0.05077587156618501
65.0	11.509241706161157	0.04866380100882943	12.805212871878593	0.05232212415028633	11.574514548363462	0.04977130077079261
66.0	11.540521327014238	0.05000595133153771	12.834946433549726	0.05386458958754308	11.59159878553078	0.05099722550433591
67.0	11.441706161137466	0.0490237021805344	12.658414512724542	0.051165714915608417	11.54589185300389	0.04872582776247451
68.0	11.395497630331779	0.05001015092035297	12.763804213628587	0.0535132195868786	11.549948601911314	0.048984667485505895
69.0	11.447156398104298	0.04699760769008365	12.75874546975189	0.05402117442166579	11.534016426763236	0.051682935196456815
70.0	11.480568720379166	0.04974119132487605	12.702060217451908	0.053678281305699585	11.52899398124948	0.04909065052019745
71.0	11.435308056872076	0.05152977013199281	12.76926799155681	0.05267766065050981	11.498210752400736	0.05119102751680125
72.0	11.395497630331777	0.049987689124795405	12.764757258353592	0.05405079345835026	11.544403674594713	0.04812374323849766
73.0	11.446919431279623	0.04902084997397873	12.818747062806175	0.05324871762954002	11.512307306532247	0.05012706203324928
74.0	11.486018957346005	0.04933189390404552	12.635458998765408	0.05303693396219165	11.557670075744593	0.051211352687880615
75.0	11.464928909952626	0.04784504902637386	12.703102074953222	0.05209505060870277	11.47892010673183	0.049703037613550105
76.0	11.447630331753588	0.047194796698164364	12.641595045601184	0.052681419055387306	11.587045253201977	0.05048628049483491
77.0	11.495023696682498	0.04826911205558674	12.709164044764831	0.05535037222432728	11.465009332818008	0.0498401815519599
78.0	11.447393364928917	0.048998377028847726	12.611878211000043	0.05406622461013288	11.491196777720175	0.05178292704126247
79.0	11.414928909952629	0.04972338693767027	12.69264526663746	0.05288792577297887	11.522584426148235	0.050393573948953996
80.0	11.415165876777282	0.049176420601837564	12.603981042654041	0.05234438959545752	11.42757929513769	0.05070654500887961
81.0	11.395023696682488	0.04960334964264543	12.749866979967347	0.05301558666370807	11.500339436031341	0.04994311164795496
82.0	11.411374407582974	0.04859476309903548	12.694433470070498	0.052639977334381444	11.472405747029772	0.04892099410018799
83.0	11.449052132701466	0.04748792403290412	12.635304472499904	0.052048189241386586	11.463348656759752	0.05043757844181609
84.0	11.416824644549768	0.050519503603846466	12.581361663148687	0.05267908847736128	11.477347455343752	0.051505888358106974
85.0	11.384834123222765	0.048657353152096655	12.527203791469207	0.05131156631731207	11.469666445854457	0.05162100558117951
86.0	11.435308056872056	0.04979966548321221	12.620469552750013	0.05283971948521538	11.383980995787384	0.04820805510225259
87.0	11.400236966824668	0.04870756039064634	12.483877494125634	0.05192953298380566	11.40908522920242	0.04869813114258671
88.0	11.342180094786752	0.046207621816311543	12.50751881795373	0.05399574648166077	11.427938511120301	0.050321380475369604
89.0	11.345971563981067	0.0492751985501481	12.409293480425351	0.0524185490644532	11.543136136858113	0.051372985543566285
90.0	11.322511848341268	0.04869367790917853	12.592361304711464	0.053594372436582154	11.486679983243572	0.04948335796725413
91.0	11.401421800947896	0.04951246099886928	12.53476163925287	0.05284750554183355	11.366353674099997	0.050203922012275144
92.0	11.37345971563983	0.048347030597331794	12.45884981480744	0.05273612193382271	11.444981784535232	0.05120801647870128
93.0	11.386729857819928	0.050677279903443645	12.558698474650528	0.054517570009038244	11.41868783530162	0.04958790606901238
94.0	11.347630331753583	0.04967619991220171	12.431223863953177	0.05315476185873111	11.380740786998636	0.04791742513644449
95.0	11.355450236966846	0.04792919839845199	12.475781990521345	0.05365015710551331	11.391585471033997	0.047642196788274964
96.0	11.337203791469227	0.049040312127495087	12.425919789716858	0.05308153337338942	11.368794269880585	0.048604627215471666
97.0	11.343838862559249	0.049456491527961194	12.504653311561597	0.051158442152453805	11.335076263986695	0.04835248514175035
98.0	11.344075829383923	0.04954908646617334	12.380400254888679	0.05088519069699806	11.492983681157993	0.0508856333960828
99.0	11.349526066350744	0.05094620023724721	12.397922258950999	0.053691601594649335	11.306149454377175	0.048739052600995994
100.0	11.348815165876788	0.05035326786461268	12.456755744952018	0.0536870936001381	11.41134024463236	0.04933995141237849
101.0	11.339573459715654	0.048262987857624964	12.427440758293862	0.0541373713146529	11.36740123096074	0.05039617097383146
102.0	11.29241706161141	0.04972368338149504	12.399263610657544	0.05127738128575776	11.394373700625565	0.05024218170521254
103.0	11.247393364928943	0.04931114162624994	12.430865825002982	0.05300011042325478	11.302203694424371	0.04777441562330758
104.0	11.272274881516612	0.04875141871347162	12.331929587000682	0.05391784942192717	11.26108914522512	0.051530439896065545
105.0	11.312796208530852	0.04975874501948422	12.329452387590113	0.05176390819621021	11.323206254753542	0.04960823651162252
106.0	11.260900473933686	0.05025236674897252	12.39869369548767	0.05355069004512502	11.303688701598604	0.050744843194335094
107.0	11.254028436018986	0.04856139808876469	12.261241387550296	0.051887172521510025	11.350985688758602	0.048527710877699616
108.0	11.362796208530824	0.05016683325444209	12.334001752359715	0.04968363478251611	11.361367487489703	0.05140574990653852
109.0	11.327725118483437	0.048877353638050715	12.312434585208509	0.052339952487699175	11.379597808196742	0.052151533698406846
110.0	11.283886255924207	0.04937565085838096	12.321978971683482	0.053057962238058046	11.290866604098571	0.04913586091784168
111.0	11.325829383886274	0.048491411898597125	12.366173881875028	0.05368488322076622	11.287015042644834	0.050588139783140654
112.0	11.245497630331773	0.04944837553626134	12.279176789199104	0.052599004965995406	11.251427277949471	0.049116678918741934
113.0	11.218957345971582	0.050319426199879	12.206811103588352	0.04929274228232997	11.25675923591875	0.04881945173174961
114.0	11.297156398104288	0.04951173515411565	12.255863236289802	0.055489450020903934	11.254703935973287	0.049063694207385655
115.0	11.306635071090065	0.04719044473373017	12.17465769246088	0.051760576623959366	11.301017364727155	0.04899726918710884
116.0	11.173696682464474	0.05055429988003365	12.294298856983577	0.05219237082131761	11.291201442969522	0.049848231333138746
117.0	11.240284360189612	0.04803455130985499	12.25448524433471	0.050784323236182684	11.3584912204329	0.05083681470268741
118.0	11.266587677725138	0.051080492538280384	12.256028117408118	0.05249910451133863	11.250102523908884	0.04903137822010845
119.0	11.286966824644571	0.04912982319746356	12.147109004739356	0.0515121098297775	11.19938397708201	0.04828108284554881
120.0	11.20260663507112	0.049208929856841034	12.188616830618521	0.054379641479428975	11.25779866870234	0.04887797103987955
121.0	11.285308056872069	0.049952597642021854	12.276605599585823	0.05109239146782796	11.225791262617783	0.048007210028563195
122.0	11.163981042654049	0.04996318134065348	12.101085268230538	0.05142533716214115	11.295816120269953	0.04945682309490009
123.0	11.156872037914713	0.0495330252033022	12.160321796965233	0.05427455956260567	11.201781379530704	0.05077840201595769
124.0	11.214928909952622	0.04890829415517344	12.100677048070446	0.051434675279198275	11.12599605948936	0.04819788190311966
125.0	11.123696682464466	0.04923018489577148	12.12926759329326	0.05144430313385969	11.203346141963781	0.048444471992586176
126.0	11.193601895734622	0.049027989914568235	12.090628459914791	0.051774542155635116	11.188758575241009	0.048595241719790114
127.0	11.206398104265427	0.049268770301786044	12.152140666693247	0.05147323492031307	11.17001452923424	0.05064843096761308
128.0	11.26137440758295	0.047770696361162726	12.0653032777092	0.050651292359323564	11.247897073774798	0.05027034899175059
129.0	11.121563981042682	0.04953145790286094	12.100520530487094	0.051481968931527976	11.166623402957448	0.05070661492672734
130.0	11.161848341232242	0.047080955513340524	12.133196861683075	0.05208057351049913	11.136070600994048	0.04841058781637276
131.0	11.104502369668259	0.05081801980809709	12.088509299454389	0.052123087135036425	11.21286941035024	0.05086766298019415
132.0	11.14265402843605	0.048870072190308714	12.080141383567668	0.05143951532359437	11.138991762167771	0.04906062455259728
133.0	11.099052132701443	0.048656021354061454	12.055876777251187	0.051597412106820374	11.14703075463346	0.047940254758152494
134.0	11.164691943127982	0.05154220457282589	11.975531482735297	0.04914502632038342	11.10242447957244	0.048687656954829336
135.0	11.105924170616134	0.04966776651752503	12.04531562387991	0.05282684534715379	11.175026125634208	0.04736099213832527
136.0	11.131516587677764	0.0497316392735552	12.044031622127536	0.05250544597265205	11.195869822164298	0.04696344590784043
137.0	11.04763033175358	0.048166303119788915	12.060817635110931	0.0516851850365911	11.225305337325143	0.04913850600353056
138.0	11.091469194312824	0.05127491415180872	11.92239555537857	0.051783923581657794	11.177758981402285	0.050520192848626494
139.0	11.115165876777281	0.048475306591717955	12.011666334780374	0.05129100096266932	11.119604603425854	0.049486778216776696
140.0	11.144075829383898	0.04948762425612942	12.067105022103638	0.05122079818063183	11.082063762576423	0.05034858855838176
141.0	11.12748815165879	0.047009246698639096	12.017422438169595	0.05178561582802894	11.058187416083085	0.04805049010149895
142.0	11.1424170616114	0.04675671855698588	11.944618264367385	0.051241163164653936	11.099297616391606	0.04970017533486894
143.0	11.093364928909965	0.04840937256859826	11.883657254370943	0.05177616112011509	11.095978841615358	0.04984256116999807
144.0	11.02180094786731	0.04835160189867424	11.919414154287324	0.05036692568918884	11.048594266255483	0.047262218026448095
145.0	11.073933649289101	0.05039219512424552	11.969830737982408	0.05038189679314347	11.010334919580734	0.04901264505477649
146.0	11.130331753554517	0.04795350268824408	11.869698116213332	0.052992428129323546	11.145582352991552	0.047930087854922115
147.0	11.087440758293864	0.04839839513596885	11.912873073399988	0.051260585887127876	11.069000451389623	0.04894572763085614
148.0	11.077251184834157	0.04969499071942017	11.884668843840874	0.05122044907830672	10.96458639483265	0.04831972168984296
149.0	11.030568720379161	0.04805789970109959	11.907927038113842	0.050944235640487515	11.042520634432657	0.048815974038879176
150.0	11.055450236966847	0.04505628902646122	11.85347166354696	0.051281380382880916	11.03005228780211	0.04766964342441006
151.0	11.063033175355473	0.04947411275311729	11.89118802023182	0.051991282715219155	11.023342092994167	0.05047311601082717
152.0	11.060663507109018	0.047064632425477836	11.858590943486416	0.050393265078641176	11.105163320744241	0.04888055826896559
153.0	10.991232227488183	0.04771591130472	11.898034967541541	0.05058964918783086	11.03397508808415	0.04871714203443652
154.0	11.072037914691958	0.04981255942150916	11.8339380301884	0.050058043601430686	10.952281156997833	0.050143791374644274
155.0	10.96421800947867	0.04880172766303523	11.774015691584713	0.0534577531229319	11.023577657285271	0.049431297376327274
156.0	10.992180094786754	0.04863032170769361	11.775393683539784	0.052511544189254494	10.996730330827651	0.049088891625965136
157.0	11.040047393364945	0.04912824589146578	11.79026205742963	0.05047970718623149	11.032422535829168	0.04938308566609124
158.0	11.015639810426558	0.04869411900403315	11.721618941415471	0.05077835517400865	10.952428220284274	0.04841948739938457
159.0	11.014691943127994	0.04845358887792578	11.742860328965723	0.051099637097677814	10.985021179063288	0.04862347438472551
160.0	10.956398104265414	0.050084890089419055	11.731813692301591	0.05215596279625438	10.992479973658787	0.04998797408439654
161.0	10.927251184834166	0.04807345626982644	11.713231112350172	0.0498351866993552	11.010848695381483	0.04802770203224836
162.0	11.021327014218025	0.04937668803457884	11.76315384921744	0.05108939435700693	10.909496907617784	0.04806904275222245
163.0	10.962796208530822	0.047266317270557655	11.735415189772597	0.050076378400237084	10.925142919058011	0.047897656296194156
164.0	11.03293838862561	0.04869222486257254	11.752170934724619	0.05249143579330592	10.964099978754023	0.04847061577348446
165.0	11.006872037914723	0.04864773603595134	11.76264964753676	0.049832856727610515	10.927898648397257	0.04928869488059124
166.0	10.886492890995275	0.04845813332449553	11.703438209407002	0.050240518980941375	10.948810198298473	0.050063803942522175
167.0	10.958530805687229	0.04745314653768633	11.785147954916596	0.05093482549377144	10.901728238983056	0.047796680716994784
168.0	10.911848341232243	0.04961934570423279	11.621222270898906	0.04921785522523141	10.915028903085307	0.049347698388608544
169.0	11.029857819905233	0.04873450981757961	11.73460512166955	0.0498716539413393	10.886476043252063	0.04938964947736633
170.0	10.797630331753572	0.0481093103137511	11.642791429367975	0.051094393587446586	10.851972941293038	0.050086297597161766
171.0	10.947156398104298	0.046719252591418424	11.640598191883422	0.05118986943856965	10.826901583456547	0.050076943902521126
172.0	10.876303317535566	0.048702070711226314	11.61099924329924	0.04956342386599543	10.923091016442061	0.04876058719657027
173.0	10.750236966824666	0.049099642719764816	11.579331315464604	0.05081914808631057	10.89527314623909	0.04878426508915036
174.0	10.964691943127983	0.04912566265776869	11.61265801107175	0.05113710094587209	10.887514350627994	0.048064641853107534
175.0	10.898578199052162	0.045863908735307206	11.584268987215768	0.050826339618904856	10.806848419569759	0.04847217017640634
176.0	10.96943127962087	0.049400802494271194	11.633433828507734	0.05060593595983551	10.886535586001548	0.0478025243072153
177.0	10.836492890995263	0.04873981899588077	11.482662391971022	0.04987110886781452	10.855775868080977	0.04846209391716446
178.0	10.893838862559262	0.04945130073974793	11.513583973873946	0.049574897442209644	10.794936636965117	0.04880319580475862
179.0	10.79549763033176	0.04884319756050651	11.496371022342613	0.051289152495337074	10.824476275945456	0.04848667364189372
180.0	10.845497630331776	0.04733300421599325	11.558684933689145	0.05042066703489752	10.85323884114891	0.04866527482337468
181.0	10.839099526066374	0.04729487336970512	11.465005774821817	0.05323320384940973	10.828325948410885	0.04889352028458213
182.0	10.803317535545034	0.04645873445191083	11.451179258433264	0.04948792039704551	10.821014714617693	0.04909178298912278
183.0	10.8620853080569	0.046975501467744395	11.526496077103857	0.04978060842868866	10.787725773379039	0.0474092067109354
184.0	10.793364928909979	0.04651900556979999	11.516642638097919	0.04864132591948915	10.75070453730972	0.049453006702896526
185.0	10.704976303317546	0.04823097208551591	11.491744394440264	0.05308816725843673	10.80681619113404	0.04965918801056644
186.0	10.822274881516613	0.048515796238649496	11.44740969373535	0.050560515777274044	10.74484669210806	0.04675228785665711
187.0	10.882227488151674	0.048656780160269454	11.44549723206822	0.050098369588622474	10.83219351087658	0.051013950659642544
188.0	10.750710900473956	0.04920847397743572	11.392317495718677	0.05024652960304605	10.838479241971376	0.04944410052948662
189.0	10.789099526066378	0.04710761009502626	11.37628937831058	0.05146718356757405	10.777341720886733	0.04877420470380919
190.0	10.74620853080571	0.04839301136875313	11.33847704010517	0.049253205854221896	10.722868463565483	0.05091296439765559
191.0	10.791232227488184	0.04732250567738551	11.41849137759371	0.0489281129342389	10.732191683304332	0.047518427602070964
192.0	10.754028436018977	0.04665784468793902	11.396638257198633	0.04985575728978246	10.679705513904521	0.04852536311390161
193.0	10.725118483412345	0.047967142831336206	11.393067027759013	0.05095542860393097	10.690400666543312	0.048328286597232366
194.0	10.72417061611376	0.04813312700823001	11.334484049544006	0.04921853260736116	10.737953037283447	0.049044738697405
195.0	10.76848341232229	0.046528091157632775	11.342364490820058	0.04799863674383221	10.800657099184095	0.04778865933027966
196.0	10.697630331753558	0.04662123634037177	11.338801624915394	0.05098867463541268	10.736102077418598	0.046925841269565276
197.0	10.706161137440777	0.0465479091446192	11.322734875940903	0.050946848722075486	10.692119525748506	0.046778435782239086
198.0	10.678199052132705	0.046770886019729715	11.272244215221658	0.04945026865793236	10.654485392750576	0.048613210308374
199.0	10.659004739336496	0.04822996149932856	11.259831136245989	0.05009320162460177	10.626793821133331	0.049250859997553076
200.0	10.709241706161144	0.04796793360650084	11.214983870325405	0.049384833982942196	10.631337113125513	0.047698011721689124
201.0	10.702606635071108	0.0475729860393092	11.238206619140568	0.04922823273928271	10.62186870589309	0.04695113655733218
202.0	10.75308056872039	0.04839992487521171	11.25170536461033	0.0507519652120762	10.59368775528638	0.0465789029770551
203.0	10.72156398104268	0.04806921831646934	11.216918236488953	0.04900381641769808	10.765452829164362	0.049813115299317506
204.0	10.625355450236999	0.04646307277011958	11.194750886136472	0.04883105470602311	10.572422535681328	0.04727268293422007
205.0	10.718957345971596	0.04755142127603958	11.114840893703473	0.04989983434580648	10.609477309577894	0.04835459577719584
206.0	10.653317535545055	0.04938194807032444	11.150834760444479	0.0504919774090774	10.614253229096692	0.04934077342303811
207.0	10.737914691943141	0.04936275712129205	11.127961687044495	0.049821687794498505	10.639261807376867	0.0478080781771047
208.0	10.6094786729858	0.04613617862188729	11.2116141622526	0.04973237687970464	10.659587995309872	0.04710459756245617
209.0	10.654976303317545	0.04714550351656674	11.150572703014893	0.05074883693043978	10.592258649365615	0.04819351179046336
210.0	10.617772511848369	0.04684622022925149	11.160696562985418	0.048444444755949854	10.63631809888489	0.04940395550259624
211.0	10.663981042654054	0.046105728396437555	11.095470150145397	0.048594915118416016	10.641233343396125	0.047078808427305927
212.0	10.620853080568747	0.04692996195673248	11.107155601577157	0.04979657536671008	10.567043875285373	0.049273543601177056
213.0	10.640521327014248	0.04871705446730576	11.072208769763883	0.04797349171431553	10.589255625949598	0.045748781179674
214.0	10.600710900473949	0.04809479455247102	11.132174917360334	0.0487858824379108	10.601288073509641	0.04836193300903825
215.0	10.64123222748817	0.049379681166537404	11.077741447289856	0.04805587304297322	10.619350387564797	0.04723180465967064
216.0	10.563981042654042	0.046892854745147074	10.97760683420291	0.048707695338020156	10.548424891025972	0.04696236677745112
217.0	10.575355450236984	0.046897654001130086	11.060930343701486	0.04935206173173229	10.560206775163277	0.04859752142726313
218.0	10.604028436018961	0.04605576826843043	10.958266358676177	0.04905525361180458	10.582659386018149	0.047959306162601675
219.0	10.519905213270137	0.0488592976786892	11.03063204428692	0.05106971707775288	10.651481225164027	0.04707639778645464
220.0	10.613744075829391	0.0471819335944131	10.984079015492453	0.04815127651542051	10.529714602129499	0.0491068805803199
221.0	10.49454976303318	0.04737833351677157	11.000132223505535	0.049850258702853596	10.560953902746508	0.04645788044610841
222.0	10.567061611374413	0.0475526653335423	10.942290413795872	0.05080136335403611	10.55407014726082	0.04668766605696522
223.0	10.485308056872043	0.04685026257785575	10.949550758692105	0.050244639356758755	10.498025318776104	0.04790184433219026
224.0	10.510663507109012	0.04553030952673231	10.862914891074926	0.04892889550326705	10.527223968682598	0.04796776094592092
225.0	10.368483412322284	0.04790422242067429	10.894772790632873	0.049374543926677734	10.523890536658428	0.04726877367892928
226.0	10.44194312796211	0.044913043746985584	10.874336293759237	0.046975369093427775	10.367162667278293	0.04622758869401322
227.0	10.472274881516599	0.048301576872183394	10.843290453622213	0.04927910026394029	10.54966017007804	0.04844328136466304
228.0	10.451658767772534	0.04667630772305338	10.850385917400136	0.049415231612072216	10.532655693934496	0.04815729298614197
229.0	10.532701421800954	0.04722202202252355	10.911247759767411	0.04881182351850547	10.580546387910248	0.0460322222555336
230.0	10.552369668246449	0.04722543649517332	10.795897088693312	0.04742374898703612	10.403194277822521	0.04619531858465395
231.0	10.443364928909968	0.04805927845288866	10.762837627942186	0.04723946716994134	10.435240033288416	0.046628976130649744
232.0	10.367772511848353	0.04759347327724341	10.732872276872865	0.049297208395517315	10.495497433485264	0.04927150673002418
233.0	10.396208530805696	0.04675735326373717	10.81286789597355	0.049972781798438524	10.417596158890708	0.048192336205170744
234.0	10.381516587677728	0.04724853462931518	10.750873392010847	0.04890677259944005	10.437850489702189	0.048754134906334436
235.0	10.358293838862572	0.046027141857396675	10.76740053367321	0.047901229361257416	10.413205195482199	0.04605772101011876
236.0	10.456398104265405	0.046393555925375134	10.758891632482388	0.04850451797630749	10.38752074922623	0.04543009982234011
237.0	10.361374407582952	0.047537325785397176	10.736327611613376	0.048111973072280365	10.387569896308428	0.04815558600856841
238.0	10.357109004739353	0.045897697410806224	10.691661953881093	0.0486564398364452	10.382635854249736	0.04693372481747697
239.0	10.389810426540299	0.046863731958784724	10.696043251423811	0.04879059568846919	10.460825791677749	0.04979651572587418
240.0	10.386966824644563	0.04550078422619149	10.567990362021595	0.0485487057009252	10.335587183709661	0.046746995154124595
241.0	10.435545023696701	0.04657984004500905	10.612898164004955	0.04708089878127575	10.318627593546772	0.04557888617674528
242.0	10.330805687203798	0.047920518488234316	10.633682344975941	0.049146812876030274	10.33138471057827	0.048152372718861504
243.0	10.329620853080575	0.048185162407510716	10.674548169978904	0.047572048813124324	10.343406773055445	0.04763940498939621
244.0	10.333649289099531	0.04750480736378364	10.65406149189535	0.04710842202856528	10.357435700259728	0.047334594572113614
245.0	10.215639810426538	0.04804288335062229	10.669304631805339	0.04892679536053358	10.284158256203334	0.04582738105834484
246.0	10.32227488151659	0.04663275916128072	10.573487594089794	0.04675447739441195	10.32330834658364	0.04723210063593707
247.0	10.24336492890994	0.04591012592208707	10.529171611772677	0.048150517246715985	10.276917277205236	0.04559771382471545
248.0	10.30142180094788	0.049001860815473954	10.535057150822427	0.0463232996514295	10.300977728221506	0.046409002081025275
249.0	10.298104265402849	0.04673129738320779	10.493199649528066	0.04693449786874775	10.261235113162698	0.047700915715053575
250.0	10.25047393364929	0.047057429666784834	10.597792823290462	0.04793798677824655	10.305392781164999	0.046630678769458624
251.0	10.289099526066337	0.04731961085800113	10.521213907363906	0.050319798664405925	10.331261848655346	0.04601934102956993
252.0	10.222274881516592	0.046797771804163536	10.507831056593265	0.047873412261308444	10.221624987328406	0.04730555762802102
253.0	10.163507109004742	0.04596783832071741	10.462316699191524	0.046711168799941624	10.21885871181402	0.04811515854304272
254.0	10.27440758293839	0.047087780222609246	10.440954239515728	0.04842829769967981	10.280478853565073	0.0481372535355036
255.0	10.242180094786756	0.04625936928744561	10.425052371659572	0.04663634070337097	10.217397129212099	0.04696609249507262
256.0	10.29454976303317	0.047487318601920014	10.438008283882278	0.04750366290574604	10.169081998893462	0.046397713800636016
257.0	10.253317535545023	0.0455276356183296	10.348861762714582	0.04669904382131538	10.19466751869911	0.046869485818217815
258.0	10.177488151658764	0.047209595728913825	10.49203671990126	0.04700848900826856	10.300125516542966	0.048051273082885974
259.0	10.284597156398116	0.0463063729000144	10.351821259309425	0.048298459867252196	10.182992742519186	0.047094207232502745
260.0	10.245497630331771	0.04734138381579365	10.421040662710576	0.048046236505689094	10.164842950989366	0.04633140787693832
261.0	10.166113744075847	0.045798520633990786	10.346310486279828	0.04844240985979827	10.19685799228185	0.048659603681457046
262.0	10.167298578199054	0.04643894672826477	10.392717352343789	0.045338364268882304	10.208151758640737	0.04718620180716422
263.0	10.164218009478699	0.046903601499315654	10.419464335497247	0.04574522343921862	10.17739638581379	0.045788660940460746
264.0	10.20521327014219	0.04749139387859251	10.36461746784022	0.04810398567067332	10.171700463926337	0.04892034710518158
265.0	10.217535545023711	0.04557166912207327	10.313893026404878	0.04756694724771538	10.134138508059873	0.04578343597871275
266.0	10.104976303317535	0.04834794059484655	10.394913775936908	0.0468179480725396	10.139768233178343	0.04582339385139222
267.0	10.187203791469194	0.04591038827909527	10.289050141383568	0.04735219463900547	10.120635809473608	0.04649166647664557
268.0	10.126066350710909	0.04767344727494463	10.297985981122313	0.04814009399865324	10.118315034957204	0.04414278602002559
269.0	10.074881516587691	0.04688934839134906	10.313303198056477	0.04581375422746034	10.102524548913372	0.04586171106529559
270.0	10.102843601895744	0.046527664527750305	10.29658608467086	0.04604019008170171	10.118933657636743	0.04589773162651261
271.0	10.077725118483405	0.046962027674552285	10.31430642399141	0.045470400626331564	10.175693663825117	0.046384374192232666
272.0	10.15284360189574	0.0472170743744913	10.279050539647155	0.046465081061333076	10.100529677179892	0.04382817194880653
273.0	10.193601895734592	0.0451200708380985	10.298399378708856	0.045995384473790736	10.146932011012556	0.04607585822110526
274.0	10.101184834123227	0.04345604017287029	10.31105261061771	0.04557537266234172	10.062452208554708	0.04423946709407829
275.0	10.153554502369671	0.04539439314249257	10.242940778207023	0.04627263927410361	10.015907845004882	0.04465798330041953
276.0	10.114454976303325	0.04723344523845025	10.172729698514486	0.04571727836518321	10.109519630785096	0.04580275919539225
277.0	10.15308056872038	0.0462591070888429	10.288119001154964	0.04713577658490255	10.074386288735774	0.04598781342508292
278.0	10.158530805687201	0.04507345653880673	10.300355649368774	0.0458534664765335	10.071448936658463	0.04633900722600714
279.0	10.2281990521327	0.04515348653670927	10.29053566450277	0.04605458739088707	10.070287181483414	0.04561413967755783
280.0	10.279383886255927	0.04500333725262179	10.313251025528707	0.0448250052534404	10.160574134852677	0.04421404176476398
281.0	10.209715639810423	0.046205355948776394	10.364143534190937	0.04402342744550368	10.132170584913656	0.04625826775739023
282.0	10.282701421800963	0.04418052527521147	10.272828866143628	0.04389501092555836	10.142330418585749	0.046551495121652256
283.0	10.248578199052135	0.04362185240281365	10.31410490262457	0.04133938587781918	10.118397194177577	0.044833048780926574
284.0	10.333175355450255	0.04031972520721388	10.30132024373731	0.041200743337837346	10.14506708003417	0.04344984637768064
285.0	10.387203791469199	0.03841819410082415	10.370941495081455	0.038921154761127584	10.17958031797673	0.04197998574782881
286.0	10.317298578199086	0.034299242400446996	10.375237165956436	0.03603711298028094	10.224441524127926	0.03882070372699318
287.0	10.422274881516616	0.02719619012977884	10.463961926002648	0.028110416810462655	10.238458183941896	0.03077012519715131
