# Supplementary material for: Critical scaling of novelty in the cortex
Source: Nat Commun. 2026 Jan 10;17:1555. doi: 10.1038/s41467-025-68277-0 (PMC12894744; doi:10.1038/s41467-025-68277-0)
Supplement: Supplementary file 4 — Source Data [file 41467_2025_68277_MOESM4_ESM.zip › FigS15.csv]

	# #PosR 0.5	# #PosR 1.0066
# TC 1	104	128
# TC 2	93	134
# .	90	148
# .	99	178
# .	111	107
	85	127
	130	134
	105	174
	106	99
	89	98
	110	119
	108	113
	103	211
	93	178
	95	137
	104	104
	103	117
	93	128
	102	202
	117	260
	106	136
	98	134
	92	87
	84	146
	127	162
	114	117
	123	165
	96	151
	105	168
	96	141
	78	178
	105	120
	81	173
	104	137
	99	203
	94	142
	106	150
	105	112
	95	141
	101	181
	101	125
	93	125
	107	117
	97	62
	101	118
	113	171
	101	121
	118	163
	112	143
	122	166
	103	139
	111	124
	101	123
	124	156
	107	114
	125	81
	93	149
	85	211
	88	160
	111	229
	105	148
	101	131
	101	126
	112	138
	107	112
	87	137
	104	193
	108	235
	110	130
	77	170
	90	124
	122	105
	101	112
	100	114
	112	258
	96	151
	87	98
	101	96
	134	252
	117	136
	108	94
	127	158
	126	184
	98	86
	93	98
	120	158
	85	170
	110	184
	96	107
	110	97
	95	182
	113	185
	111	117
	93	222
	127	166
	96	190
	118	110
	94	122
	104	115
	109	145
