# Supplementary material for: Critical scaling of novelty in the cortex
Source: Nat Commun. 2026 Jan 10;17:1555. doi: 10.1038/s41467-025-68277-0 (PMC12894744; doi:10.1038/s41467-025-68277-0)
Supplement: Supplementary file 4 — Source Data [file 41467_2025_68277_MOESM4_ESM.zip › Fig1c.csv]

#Time (s)	# Average	# Trials 1-100
-2.978035012	0.048360403	-0.043016256	-0.401874255	-0.01895935	0.140281033	-0.374294199	0.045674076	-0.281815	0.253205607	0.065224599	0.11648742	0.213509991	0.014185382	-0.127863937	0.131671366	0.01487751	-0.189224809	-0.010459015	0.19715832	-0.090673313	0.413254267	0.059257551	0.010918354	0.159573108	-0.059719681	0.107165745	-0.455353802	0.158261893	0.225399108	-0.181284988	-0.136745853	-0.17962095	0.088517414	-0.019794281	0.188938903	-0.028554787	-0.07510519	-0.106116924	-0.072598949	0.216264771	0.037916969	0.203149867	-0.252403756	-0.136004714	-0.061504502	0.025504933	-0.164128771	-0.317122085	0.438617215
-2.956070024	0.035302157	-0.096408498	-0.411619367	0.072812636	-0.019142213	-0.387052964	0.105029557	-0.249108519	0.228875084	0.071067364	0.061546629	0.228086006	0.022683627	-0.14141301	0.007802749	-0.051512386	-0.131824801	-0.072144045	0.26268147	-0.108627888	0.472574725	0.058953317	0.005010903	0.165104071	-0.053264155	0.034809503	-0.488721033	0.23003507	0.174329344	-0.163664848	-0.14683234	-0.214710554	0.123038591	-0.053638658	0.187134457	-0.039466443	-0.158891166	-0.109817984	-0.098343826	0.24819661	0.098625383	0.112858795	-0.23421289	-0.136572456	-0.06994022	0.063024206	-0.2420913	-0.272547376	0.398430899
-2.934105037	0.033285667	-0.098380005	-0.405033821	0.096488792	-0.106510187	-0.411879539	0.097002298	-0.25028424	0.235476122	0.056761423	0.041125838	0.268165598	0.026395641	-0.163862581	-0.010181601	-0.080237088	-0.129092733	-0.075112551	0.275105584	-0.119763749	0.453332115	0.072766457	-0.013269665	0.148052937	-0.047294084	0.022607704	-0.49999475	0.232485947	0.143830185	-0.170671563	-0.12249283	-0.23431402	0.117490031	0.02550708	0.181970683	-0.027274449	-0.166159677	-0.091782938	-0.118259945	0.263362222	0.105163856	0.078759634	-0.195280146	-0.121411857	-0.066463911	0.060155546	-0.267162446	-0.236151755	0.37393923
-2.912140049	0.037240324	-0.07533725	-0.387973731	0.080526325	-0.14205687	-0.438430412	0.056218967	-0.267851708	0.254961234	0.036310068	0.042292874	0.310123253	0.025223718	-0.185098583	0.025074962	-0.084949372	-0.158252175	-0.050077304	0.255191432	-0.128432364	0.395199245	0.090697948	-0.035978415	0.124612813	-0.044243354	0.044753421	-0.495373566	0.197721497	0.130759695	-0.180240718	-0.089207092	-0.245029628	0.090280461	0.156609558	0.180297271	-0.004688332	-0.138927015	-0.059932458	-0.130949533	0.264383771	0.083926776	0.078244813	-0.15668222	-0.103329641	-0.057902823	0.03808125	-0.261045386	-0.212378297	0.357578801
-2.890175061	0.040559593	-0.066293692	-0.374047222	0.064009015	-0.143180776	-0.449114989	0.041541456	-0.284977144	0.266564035	0.034736257	0.046190953	0.31977586	0.02223116	-0.183988094	0.039185235	-0.094703586	-0.197836907	-0.05385254	0.245564391	-0.136237853	0.351446316	0.095402403	-0.052478285	0.130439712	-0.058784695	0.063795588	-0.484529477	0.166107089	0.139872351	-0.144902725	-0.106913874	-0.255261305	0.074076533	0.250380374	0.207023466	0.018331277	-0.148002802	-0.01434174	-0.130772736	0.249299921	0.083684518	0.08328171	-0.175334761	-0.110489342	-0.05650271	0.03688538	-0.256216618	-0.227050843	0.330680604
-2.868210073	0.039068881	-0.084273846	-0.338671272	0.066801292	-0.144164194	-0.473352355	0.022802332	-0.263389907	0.23196548	0.042492081	0.053468273	0.27315193	0.008339511	-0.16909298	0.012402764	-0.076547856	-0.200401138	-0.048643277	0.19439002	-0.164559019	0.325484734	0.079515545	-0.064664199	0.118082821	-0.044705337	0.09139879	-0.461544058	0.161079279	0.141500602	-0.100519277	-0.109663383	-0.281520044	0.047418163	0.298786568	0.2077751	0.018125869	-0.167454936	0.002091858	-0.144373779	0.241343735	0.076956138	0.062859155	-0.166246573	-0.106260576	-0.046174559	0.029730501	-0.243090926	-0.215763363	0.331670288
-2.846245085	0.036617255	-0.092144121	-0.319155809	0.052230511	-0.160134275	-0.405688324	0.062370811	-0.269018911	0.198330123	0.05990911	0.059752776	0.262260265	-0.022298504	-0.160872967	-0.038559352	-0.040921458	-0.224893405	-0.059200733	0.175509194	-0.179534391	0.345883218	0.082685642	-0.030782206	0.161779882	-0.060646632	0.066055256	-0.445193663	0.200424182	0.146512335	-0.071438017	-0.127259554	-0.274546876	0.043340852	0.28074371	0.241294622	-0.022923137	-0.184540456	0.011404403	-0.099202031	0.19906985	0.066274478	0.079930667	-0.183559191	-0.131606456	-0.067302711	0.041931036	-0.287855602	-0.245489639	0.340005341
-2.824280098	0.031540307	-0.089870743	-0.25923634	0.018910101	-0.163034115	-0.378512963	0.070935528	-0.272698297	0.171199669	0.056560517	0.060059756	0.239437863	-0.03428312	-0.107021138	-0.062524385	-0.070734853	-0.209878193	-0.073827123	0.177700024	-0.172647078	0.284625907	0.085757095	-0.026695486	0.167024518	-0.022449791	0.039787276	-0.429633858	0.169093138	0.143906196	-0.041612339	-0.131955648	-0.28057571	0.048828874	0.219349433	0.227289946	-0.041095576	-0.193996739	0.001377197	-0.088755755	0.179622041	0.081583061	0.042851546	-0.185353712	-0.115585505	-0.070004844	0.06006227	-0.283141781	-0.272617573	0.327471503
-2.80231511	0.032935146	-0.086512157	-0.13714946	0.014806225	-0.129396309	-0.386826049	0.066092524	-0.265522444	0.181003052	0.061652013	0.038621173	0.239627114	-0.019828027	-0.118985316	-0.076938086	-0.013887755	-0.193708695	-0.085211909	0.160552011	-0.158643194	0.3024525	0.095177062	-0.014036515	0.153991675	-0.006239755	0.047883268	-0.449539967	0.224226644	0.193353782	-0.076754263	-0.128985905	-0.276311768	0.054648037	0.24441083	0.228095926	-0.071034914	-0.174099286	-0.009783537	-0.104396634	0.126605522	0.102616787	0.080924505	-0.222488336	-0.089680521	-0.072377798	0.052822823	-0.275029656	-0.304592317	0.367404676
-2.780350122	0.03386227	-0.074842792	-0.021296083	-0.031046779	-0.122501033	-0.4155855	0.027280692	-0.226079195	0.251333429	0.029956631	0.051599991	0.226939435	-0.039428676	-0.166595645	-0.07335856	0.020271244	-0.167754678	-0.081368746	0.142955203	-0.130488365	0.298582844	0.107727552	-0.015918187	0.146381315	0.006308983	0.016990143	-0.452382353	0.232309241	0.20422222	-0.036259858	-0.091023037	-0.238069215	0.038786218	0.205249092	0.204564975	-0.107063608	-0.1791213	-0.034467707	-0.110714444	0.113320929	0.123924008	0.06971938	-0.211293957	-0.072603945	-0.089598564	0.056310591	-0.270005047	-0.289726369	0.280880181
-2.758385134	0.035351831	-0.078224541	0.022262343	-0.030358289	-0.096668307	-0.438081225	-0.007395106	-0.160331855	0.293943953	0.021451104	0.024184939	0.183829261	-0.029728086	-0.215814048	-0.086016056	0.00863429	-0.163411539	-0.119661802	0.120258184	-0.112994168	0.334615837	0.092412333	-0.010736417	0.126141668	0.006448824	0.013906562	-0.458863924	0.222917455	0.245752431	-0.006707104	-0.091685051	-0.218520402	0.0274453	0.167215362	0.202438952	-0.097421341	-0.207739527	-0.017244451	-0.107037359	0.123283666	0.110126857	0.098897616	-0.258906929	-0.070064172	-0.081268038	0.075870429	-0.273695694	-0.290485442	0.245968642
-2.736420146	0.033646514	-0.073759362	0.10928244	-0.086417266	-0.077110918	-0.491730539	-0.007939472	-0.122227262	0.271228469	0.030764357	0.002364627	0.171462858	-0.040953032	-0.223225589	-0.05047801	0.025144604	-0.176650625	-0.136175909	0.091005514	-0.094722783	0.338502572	0.099779124	-0.006603007	0.098798609	0.020328254	0.020099688	-0.451673778	0.221440457	0.225549419	0.017351286	-0.113108983	-0.198814459	0.027399276	0.108628257	0.197019261	-0.090290162	-0.206423766	-0.053931267	-0.099432553	0.149683679	0.148723653	0.098003205	-0.247982168	-0.046642749	-0.073379467	0.081975967	-0.276367438	-0.288197663	0.219953917
-2.714455158	0.033964312	-0.079545716	0.077625967	-0.045653135	-0.060987604	-0.449578473	-0.010872768	-0.104721744	0.246646424	0.049472894	-0.013175654	0.15925434	-0.048357096	-0.243800436	-0.071244689	0.000441079	-0.218109624	-0.139775015	0.085714022	-0.084343765	0.303227344	0.126607872	0.023074677	0.136230164	-0.007668423	0.033970328	-0.442504907	0.200985137	0.238003571	0.05562773	-0.070394868	-0.183740743	0.011375657	0.051998949	0.206576221	-0.072224776	-0.214885327	-0.053950516	-0.062505987	0.18868464	0.1719096	0.114741044	-0.237448829	-0.062325049	-0.080372815	0.077235361	-0.257505189	-0.28598026	0.217752912
-2.692490171	0.035858335	-0.050419319	0.039057877	-0.029485533	-0.049229456	-0.44319517	0.042928288	-0.094549951	0.201702756	0.044754224	-0.034700234	0.160814893	-0.041017141	-0.195078827	-0.011276091	-0.026903787	-0.242692153	-0.137018062	0.107410735	-0.102901523	0.272417168	0.135503065	0.026343633	0.130018972	0.020144507	0.053993715	-0.426202919	0.164038771	0.234787921	0.101139176	-0.066932853	-0.211272521	0.006019746	0.049950012	0.252363402	-0.062780312	-0.214745919	-0.066282641	-0.054443373	0.196775597	0.1651531	0.111301902	-0.207373282	-0.117765168	-0.084075849	0.050322724	-0.19770312	-0.273518775	0.213369523
-2.670525183	0.035588417	-0.025695834	0.010531195	-0.010704445	-0.027335537	-0.428655112	0.066202046	-0.105572648	0.171546145	0.066472277	-0.0330682	0.14044374	0.009163261	-0.211345719	-1.20E-05	0.017178113	-0.221838966	-0.126161181	0.123860518	-0.093554894	0.231760289	0.125952761	0.038186438	0.130846567	0.020478402	0.072960978	-0.400009907	0.205373538	0.271122429	0.087052791	-0.086654375	-0.21938816	0.009335274	0.070039427	0.267246865	-0.044628042	-0.217751859	-0.065726587	-0.028263208	0.164714653	0.219409783	0.12256791	-0.192761331	-0.154415596	-0.08529924	0.033824601	-0.171009048	-0.272760594	0.212105376
-2.648560195	0.032171872	-0.0055237	-0.014544585	-0.00516993	-0.038355584	-0.425882341	0.110132438	-0.120247245	0.189616735	0.031636137	-0.013740221	0.121193244	0.009259265	-0.193857547	-0.018704436	0.004810866	-0.21387437	-0.118025368	0.153411605	-0.067937717	0.185275044	0.110158703	0.024411646	0.113095679	0.048224499	0.038548312	-0.376259579	0.215666985	0.254943537	0.149835448	-0.098268699	-0.223282692	0.00702944	0.068575368	0.268984665	-0.047920547	-0.228523287	-0.055725984	-0.02831311	0.155677005	0.254947541	0.119097022	-0.178872704	-0.167429688	-0.101757539	0.048910807	-0.181942808	-0.280239599	0.191477547
-2.626595207	0.030596334	0.022784628	-0.079259471	-0.029565254	-0.033709658	-0.38491953	0.142878691	-0.074147092	0.16838807	0.026714232	-0.033845499	0.103649888	0.009444586	-0.179130827	-0.023589732	-0.005135697	-0.204413995	-0.120494618	0.157372813	-0.051759251	0.169751793	0.048208645	-0.004223149	0.081984555	0.059409049	0.044279867	-0.35803447	0.204776371	0.262022185	0.109283195	-0.126269387	-0.259921964	0.024801933	0.095004962	0.237729889	-0.051523742	-0.216593932	-0.040313019	-0.014098033	0.148559225	0.260771594	0.128290275	-0.199869831	-0.170081372	-0.086313375	0.029243168	-0.21556173	-0.275593178	0.1993424
-2.604630219	0.027487044	0.031533039	-0.054916092	-0.102991625	-0.02965085	-0.363077811	0.157944273	-0.069908992	0.154153299	0.027347407	-0.038445182	0.101011202	-0.037273832	-0.176270569	-0.019594506	0.002819221	-0.21246793	-0.141352528	0.160581996	-0.038174863	0.204723661	0.074811227	-0.029768524	0.064855919	0.071106227	0.01573074	-0.312493588	0.218300832	0.212362483	0.109312273	-0.150439162	-0.263599486	0.053024733	0.094314045	0.204069097	-0.0757106	-0.226920547	-0.055473055	0.00140951	0.122661137	0.286921518	0.13679264	-0.199565521	-0.132917473	-0.087213563	0.016611092	-0.252177077	-0.246513424	0.174469219
-2.582665232	0.028247701	0.034077544	-0.100887975	-0.085829304	0.003878154	-0.333587279	0.133132648	-0.027592093	0.126153491	0.028889164	-0.033667771	0.088457817	-0.082776426	-0.164660719	-0.051875732	-0.010296776	-0.218645372	-0.133046161	0.129684003	-0.039132135	0.154578859	0.053856044	-0.037648695	0.049309535	0.051466899	0.042018637	-0.293705621	0.202738813	0.22495856	0.086371827	-0.129283039	-0.258874961	0.019156887	0.095977739	0.172405471	-0.067887711	-0.181516706	-0.069398882	0.009509739	0.120312326	0.290204152	0.113722583	-0.198578483	-0.090574058	-0.064751247	0.014891805	-0.200766395	-0.234972408	0.175307447
-2.560700244	0.031191862	0.023468409	-0.080951245	-0.093079397	0.012862358	-0.348583025	0.115751145	0.023270588	0.096900748	0.026491905	-0.044265298	0.076440628	-0.082891578	-0.163160078	-0.01122958	0.039117122	-0.240999624	-0.139863007	0.107120961	-0.065022789	0.187616817	0.054308255	-0.020571726	0.020655229	0.087752939	0.060443806	-0.267592019	0.206406087	0.25679465	0.110347879	-0.134877017	-0.251232124	-0.029298911	0.101512601	0.182012075	-0.089933857	-0.164395957	-0.0799344	0.009862376	0.095100045	0.236486138	0.105253299	-0.19684754	-0.100478269	-0.081654448	0.020056043	-0.190178978	-0.219158011	0.161599634
-2.538735256	0.033911045	0.031822427	-0.060533213	-0.079317653	0.018723725	-0.328148626	0.122724461	0.053031785	0.090579006	0.020462355	-0.038173283	0.081551583	-0.04147434	-0.205352549	-0.017147305	0.062128739	-0.190292235	-0.149842324	0.097508486	-0.079543744	0.167344109	0.044825901	0.00167129	0.004257238	0.103205531	0.069493885	-0.193350323	0.206586931	0.275311012	0.128044295	-0.132200031	-0.208889014	-0.022613058	0.10542378	0.175687725	-0.076705485	-0.173420273	-0.056725087	0.017316682	0.084546584	0.231027217	0.069702713	-0.18391095	-0.084934469	-0.082560939	0.02948622	-0.177507219	-0.244100006	0.15139267
-2.516770268	0.0327241	0.05879065	-0.055781588	-0.080748892	0.023616769	-0.305330951	0.169352346	0.035477068	0.09561919	0.007523457	-0.02135865	0.092165366	-0.054375702	-0.220635066	-0.014636141	0.10529008	-0.176488741	-0.160110059	0.097579644	-0.081989826	0.188383448	0.056505143	0.022221595	-0.021123988	0.132978508	0.05315248	-0.055975403	0.201094221	0.245013713	0.126605018	-0.13944841	-0.181884788	-0.016828668	0.087263862	0.187907597	-0.072481843	-0.207619268	-0.037931699	0.027903826	0.115933167	0.179282495	0.056540941	-0.180368623	-0.063845179	-0.100916116	0.003423131	-0.157010576	-0.241346801	0.163143882
-2.49480528	0.034049396	0.068349871	-0.032927335	-0.097882329	0.010870137	-0.324054418	0.23916381	0.081235075	0.093283361	0.017852996	-0.032171423	0.102719882	-0.050301104	-0.201673541	0.024348444	0.15838632	-0.140354873	-0.141284452	0.121665615	-0.08687969	0.167986311	0.039951276	0.017234735	-0.015787922	0.148688461	0.060444853	0.041301452	0.156076988	0.266755258	0.074662163	-0.121464694	-0.220296678	0.017277226	0.073930555	0.198869912	-0.074298161	-0.224473537	-0.028909719	0.03839889	0.149921058	0.158106159	0.015997884	-0.181539986	-0.078650526	-0.104185358	-0.072437262	-0.160262207	-0.231931113	0.163959146
-2.472840293	0.032352637	0.070382365	-0.002964946	-0.13247225	0.00122805	-0.240467861	0.246858854	0.061702735	0.112520139	0.041280423	-0.029983922	0.071683877	-0.086875865	-0.198111406	0.026687699	0.227675091	-0.109158551	-0.130468641	0.171945953	-0.057282786	0.181026212	0.058308328	0.058420923	-0.017871909	0.146017043	0.021565308	0.153402868	0.160713994	0.246361464	0.087868373	-0.100595624	-0.2144257	0.040696811	0.039246352	0.223295564	-0.068027918	-0.249136937	-0.004303885	0.048209438	0.142793421	0.104716733	0.014213817	-0.150809562	-0.07648566	-0.111057116	-0.096272738	-0.145567026	-0.206027372	0.154121073
-2.450875305	0.033969019	0.077177267	-0.034660126	-0.120941901	-0.00104754	-0.082271267	0.256818614	0.093613731	0.143756391	0.039781568	-0.046646504	0.102638845	-0.12014732	-0.163456823	0.040358236	0.308284336	-0.074004435	-0.125404496	0.164504798	-0.055783183	0.140720241	0.043016541	0.074415192	-0.027801902	0.143158794	0.02716611	0.202759099	0.143502513	0.220755192	0.05000529	-0.098393471	-0.214458467	0.033154842	0.026748721	0.230186668	-0.030701103	-0.24680944	-0.015479029	0.134837981	0.142648262	0.106012752	-0.001889944	-0.144691587	-0.067859767	-0.099715154	-0.093569263	-0.132059256	-0.223802362	0.186408684
-2.428910317	0.033580721	0.045291959	-0.0240474	-0.114006528	-0.009469447	0.031533295	0.208140585	0.108166737	0.158772482	0.039788236	-0.072758582	0.092951797	-0.114332679	-0.160618847	0.060341251	0.336449917	-0.017855976	-0.129718165	0.139009816	-0.01931192	0.145365175	0.048983089	0.120259439	-0.030999377	0.142932948	0.041527425	0.205306208	0.131973597	0.191261312	0.084677455	-0.112970892	-0.210743145	0.037190161	0.027746227	0.237905995	-0.034795986	-0.248056593	-0.016253814	0.200278248	0.123036373	0.109215712	0.009965222	-0.159703333	-0.06351342	-0.110632002	-0.065195425	-0.174564294	-0.23396194	0.18558973
-2.406945329	0.031374636	0.034488817	-0.016867006	-0.111482077	-0.00941244	0.167059241	0.182941298	0.119033356	0.154757019	0.037629304	-0.085795224	0.093960669	-0.115784574	-0.21175487	0.043633162	0.334240437	0.086428446	-0.143152129	0.14521424	-0.021345869	0.130707342	0.035585304	0.129413677	-0.030166442	0.128291804	0.016324368	0.146734051	0.183563258	0.183359284	0.087156633	-0.130285753	-0.215360995	0.06712776	0.039599958	0.212660838	-0.069747698	-0.250000983	-0.0211306	0.271779667	0.11171637	0.112410055	0.008116596	-0.176033272	-0.06841835	-0.116960615	-0.051392161	-0.189223398	-0.288563199	0.196956154
-2.384980341	0.032084356	0.032497148	-0.049647661	-0.085493798	0.012757675	0.239490586	0.164017556	0.087571927	0.149241958	0.060548698	-0.086187542	0.10270749	-0.141473793	-0.250321206	0.055387163	0.371466325	0.160451947	-0.131991922	0.136844887	0.007215012	0.160761746	0.052691102	0.126336579	0.006918343	0.119630419	0.048242004	0.222930192	0.204304821	0.14050725	0.058760492	-0.142646854	-0.238261338	0.059849149	0.066957055	0.209438076	-0.093817763	-0.24706976	-0.047344202	0.314318671	0.111787422	0.112390947	0.002076306	-0.200897026	-0.034270523	-0.117008566	-0.048233484	-0.223465908	-0.280885384	0.221906259
-2.363015354	0.034766377	-0.011688577	0.003829035	-0.08041874	0.006194876	0.260051265	0.173635868	0.068546254	0.136392499	0.068768211	-0.087086135	0.089519762	-0.116929191	-0.281602883	0.083529542	0.320089115	0.260644351	-0.138791259	0.132810277	0.066306505	0.147158662	0.047549851	0.102492901	0.031820973	0.129861725	0.055382887	0.231826159	0.224775925	0.15390858	0.022226845	-0.140163394	-0.300040829	0.055269381	0.09444682	0.195860389	-0.121722204	-0.242430972	-0.044822115	0.342001977	0.106367507	0.126164532	-0.018830876	-0.205667662	-0.007546523	-0.142651192	-0.034920502	-0.21886303	-0.261941762	0.241103389
-2.341050366	0.035021466	-0.005132733	0.033871582	-0.080501876	0.003691467	0.296411671	0.157860876	0.020206947	0.141563108	0.065237436	-0.098569603	0.030961535	-0.120673455	-0.288231437	0.080423165	0.282755079	0.274284157	-0.132377474	0.154467008	0.131025416	0.144508303	0.05384467	0.090363744	0.019129816	0.121786858	0.026409544	0.245019294	0.233655129	0.150141614	0.017038238	-0.114292464	-0.311195482	0.032232841	0.118301213	0.200091085	-0.130197588	-0.228796445	-0.052177529	0.367706207	0.09500556	0.129880284	-0.038621501	-0.132358515	0.013166892	-0.126496674	-0.017736089	-0.174476478	-0.260636232	0.263292539
-2.319085378	0.040671939	-0.016632592	0.038486704	-0.057078349	-0.00464267	0.408862977	0.165854236	0.019935013	0.164540741	0.074809875	-0.086965987	0.02747906	-0.111376854	-0.285632718	0.158201401	0.281254436	0.272095195	-0.138651384	0.110310247	0.149488845	0.15766265	0.077312263	0.063504092	0.041945737	0.118579093	0.027269556	0.206194596	0.244692254	0.139665773	0.032472095	-0.092662704	-0.31952102	0.010290194	0.128374517	0.193990808	-0.088190993	-0.243198693	-0.034349305	0.383382534	0.096169852	0.11960322	-0.035827773	-0.109482608	0.031296925	-0.131897444	-0.029932817	-0.145432617	-0.255510565	0.290204474
-2.29712039	0.041389159	-0.012201357	0.067214442	-0.07527711	-0.034757655	0.409177867	0.196089791	0.008156294	0.164453569	0.0851493	-0.101054762	-0.004188031	-0.115839568	-0.299841727	0.189177805	0.25437091	0.269312418	-0.162647424	0.062873155	0.190582182	0.167059978	0.080123097	0.065932051	0.043439015	0.126721176	0.023882808	0.180633858	0.220545372	0.134355743	0.064503013	-0.043850945	-0.299889216	0.004025621	0.118282507	0.20008112	-0.07157192	-0.243782936	-0.006001126	0.385970256	0.063515166	0.117565329	-0.009821094	-0.098456388	0.031680325	-0.123732643	-0.01408598	-0.110547896	-0.282472884	0.224612092
-2.275155402	0.035679967	-0.008240004	0.060539914	-0.103600415	-0.048261856	0.43899611	0.180406032	0.02418153	0.130883151	0.130656253	-0.050026933	-0.072809407	-0.126245688	-0.282683339	0.194028348	0.2180113	0.253279577	-0.15496272	0.061565324	0.169169431	0.182667811	0.099027428	0.039708938	0.033928035	0.116151113	-0.016620731	0.099773512	0.22692253	0.159888515	0.064394256	-0.034704364	-0.296471195	-0.01643628	0.091861438	0.168500679	-0.057432071	-0.257783664	0.000763931	0.408094534	0.021950041	0.098560425	0.021874038	-0.159096034	0.012107045	-0.152257528	-0.025868192	-0.083795776	-0.304391469	0.197648185
-2.253190414	0.034034097	0.02838792	0.047528277	-0.096124689	-0.080496074	0.445248323	0.144193726	0.025580349	0.12370052	0.122375453	-0.015606542	-0.067036197	-0.15354602	-0.238970397	0.174863023	0.213821235	0.302760211	-0.156477658	0.053660354	0.141042086	0.213052114	0.138730949	0.030555925	0.043143616	0.136221472	-0.029685023	0.118518032	0.197392485	0.124441081	0.059130577	0.018477524	-0.29023732	-0.039376966	0.066821091	0.179668687	-0.05923342	-0.245092099	0.005312993	0.360040579	0.011832327	0.086623763	0.022333623	-0.175494569	0.009445626	-0.130688424	-0.018880905	-0.116948741	-0.2959591	0.158145357
-2.231225427	0.029441004	0.019452247	0.072165178	-0.12574552	-0.097172629	0.452836285	0.154425355	0.01285432	0.095695205	0.154676795	-0.012347678	-0.053979786	-0.137760546	-0.23444638	0.137753924	0.195586321	0.31502436	-0.183095042	0.05595757	0.120449397	0.179029988	0.122346653	0.016005029	0.054235195	0.143613964	-0.030380849	0.157623913	0.187357532	0.093621266	0.060815555	0.026551324	-0.298737314	-0.060095105	0.066598833	0.16955181	-0.075933887	-0.251904126	0.032958565	0.31462406	-0.016133316	0.101578886	0.006284383	-0.196085627	0.001028247	-0.165959728	0.006563514	-0.102634102	-0.283429862	0.152488863
-2.209260439	0.026467495	0.110262198	0.076379148	-0.095510418	-0.104250866	0.374708966	0.117467793	-0.009449858	0.077162058	0.100189889	0.013598132	-0.048792037	-0.144989088	-0.163302148	0.119266759	0.176075566	0.314628612	-0.190403725	0.096637604	0.089841364	0.165250428	0.111928702	0.01734268	0.031719427	0.150506754	-0.04954126	0.154319677	0.155852875	0.071893981	0.043410117	0.059401643	-0.294174911	-0.079346854	0.069956599	0.16116175	-0.082896242	-0.260649421	0.010133614	0.272853072	-0.022853466	0.09832807	-0.020240949	-0.180945485	0.011297646	-0.147122892	-0.006616507	-0.106554032	-0.279294691	0.159336431
-2.187295451	0.02827569	0.139126596	0.074807306	-0.083421568	-0.10171283	0.321450605	0.127159918	0.003078952	0.033968065	0.187569686	0.031797818	-0.025876041	-0.140789131	-0.172148089	0.117880012	0.188009445	0.331758836	-0.169372261	0.080907523	0.069369368	0.209358523	0.105174243	0.017296992	0.06032944	0.143301565	-0.036650244	0.115774398	0.160886686	0.055505865	0.041692909	0.059668015	-0.291301631	-0.090492525	0.061622734	0.163619903	-0.080428977	-0.292735448	0.022411553	0.185441244	0.067389911	0.093682377	-0.019132063	-0.17926245	0.021813537	-0.146511682	-0.029750167	-0.106535141	-0.224035901	0.143749213
-2.165330463	0.027364087	0.182278641	0.089973921	-0.091592908	-0.084161122	0.236024089	0.146341585	0.016036373	0.008128717	0.212972665	-0.013862389	0.038611637	-0.142729449	-0.160936662	0.10817986	0.204693942	0.282838931	-0.169974879	0.073766939	0.087998877	0.191710619	0.068649168	0.024796591	0.060504171	0.146036763	-0.017294969	0.09815388	0.135992392	0.057126597	0.033211931	0.08390301	-0.281337084	-0.09253922	0.042539823	0.148621228	-0.09218301	-0.303210701	0.026338714	0.1752781	0.084700101	0.098312736	-0.01126032	-0.168374365	0.017185391	-0.163541358	-0.027258438	-0.110789083	-0.22335341	0.110528578
-2.143365475	0.02643386	0.184354615	0.042251514	-0.075719352	-0.081823324	0.238729393	0.131988865	0.034596462	-0.029475313	0.254115052	-0.021124067	0.047097709	-0.138079293	-0.148326636	0.129574343	0.177636608	0.202793942	-0.15642379	0.125268483	0.144325934	0.189379687	0.055101194	0.033016154	0.057672004	0.120707825	0.000364219	0.045965987	0.131140099	0.040745499	0.007934086	0.030127763	-0.27800682	-0.087419247	0.008136385	0.103319217	-0.066449328	-0.321531841	0.008065227	0.189603962	0.090043229	0.091293456	-0.014974653	-0.204932798	0.028589531	-0.175211798	-0.045378592	-0.05572542	-0.17601547	0.099154781
-2.121400488	0.029673193	0.194363577	0.049625363	-0.077146613	-0.049020265	0.254383468	0.107257478	0.056715043	-0.047556019	0.260153623	-0.062068417	0.077920656	-0.132871302	-0.169184236	0.156107289	0.130572385	0.158087229	-0.156916882	0.1164091	0.193493896	0.196706385	0.047930232	0.033866104	0.055272119	0.12072348	-0.00650226	0.019706281	0.097535746	0.020526088	-0.01483291	0.024930383	-0.270287985	-0.057940822	-0.018568425	0.121845653	-0.068601618	-0.303652245	0.003757931	0.151793354	0.087538636	0.097958809	-0.036453013	-0.203358431	0.057384129	-0.139762483	-0.048910626	-0.056037925	-0.101421996	0.104370795
-2.0994355	0.027784356	0.154315858	0.057822177	-0.082530534	-0.039560161	0.221183161	0.122983988	0.079844494	-0.061847206	0.27926726	-0.122596719	0.082483259	-0.110290399	-0.190871439	0.162381392	0.122890762	0.082931347	-0.139849962	0.176001053	0.189285275	0.162927647	0.011652237	0.009422	0.083392458	0.105021615	-0.001597579	0.044379077	0.112666251	0.013827414	-0.012000351	-0.002350553	-0.263981441	-0.042126738	-0.034299986	0.098640581	-0.054188314	-0.25942787	0.018330378	0.148534888	0.045240263	0.111958641	-0.087499312	-0.184152105	0.069892696	-0.149775544	-0.061624875	-0.038961717	-0.070510538	0.103739443
-2.077470512	0.029040828	0.160798024	0.048786541	-0.055879276	-0.03117831	0.178524807	0.108918751	0.100627896	-0.03388949	0.227344174	-0.101682026	0.049178837	-0.102964979	-0.160433791	0.187329132	0.102850222	0.067678684	-0.154634518	0.181407161	0.140973988	0.161958875	0.004571452	0.009427207	0.10452212	0.101948352	-0.026495014	0.031237844	0.100015124	0.047657006	-0.031937015	-0.016278121	-0.257479885	-0.02504912	-0.031231061	0.121414475	-0.017195994	-0.238274856	0.012159146	0.126268188	0.000195796	0.101375683	-0.099416844	-0.192930377	0.071996076	-0.124987145	-0.052085864	-0.045647117	-0.091979294	0.124030394
-2.055505524	0.028949527	0.134173601	0.033314439	-0.071831314	-0.034587539	0.10293086	0.117262019	0.133184346	-0.005235263	0.237491917	-0.108660983	0.015985145	-0.110709597	-0.169891054	0.153307696	0.102830189	0.086952305	-0.125578637	0.155916413	0.063831022	0.231791327	-0.006725038	-0.019675123	0.138634944	0.112451729	-0.013030622	0.120340899	0.092372076	0.048080766	-0.05827939	-0.037804414	-0.274230248	-0.032256838	-0.036586315	0.148115009	-0.025839809	-0.228416026	0.040174632	0.119335795	0.043062407	0.063148766	-0.127404425	-0.189314413	0.072486411	-0.109244818	-0.039571975	-0.062579594	-0.094430289	0.119219178
-2.033540536	0.024703279	0.125598753	0.020956993	-0.101936595	-0.039226604	0.053667942	0.106864069	0.126283641	0.037155434	0.21722624	-0.096953027	0.030597516	-0.095337184	-0.136918931	0.132662531	0.111168656	0.085439547	-0.105733543	0.104076364	0.003668773	0.263275248	-0.015894274	-0.032473255	0.125471293	0.123338982	0.001010252	0.173578703	0.061871232	0.043031772	-0.067765183	-0.035895043	-0.24489227	-0.026201067	-0.021139392	0.134420278	-0.009566597	-0.233566044	0.034787513	0.15083077	0.039781226	0.052289081	-0.099189897	-0.161143046	0.034062257	-0.112640596	-0.044766687	-0.095098847	-0.182676079	0.111479659
-2.011575549	0.021744686	0.101505961	-0.01377752	-0.096781651	-0.064744478	0.059080401	0.098498516	0.121459499	0.030776503	0.209861837	-0.096756177	0.020768326	-0.118941604	-0.142262417	0.144056019	0.100653112	0.072570312	-0.102576246	0.106441214	0.022335798	0.259193268	-0.012865878	0.000524624	0.096325752	0.13963019	0.008845808	0.203765552	0.058302062	0.052018086	-0.089865994	-0.050042731	-0.225490164	-0.035161894	-0.028842775	0.12155801	-0.036324189	-0.2331336	0.025131418	0.173279182	0.073073912	0.023188165	-0.110395336	-0.12879666	0.019994029	-0.09734325	-0.053253659	-0.060596601	-0.216613102	0.070895466
-1.989610561	0.021369748	0.094783957	0.011215383	-0.092723213	-0.045083443	0.072950529	0.091381466	0.121584659	0.037670746	0.225392732	-0.089221291	0.036176287	-0.117012387	-0.148503723	0.170044361	0.073373566	0.074152974	-0.097079832	0.039841812	0.072844944	0.24836056	-0.038836814	1.29E-05	0.051725407	0.145244144	0.032276975	0.215298791	0.024399231	0.046005592	-0.071857832	-0.024385242	-0.215923336	-0.046838041	-0.027619566	0.127198359	-0.036275891	-0.248412793	0.020979923	0.16226011	0.0419014	0.015881218	-0.117442123	-0.120470428	0.015565864	-0.10081519	-0.064345948	-0.040710428	-0.215345073	0.046718666
-1.967645573	0.018416213	0.081494723	0.015051076	-0.041629295	-0.083004202	0.028723533	0.070822812	0.12231517	0.001903027	0.194060883	-0.08352864	0.042139996	-0.111118791	-0.161575176	0.157448217	0.054063244	0.085672977	-0.048393992	0.047941248	0.094986333	0.254475174	-0.022982236	-0.003422076	0.036307691	0.152196114	0.025266062	0.226387975	0.035881726	0.022942433	-0.041595779	-0.018101669	-0.212241914	-0.044074819	-0.040632378	0.101267711	-0.037844937	-0.237450208	0.020004028	0.169321552	0.081818925	0.043927529	-0.115642532	-0.10586032	0.024959682	-0.11255711	-0.08487696	0.027107039	-0.224908307	-0.021412644
-1.945680585	0.017056759	0.096249113	0.036790154	0.018430578	-0.113291898	0.07197124	0.074170269	0.138243441	0.004082479	0.205518608	-0.067106551	0.048723342	-0.100013195	-0.154420155	0.176905189	0.070404087	0.086332558	-0.052167781	0.022898959	0.097281562	0.218542298	0.01351099	-0.003081366	0.02435952	0.136197639	-0.019686143	0.18712148	0.034784172	0.038407971	-0.045810726	-0.029887873	-0.233875507	-0.03030741	-0.058575964	0.114716103	-0.04417404	-0.249979349	0.016199542	0.144833595	0.091126124	0.038088873	-0.079194943	-0.125989843	0.03490806	-0.114485005	-0.107190969	0.031398853	-0.214394238	-0.021246512
-1.923715597	0.013914581	0.07755993	0.062593941	0.034735891	-0.149402244	0.102089819	0.0570647	0.148641848	0.003879261	0.150363222	-0.089950209	0.066855877	-0.101149576	-0.151703168	0.179971842	0.076054699	0.062735216	-0.038874702	0.028988489	0.075883043	0.241436385	0.021530537	-0.02699656	0.039235843	0.134027415	-0.005196968	0.193009111	0.038191228	-0.022088719	-0.060501969	-0.035705406	-0.258141125	-0.006353675	-0.09124484	0.109466115	-0.035744725	-0.264965803	0.013365826	0.127421991	0.131045534	0.005760705	-0.116236573	-0.156473768	0.035313327	-0.138951501	-0.074032429	0.054460995	-0.140662543	-0.040927494
-1.90175061	0.011088969	0.067021454	0.090019213	0.034696053	-0.175041739	0.088430266	0.059182274	0.171307746	0.01395392	0.15164463	-0.088995851	0.093738643	-0.092908927	-0.15831837	0.168960304	0.082922877	0.072010551	-0.050451398	0.011609806	0.067442245	0.230577098	0.045963717	-0.053476052	0.039623075	0.112075193	-0.007114509	0.166993104	0.043239807	-0.009674816	-0.078480648	-0.046774078	-0.259120305	0.025399364	-0.070906848	0.072826761	-0.03306294	-0.292617721	0.009118842	0.125529607	0.146977149	0.016290722	-0.081968806	-0.195114193	0.044039176	-0.120062838	-0.061497306	0.043611312	-0.101651342	-0.056253456
-1.879785622	0.012416726	0.039189514	0.136313494	0.061652491	-0.179167031	0.154646355	0.082355096	0.189521146	0.015436321	0.116972084	-0.090461568	0.104510086	-0.10139225	-0.160731981	0.151069247	0.08953396	0.064569987	-0.091533045	0.014930223	0.070912924	0.223331749	0.060597561	-0.060414745	0.042841385	0.116095015	-0.007845818	0.141610077	0.054386998	0.011959673	-0.10242976	-0.052860546	-0.242927305	0.048193276	-0.049295493	0.053557371	-0.049420529	-0.304385235	-0.001364731	0.1235917	0.157724154	-0.01648829	-0.108995352	-0.211950449	0.065588069	-0.100139093	-0.0633148	0.006067522	-0.038125169	-0.052662848
-1.857820634	0.013257449	0.040962646	0.146387182	0.056074462	-0.18774713	0.168906803	0.082827148	0.202923871	0.011920796	0.082572643	-0.078750999	0.127538105	-0.119516257	-0.136026297	0.134658747	0.063295544	0.094822053	-0.123150925	0.001125535	0.065079852	0.199393079	0.012247413	-0.056280806	0.072340167	0.120285502	-0.002719048	0.113807752	0.037175749	0.02480571	-0.046933713	-0.026096633	-0.259772453	0.066490599	-0.028302437	0.02257715	-0.044161986	-0.302479932	0.036155805	0.133324422	0.101307349	0.022796323	-0.120400071	-0.205006859	0.068882787	-0.074094222	-0.026480587	-0.035092446	-0.027472312	-0.037716082
-1.835855646	0.016046437	0.018480584	0.1208294	0.073575492	-0.180385789	0.172801489	0.103315989	0.194108411	-0.013732025	0.040618504	-0.073447415	0.130884815	-0.106759026	-0.118382205	0.119747002	0.051749657	0.152677575	-0.131095395	-0.026625603	0.041823079	0.281632256	0.040319255	-0.048014437	0.074638089	0.141702652	0.020778948	0.161675434	0.024699909	0.047724261	0.00751971	0.002542009	-0.275234581	0.079917046	-0.014769415	0.000403894	-0.049827834	-0.308009003	0.052201024	0.114115658	0.112374516	0.023351448	-0.074286446	-0.16372402	0.076947442	-0.033331769	-0.01723615	-0.041462265	-0.042619417	-0.041941499
-1.813890658	0.020441509	0.053576063	0.085371701	0.096274861	-0.159452338	0.207302351	0.125986258	0.222583569	-0.00989391	0.043334768	-0.027148885	0.140876286	-0.089055095	-0.08998726	0.112648048	0.02500946	0.191229648	-0.157484888	-0.014196949	0.058864571	0.270786773	0.047203042	-0.024960304	0.073009439	0.146599743	0.010453511	0.166515614	0.006960757	0.041340874	0.019019421	0.005925348	-0.262899386	0.078238238	-0.034466376	0.016689662	-0.068421117	-0.291362446	0.065589196	0.110270943	0.092404348	0.098752531	-0.031954644	-0.1219152	0.098960986	-0.04052184	-0.02212622	-0.075341564	-0.094382317	-0.022044672
-1.79192567	0.017593046	0.016318667	0.11330807	0.063775737	-0.160318284	0.186538909	0.112850774	0.22890183	0.005956194	0.03217173	-0.024421729	0.118361053	-0.103043802	-0.078473126	0.08543099	-0.018996876	0.167346214	-0.164830628	-0.032534407	0.031926539	0.256100602	0.03164916	-0.008643714	0.075137681	0.146770264	0.022088637	0.177121143	0.011780343	0.007569701	0.012425906	0.013967045	-0.22722626	0.094048341	-0.070926935	0.043255644	-0.040804923	-0.26458033	0.023989352	0.09789987	0.110136228	0.135861008	0.006236487	-0.10567126	0.060632964	-0.020074881	0.01016029	-0.056342993	-0.14105478	-0.020665462
-1.769960683	0.016402908	0.03571797	0.121625971	0.04654731	-0.112394529	0.154235669	0.109905155	0.24173632	0.026194371	0.050173852	-0.014460507	0.086541724	-0.112223483	-0.074888654	0.082114575	-0.058801117	0.151824347	-0.189463944	-0.036690237	0.04888652	0.181261862	0.025234985	-4.35E-06	0.073199779	0.103814292	0.01674666	0.200143689	0.036441279	0.015946193	-0.013827821	0.015859214	-0.240821431	0.071906679	-0.074607591	0.038306392	-0.044491201	-0.255175585	-0.009468057	0.09807876	0.107993604	0.197299667	0.00872561	-0.129760551	0.05539726	0.017822032	-0.016205897	-0.012585732	-0.125376496	-0.026268737
-1.747995695	0.016177145	0.057252755	0.200074844	0.050819481	-0.081686033	0.171180234	0.086336726	0.222268	0.063082514	0.081316427	-0.012096029	0.069892043	-0.104216997	-0.08251755	0.077172886	-0.054138742	0.115141217	-0.184760258	-0.038838815	0.038390144	0.131942293	-0.010482074	0.008185453	0.04788056	0.104084226	0.040844608	0.168801231	0.053224309	0.013583675	-0.051504391	-0.001509991	-0.229204441	0.044528693	-0.076503468	0.030988728	0.019620302	-0.242301055	-0.027070471	0.11555999	0.103773241	0.167869034	0.006673038	-0.167234924	0.076729139	0.059997368	-0.059439058	0.022323431	-0.150188092	-0.023581294
-1.726030707	0.012585999	0.085486524	0.205265232	0.038002755	-0.084468587	0.132502311	0.058007403	0.161176445	0.021570894	0.088840976	-0.021678575	0.053298582	-0.09946259	-0.052839666	0.10234679	-0.055053077	0.08959399	-0.158689137	-0.031711415	0.031242821	0.062857946	-0.029726728	0.022232571	0.062214405	0.097777843	0.036688521	0.179269025	0.056529336	0.032683954	-0.041146118	-0.002557689	-0.241660011	0.031318458	-0.062912281	0.02431156	0.061714484	-0.205955834	-0.014035993	0.121302989	0.126156424	0.170457126	-0.014860425	-0.187776399	0.116531674	0.100686507	-0.066232348	0.029071384	-0.122233465	-0.007922911
-1.704065719	0.012351256	0.069386363	0.189921256	0.044526642	-0.079184336	0.151853497	0.074960414	0.108461034	0.027770554	0.094134548	-0.024067891	0.039912578	-0.082311038	-0.025648296	0.134964088	0.005300916	0.098572361	-0.152565262	-0.074045865	0.003356966	0.076281048	-0.011799908	0.002289724	0.042155563	0.089207359	0.055095118	0.213539226	0.068237158	0.043734266	-0.027877666	0.017594399	-0.273766825	0.012318845	-0.039003452	-0.00777547	0.065524069	-0.19989128	-0.021498704	0.089851561	0.137697658	0.084258381	0.003328563	-0.103715367	0.134181343	0.111571435	-0.089657305	0.006203314	-0.124814068	-0.02313545
-1.682100731	0.012590396	0.083264742	0.109163392	0.084844199	-0.086450966	0.150678776	0.095196432	0.112340594	-0.004207708	0.100834155	-0.013552792	0.045868304	-0.07472881	0.009239087	0.157051242	0.035662789	0.10477656	-0.149159882	-0.063009447	0.022648143	0.073925699	0.007467111	-0.009843935	0.036494694	0.083654827	0.062932154	0.187294037	0.058490023	0.013349545	-0.05529422	0.013493705	-0.234861747	-0.012002442	-0.039471102	-0.008363174	0.085709881	-0.1637193	-0.02832824	0.071146026	0.130314923	0.086847575	0.007519191	-0.022726497	0.174359167	0.07924003	-0.079043642	-0.007248436	-0.156474049	-0.036471617
-1.660135744	0.008995218	0.0398037	0.119449923	0.115412365	-0.130634309	0.120641127	0.091156653	0.111721069	0.00112037	0.135453411	-0.050602685	0.020814155	-0.086487167	0.035390465	0.158200337	0.070817909	0.071404536	-0.144764817	-0.099286389	0.007276629	0.076870419	0.003342748	-0.023343012	0.019224688	0.065074583	0.035697286	0.180256037	0.064037167	-0.007210845	-0.084060987	0.023137208	-0.177907686	-0.004457318	-0.049511774	-0.021351485	0.075478429	-0.135610547	-0.042277676	0.035032477	0.125784686	0.032908155	0.038623556	-0.000625685	0.169285508	0.069165046	-0.077514183	-0.063330288	-0.148807869	-0.045794316
-1.638170756	0.007683671	0.02933325	0.091261481	0.11003426	-0.122108402	0.130294808	0.082816158	0.114643679	-0.020667536	0.140772058	-0.047332287	0.010928509	-0.086047781	0.097256605	0.17299631	0.061993529	0.05199977	-0.157543691	-0.093176132	0.049404198	0.047628147	-0.042616199	-0.029971381	0.000603919	0.055523275	0.030978841	0.146578269	0.047012577	-0.047572214	-0.111393593	0.024613937	-0.167692579	0.017834679	-0.053265194	-0.037073735	0.093370604	-0.133670544	-0.041107259	0.025023438	0.09112994	0.01467919	0.005669589	0.043569808	0.164009056	0.064618185	-0.072651943	-0.06921547	-0.067916771	-0.042470319
-1.616205768	0.003877853	0.032095973	0.12198117	0.175818112	-0.112755154	0.126834498	0.045098383	0.118685901	-0.02424484	0.165639739	-0.046777226	-0.002694561	-0.090573122	0.12240942	0.164347259	0.061011559	0.025884731	-0.170552358	-0.089634017	0.052833842	0.033331452	-0.063293878	-0.018157565	-0.030210517	0.094135975	0.069826344	0.060279597	0.016433134	-0.06125262	-0.130817433	0.017342017	-0.171851138	0.027198217	-0.045151885	-0.052496487	0.110428459	-0.100763057	0.007584506	0.032536015	0.049799258	-0.036672305	0.029925188	0.06952454	0.143769235	0.08711922	-0.067202535	-0.081188977	-0.107618675	-0.049289094
-1.59424078	-0.000587446	0.041509258	0.093472632	0.192288058	-0.131285667	0.161789096	0.023745058	0.094358495	-0.053987433	0.166672355	-0.048678783	-0.023991078	-0.078821588	0.202745257	0.1919037	-0.012412366	0.00426925	-0.173128637	-0.095263201	0.069768152	0.011038277	-0.076656331	-0.017823075	-0.046415186	0.098577438	0.079305438	0.054803538	0.006080056	-0.072154394	-0.122243051	0.003894213	-0.183062304	0.029818544	-0.028922561	-0.042244389	0.132571624	-0.099403335	0.008524413	0.030243186	0.018937884	-0.031396923	0.033215999	0.038954828	0.135710941	0.117613069	-0.064193327	-0.088723399	-0.084151553	-0.043149353
-1.572275792	-0.001740059	0.044080644	0.072271589	0.163534539	-0.118095286	0.214943638	0.027508648	0.102920702	-0.057620291	0.150346066	-0.022637128	-0.051611575	-0.084910747	0.208841705	0.193376828	-0.046619336	0.002064754	-0.18014866	-0.119425145	0.078458133	0.027007352	-0.071310021	-0.029358312	-0.043231458	0.066196224	0.059670865	0.040489802	0.029138986	-0.101294242	-0.095552127	-0.020817243	-0.222043135	0.025076839	-0.02601798	-0.059703783	0.101028716	-0.059964224	-0.003851288	0.04787613	0.022263919	-0.038920448	0.028039903	0.092965922	0.135158776	0.148311407	-0.070374417	-0.081071447	-0.108760688	-0.074327582
-1.550310805	-0.005802135	0.054321263	0.034191032	0.13076177	-0.123330646	0.216371185	0.033780497	0.090852397	-0.059053935	0.150339926	-0.003243667	-0.029875365	-0.085330138	0.196882481	0.183482779	-0.085762037	0.007136785	-0.158014666	-0.086860229	0.079583576	0.04366085	-0.063005162	-0.039160409	-0.006391621	0.049261295	0.050227553	0.036862455	0.032447399	-0.116371051	-0.101181799	-0.036466531	-0.20486502	0.001320766	-0.053876319	-0.088113629	0.075771651	-0.040518377	-0.008104342	0.054353962	0.006752458	-0.013179558	-0.013807795	0.12957698	0.151606592	0.147655582	-0.089229895	-0.057842299	-0.123802197	-0.101121857
-1.528345817	-0.005885382	0.038408895	0.024001333	0.098424454	-0.096793188	0.224299882	0.011443847	0.112350599	-0.05296628	0.120817723	0.001729986	-0.016375361	-0.060908525	0.17644623	0.173454311	-0.084237406	-0.028628858	-0.14374974	-0.086389163	0.051120944	0.041230007	-0.066101704	-0.014478458	0.018100477	0.021567917	0.031458759	0.056675945	0.051272648	-0.13626134	-0.071947039	-0.031733859	-0.185071274	0.010677648	-0.089642186	-0.119345904	0.07996794	-0.012105336	-0.034159425	0.064449892	0.014999148	-0.019457364	-0.062302696	0.090773232	0.149240826	0.144698829	-0.11053461	-0.044703879	-0.090200253	-0.097608529
-1.506380829	-0.006076778	0.016062162	0.033639223	0.026354528	-0.087502637	0.168985692	0.015036434	0.124095776	-0.036116089	0.091018694	0.017375855	0.024343567	-0.053972283	0.184557422	0.156558447	-0.072524046	-0.045104529	-0.079432839	-0.079298413	0.063323204	0.030018903	-0.09828767	-0.009743351	0.030031193	0.01794115	0.040115092	0.058572527	0.020981551	-0.131019621	-0.056133601	-0.026920941	-0.162363089	0.014233939	-0.114325076	-0.106716825	0.110489396	0.061468481	-0.025427397	0.064759634	0.042962571	-0.037183403	-0.099841894	0.087553989	0.144659735	0.129905625	-0.114379524	-0.01824918	-0.104685726	-0.075901614
-1.484415841	-0.006743664	0.02464108	0.028628087	0.049791695	-0.070057911	0.144311562	-0.012769768	0.134191446	-0.060325683	0.06876556	0.013788832	0.037789448	-0.052702183	0.200750304	0.09738075	-0.021640498	-0.05727529	-0.034989761	-0.076835963	0.02473824	0.015088952	-0.088904569	0.020070696	0.028434701	0.01262488	0.038150226	0.043662235	0.007111119	-0.10925456	-0.035725554	-0.034041561	-0.099439336	0.022869562	-0.100297143	-0.097153165	0.118621911	0.161034642	-0.021099584	0.051860337	0.051871297	-0.063301818	-0.111363842	0.08025229	0.093344887	0.140310086	-0.102934232	0.005810818	-0.120610448	-0.044994987
-1.462450853	-0.010904593	0.047899298	0.065010719	0.064717927	-0.108809283	0.121771767	-0.006591186	0.113516573	-0.074301683	0.042672474	-0.002484703	0.022575962	-0.042712444	0.204293735	0.101259931	-0.030759945	-0.045557358	-6.25E-05	-0.09297975	0.020445555	0.023692586	-0.125452736	0.02191354	0.027243076	0.014690119	0.013560271	0.032951476	0.000987068	-0.085081078	-0.050194892	-0.028725753	-0.041011598	0.015886246	-0.094226985	-0.075709972	0.152004099	0.203926158	-0.029768432	0.032546663	0.060996562	-0.050491483	-0.103223318	0.019696946	0.081381356	0.100189118	-0.088564105	0.027570216	-0.14895872	-0.014609559
-1.440485866	-0.01082481	0.078799866	0.072431363	0.090925271	-0.117880836	0.155473596	0.000768753	0.108062735	-0.110342308	0.017537779	-0.002366611	0.006046124	-0.017106018	0.185178176	0.071407731	-0.017873935	-0.019981681	0.037230136	-0.103652893	0.029112614	0.007397117	-0.102387615	0.010372924	0.057094129	-0.002078116	-5.32E-06	0.014618773	-0.002537461	-0.096064363	-0.050982599	-0.042447897	-0.024338771	0.024792299	-0.098653072	-0.069284676	0.139860564	0.331936241	-0.04984171	0.018254067	0.066334475	-0.072376849	-0.077354221	0.019808404	0.103136592	0.117805821	-0.081436898	0.046822576	-0.180558824	-0.034701613
-1.418520878	-0.012553278	0.082668187	0.108473241	0.070042638	-0.166350103	0.144354975	-0.03196705	0.091718436	-0.111117864	0.019577718	0.009039569	0.003732408	0.007094767	0.165151164	0.071088354	-0.014817093	0.004797406	0.064050985	-0.109064664	0.034545998	-0.024015731	-0.113808769	-0.005431961	0.127249811	-0.001973932	-0.002342553	0.015342982	-0.008141628	-0.08092534	-0.078673094	-0.021863676	-0.003730208	0.028091548	-0.111874213	-0.079520349	0.075744852	0.385397585	-0.044336655	-0.011219432	0.045157042	-0.055248694	-0.085031726	0.012013033	0.110129522	0.095049049	-0.066712403	0.006061205	-0.192861513	-0.041183092
-1.39655589	-0.01121556	0.068357308	0.105798567	0.038492951	-0.184464682	0.131550826	-0.074462936	0.102395361	-0.144886114	-0.017965321	0.029876586	-0.008568411	0.046327852	0.135935676	0.081304197	0.006011886	0.01946124	0.113134199	-0.12004241	0.024305155	-0.040194029	-0.114032434	0.001954453	0.169481662	0.002176484	0.005563356	0.007200525	-0.009322043	-0.083006969	-0.040159669	0.006007911	-0.006115937	0.050789	-0.125380914	-0.076508687	0.069953567	0.404375166	-0.041383219	-0.034837842	0.00346893	-0.045152032	-0.116617443	0.047891613	0.126198045	0.105118883	-0.078331212	-0.000223151	-0.203344853	-0.064716054
-1.374590902	-0.009282895	0.040495913	0.106063122	0.023943234	-0.201833531	0.079539509	-0.083782254	0.137950969	-0.131734427	-0.02134718	0.036463595	-0.009067389	0.082947104	0.1090817	0.095504133	0.001719271	0.030525975	0.200142962	-0.117109885	0.066810442	-0.039750247	-0.106694779	-0.018275744	0.190606808	0.02264414	0.007704302	0.023650793	-0.054367974	-0.017374742	-0.026213247	0.036446811	-0.01011623	0.076302821	-0.138547969	-0.05281519	0.02613359	0.499734622	-0.015337873	-0.055474277	0.008449721	-0.054195888	-0.137145977	0.063549365	0.114808657	0.114744004	-0.070203256	0.002744722	-0.207158262	-0.089314564
-1.352625914	-0.006850827	0.030421201	0.090217105	-0.000679672	-0.174435536	0.046121209	-0.120001689	0.166018839	-0.148967503	-0.03015138	0.020068833	0.035101966	0.080367234	0.104606055	0.072542589	-0.00428099	0.040160924	0.236194719	-0.118987143	0.066871094	0.005170868	-0.108924309	0.010281836	0.174144276	0.043142267	-0.001065551	0.040363505	-0.048519784	6.12E-05	-0.014824045	0.037007921	0.032754286	0.100333476	-0.123136313	-0.067357087	0.044522351	0.498962416	0.005435206	-0.052746591	0.003062067	-0.082609657	-0.143310822	0.100377196	0.074870334	0.145101547	-0.035489643	-0.004044572	-0.172500082	-0.089091014
-1.330660926	-0.005836995	0.032793064	0.133686861	0.050663714	-0.134614015	-0.03449426	-0.110098241	0.147934464	-0.110584275	-0.060097098	0.023054846	0.067311405	0.10259592	0.057378017	0.078374741	-0.052267485	0.063857	0.23845193	-0.125785428	0.05958916	0.060758827	-0.113296198	0.015708146	0.151371587	0.072045558	-0.03084126	0.033300378	-0.055593512	0.004567366	-0.03737998	0.05293833	0.102098933	0.085918844	-0.107441611	-0.099768756	0.070337144	0.437932628	0.037415044	-0.020051354	0.033377749	-0.072282328	-0.10938061	0.122656048	0.053513863	0.123434853	0.020484947	0.016848013	-0.17240957	-0.084498138
-1.308695939	-0.004768751	0.048270996	0.141949852	0.113253771	-0.067001033	-0.009170347	-0.100054788	0.128769006	-0.101572499	-0.079282115	0.029124311	0.080258183	0.101393573	0.101088343	0.071861769	-0.087365277	0.069300489	0.194846603	-0.095747323	0.024673771	0.078846542	-0.082553033	0.024442273	0.123991971	0.064958551	-0.025932168	0.045397157	-0.051118052	-0.026227943	-0.013454718	0.059386029	0.152627962	0.081372064	-0.091638902	-0.123388859	0.066545781	0.416153232	0.02861031	-0.028608311	-0.003816186	-0.110258411	-0.048768702	0.148824398	0.056749867	0.133011281	0.048876793	0.056388988	-0.206372769	-0.104199911
-1.286730951	-0.006428932	0.058679713	0.194976397	0.124738198	-0.047829587	-0.022713959	-0.066265889	0.087298308	-0.094716128	-0.07176488	0.008594719	0.094316601	0.082744273	0.134435909	0.117210026	-0.118317656	0.060113631	0.129979992	-0.091677404	-0.004690146	0.104816533	-0.075155329	0.027965854	0.101059146	0.065840687	-0.022106178	0.033638196	-0.029207838	-0.056819056	-0.004058107	0.073335675	0.283112121	0.05695346	-0.075616763	-0.14730803	0.058689462	0.356056795	0.014873817	-0.033010828	-0.00742134	-0.111092561	-0.038104089	0.123408627	0.055192425	0.122064631	0.097450612	0.019804192	-0.223864084	-0.111956827
-1.264765963	-0.008599745	0.056366471	0.240611089	0.154804673	-0.031322966	-0.039090862	-0.050679802	0.035946753	-0.142335354	-0.087988626	0.015862698	0.061409715	0.089460652	0.152718114	0.123513488	-0.102172352	0.047773277	0.111615712	-0.099643277	-0.028955567	0.088962846	-0.047928154	0.028096276	0.087380782	0.056714494	-0.021021763	0.005484091	-0.032374483	-0.091147608	0.019222504	0.061196189	0.377677374	0.013126093	-0.072676218	-0.134999194	0.052942809	0.301363675	0.006215127	-0.039781422	-0.029200212	-0.102683298	-0.031728719	0.13218419	0.044045347	0.132752843	0.117038384	-0.017126802	-0.258863693	-0.118365545
-1.242800975	-0.009219749	0.068841267	0.289813941	0.173230508	-0.01276528	-0.041317502	-0.005143171	0.041546624	-0.176305523	-0.096584264	0.020078251	0.019529867	0.096524958	0.137208726	0.151056186	-0.076111421	0.066280462	0.120782899	-0.07888704	0.022541456	0.080956353	-0.021720463	0.029690752	0.091176324	0.058268594	-0.028368955	-0.018853607	-0.071671454	-0.077202042	-0.002361573	0.045610473	0.435160487	0.047008715	-0.081890962	-0.109083197	0.013023608	0.359374403	0.019199314	-0.036922274	-0.035274343	-0.106107122	-0.039375503	0.059099054	0.074671963	0.127214961	0.135638667	-0.064558921	-0.212151688	-0.113836226
-1.220835987	-0.008232439	0.069969432	0.305180463	0.137301576	0.017155044	-0.04323051	-0.029594671	0.03267117	-0.18231704	-0.092826163	0.018250555	0.008236522	0.090837748	0.119253438	0.136328588	-0.065644115	0.068663042	0.140347202	-0.091311247	0.05769732	0.095723469	-0.040876999	0.045172842	0.103572569	0.064515668	-0.016610866	-0.037407826	-0.07486024	-0.057589865	-0.022452251	0.051176057	0.398978909	0.059989973	-0.067206834	-0.105921907	0.00658058	0.379855373	0.026381372	-0.029348496	-0.017351581	-0.099759779	-0.054346374	0.057866722	0.069717932	0.140374841	0.087411562	-0.076122494	-0.138732649	-0.1071183
-1.198871	-0.003906645	0.07275677	0.288918612	0.127324253	0.027074988	-0.038384553	-0.023465603	0.059288027	-0.162177261	-0.096553512	0.05471496	0.009120155	0.10032142	0.102050145	0.113915936	-0.08751616	0.080697743	0.1597404	-0.11751867	0.084789299	0.095073755	-0.061988574	0.044357812	0.090358936	0.068314941	-0.036773294	-0.036534788	-0.077906646	-0.036307699	-0.042772402	0.056109821	0.371777148	0.092895823	-0.06617048	-0.119027728	0.005782421	0.362784309	0.0263216	-0.024492151	-0.005808135	-0.080999034	0.104057204	0.060581511	0.06514537	0.156757635	0.064231165	-0.075418107	-0.038705529	-0.100698928
-1.176906012	-0.001931365	0.055955246	0.228837742	0.080725158	0.058389947	-0.053360981	-0.059128628	0.057478413	-0.153479461	-0.10942187	0.076637487	-0.022889219	0.102301987	0.111049728	0.065928754	-0.082873413	0.090535578	0.141013781	-0.090358915	0.079647462	0.087444834	-0.098666948	0.047792533	0.084555158	0.041586053	-0.055975594	-0.014641575	-0.079829933	0.019791428	-0.034896233	0.07342207	0.298978931	0.093526399	-0.063574799	-0.096086939	0.02517703	0.372133927	0.025985167	-0.046455906	-0.044360568	-0.053987932	0.17930504	0.114229509	0.048340231	0.173484151	0.00839754	0.027853549	0.005795801	-0.10556041
-1.154941024	-0.004625843	0.061690786	0.167385168	0.040209922	0.049948366	-0.039659617	-0.005463229	0.037727789	-0.145843615	-0.102831487	0.052811559	-0.005442908	0.126723965	0.111895001	0.06531382	-0.112732556	0.074389108	0.114410568	-0.052314597	0.087599388	0.075204565	-0.13186426	0.047172484	0.031025713	0.056926135	-0.035383969	-0.000274337	-0.061604879	0.052894036	-0.047884665	0.090973444	0.272119788	0.072989291	-0.056562166	-0.107330419	0.039564298	0.331501766	0.043594898	-0.062349782	-0.063106496	-0.0429495	0.21131408	0.140959424	0.039102533	0.190451887	0.004754107	0.026465637	-0.006607656	-0.125196195
-1.132976036	-0.00669038	0.04210219	0.118103361	0.033945852	0.090585757	-0.034455051	-0.017802652	-0.004893805	-0.153207573	-0.108838298	0.090809198	-0.016666795	0.160551289	0.091378725	0.045269786	-0.106640524	0.067343973	0.106538992	-0.045566125	0.072254602	0.031912132	-0.139530595	0.031394801	0.021705422	0.040839674	-0.005754032	0.013558617	-0.057485881	0.07447562	-0.074523161	0.076457019	0.225926714	0.022251016	-0.082438584	-0.101540535	0.026083462	0.306017874	0.06526599	-0.058978385	-0.074990662	-0.03888459	0.215327411	0.143415576	0.001245141	0.197156695	0.01095576	0.053375252	-0.059704347	-0.117526028
-1.111011048	-0.007317327	0.048277757	0.096559461	0.044809122	0.147738624	-0.032404933	0.03311973	-0.011488191	-0.115114708	-0.111425971	0.092960687	-0.026112561	0.178301046	0.083781579	0.061621452	-0.088905155	0.050253389	0.106492662	-0.017288463	0.066452807	0.039800574	-0.123065085	0.019618431	0.013850512	0.000305357	-0.010054913	-0.004609982	-0.07267239	0.063210599	-0.072070412	0.060568606	0.241565491	0.023447643	-0.073225972	-0.084983181	0.031924924	0.272195861	0.122138856	-0.065387049	-0.107649085	-0.05459805	0.127238934	0.104649899	0.025676817	0.156379198	0.060276319	0.021685937	-0.095128166	-0.124152608
-1.089046061	-0.00764007	0.030927084	0.082809042	0.048868502	0.200519225	-0.031782436	0.000194747	-0.043610456	-0.101584935	-0.107147875	0.072744376	-0.042991841	0.211902046	0.084145546	0.052376135	-0.085636675	0.030631106	0.124850915	-0.011150473	0.051963293	0.04272273	-0.121839491	0.017404333	0.044647394	-0.031433175	-0.006346724	-0.044084303	-0.071188093	0.056321392	-0.022484565	0.062810056	0.239239477	0.049656249	-0.045938718	-0.096137472	0.021785464	0.280567905	0.10860336	-0.071702403	-0.111592045	-0.065205439	0.011987521	0.06859039	0.007396868	0.141668864	0.043993019	-0.005585097	-0.061958007	-0.136505847
-1.067081073	-0.008431932	0.049000406	0.045049052	0.05011238	0.230692233	-0.062411371	-0.021528834	-0.007666316	-0.076664358	-0.075937122	0.044281088	-0.049839282	0.212025512	0.089535702	0.061438871	-0.073554054	0.015199318	0.185469162	-0.038103778	0.030035387	0.02840758	-0.13046955	0.001760308	0.052447218	-0.035232634	-0.042935865	-0.072100418	-0.071199211	0.008809059	0.020737758	0.079134694	0.278647667	0.074324204	-0.015694783	-0.111535642	0.055968352	0.263078879	0.100011237	-0.087969981	-0.094883241	-0.084041907	0.045962374	0.026506549	0.007580855	0.129510251	0.039883728	-0.077382538	0.030320674	-0.145966913
-1.045116085	-0.004494148	0.067111376	0.074918269	0.057983728	0.227058453	-0.123802281	-0.059311498	-0.020430626	-0.067983828	-0.0607033	0.012129594	-0.066664525	0.215888763	0.085889289	0.08197046	-0.042176432	0.01451552	0.222125587	-0.041348197	0.002406667	0.024377714	-0.106503112	-0.020674069	0.094442354	-0.047830327	-0.106073357	-0.053637359	-0.081253465	-0.001777371	0.048194895	0.095712089	0.275223196	0.068536658	0.012322767	-0.11165536	0.126081493	0.262412016	0.086950876	-0.082957858	-0.106582897	-0.086299862	0.028479721	0.059583207	-0.002815608	0.13781897	0.018965058	-0.102863116	0.115981577	-0.15065173
-1.023151097	-0.006309847	0.094756975	0.117001851	0.049799515	0.190213688	-0.106040383	-0.055833084	0.005066892	-0.078271172	-0.047829151	-0.015703925	-0.063259315	0.185907417	0.064136588	0.116074274	-0.028386551	9.45E-05	0.231462495	-0.075764243	0.023164319	0.005369729	-0.050112921	-0.011268487	0.069206972	-0.040273378	-0.140374386	-0.052655877	-0.066714795	-0.013602096	0.034874806	0.145168642	0.252512895	0.091451231	0.000583653	-0.122827122	0.126515692	0.247078879	0.046203703	-0.098221061	-0.064268369	-0.103965032	0.032014268	0.07735122	-0.013117092	0.141410531	0.000645482	-0.16474836	0.180073026	-0.138423646
-1.001186109	-0.005401737	0.096766795	0.124246313	0.031858064	0.185295078	-0.128906087	-0.06108194	-0.009065314	-0.079039193	-0.019120983	0.011390296	-0.0745014	0.151609518	0.022656723	0.116477088	-0.018187	-0.001207148	0.207042636	-0.077893713	0.009029024	-0.005874943	-0.024456609	-0.008856304	0.073373123	-0.026955081	-0.118046023	-0.031487861	-0.07818378	-0.009577747	0.054621889	0.166980028	0.218550174	0.062746659	-0.01855211	-0.132710609	0.112815802	0.261441229	0.080345746	-0.084695906	-0.045123865	-0.124866107	0.030472826	0.103021835	-0.016532916	0.145419036	-0.035877476	-0.141065863	0.263754818	-0.133200879
-0.979221122	-0.005201894	0.086338186	0.136857861	0.019877802	0.155624989	-0.113745758	-0.038305292	0.008995509	-0.052815331	-0.013940892	0.017973123	-0.067119549	0.140369438	0.025575685	0.106546416	-0.01696741	-0.023642864	0.176553859	-0.079619766	-0.007070739	-0.03383462	0.038527356	-0.002653643	0.045225695	-0.028019328	-0.083206625	-0.032721965	-0.081695881	-0.040087617	0.049539416	0.172890208	0.280630432	0.065450224	-0.040413341	-0.127220347	0.096988223	0.231973157	0.129871543	-0.08808777	-0.066594328	-0.141992132	0.014327689	0.154349564	-0.020949041	0.140077448	-0.046586617	-0.109997213	0.268006265	-0.144417671
-0.957256134	-0.008968334	0.065706756	0.121077211	0.00315213	0.143181917	-0.091583392	-0.054348251	-0.006645928	-0.055150208	-0.037944479	0.035236738	-0.030059868	0.145303231	0.037249368	0.049227524	-0.035546425	-0.039467487	0.129835492	-0.05982853	-0.012858829	-0.080890339	0.013322642	0.000710517	0.030262937	-0.023578108	-0.056331724	-0.050068097	-0.09856636	-0.055800231	0.039323249	0.158769103	0.34618104	0.122475018	-0.06788856	-0.127363234	0.015814242	0.251184422	0.135059213	-0.070018616	-0.095504117	-0.138884888	0.011767016	0.153095719	-0.013191939	0.122891602	-0.054870267	-0.107899005	0.281640866	-0.135429178
-0.935291146	-0.013661443	0.040561981	0.043159004	-0.044391128	0.174693624	-0.104213905	-0.090513561	-0.015216878	-0.057957769	-0.042972572	0.054066461	-0.03136366	0.16466709	0.044127096	0.009371808	-0.018253569	-0.028301523	0.150895482	-0.044937299	0.006957167	-0.145615	-0.027101085	-0.018856259	0.026555976	-0.028719925	-0.040762395	-0.062560316	-0.106819405	-0.083426208	0.061760033	0.161329688	0.356883944	0.1302543	-0.098588395	-0.134615899	0.033281658	0.270423691	0.172273276	-0.048489365	-0.134435769	-0.138750735	-0.0007331	0.120466149	-0.004860949	0.148275329	-0.053420471	-0.074509206	0.337894711	-0.125803691
-0.913326158	-0.011305604	0.003534491	0.067900592	-0.023120532	0.163228835	-0.112751983	-0.089692927	-0.031752831	-0.050718613	-0.055236489	0.091901636	-0.0407812	0.182289323	0.053684445	-0.027703295	-0.014695246	-0.026158334	0.130919979	-0.019456584	0.010930125	-0.147036558	-0.083121205	-0.022968695	0.029205212	-0.051771659	-0.044593835	-0.023904132	-0.125729893	-0.090653097	0.056034835	0.168694006	0.402548917	0.146931439	-0.111441698	-0.140085454	0.046703589	0.264810948	0.160175621	-0.038490693	-0.184239897	-0.150665331	0.023713227	0.127548529	0.023493094	0.144834356	-0.033670455	-0.021937472	0.315958187	-0.104870139
-0.89136117	-0.014162167	0.004879506	0.050977244	-0.026189258	0.185994282	-0.130248539	-0.117514505	-0.017396448	-0.058876269	-0.081765211	0.130273547	-0.058004916	0.163684187	0.035402421	-0.055130375	-0.00238276	-0.017592111	0.114823478	-0.0307009	0.032122948	-0.122279497	-0.062462351	-0.012271258	0.002647629	-0.066104685	-0.092752238	-0.029499924	-0.125784874	-0.09657596	0.029621891	0.164847449	0.407520873	0.160340854	-0.109330729	-0.139648775	0.056188764	0.262511863	0.101776675	-0.046973061	-0.17082175	-0.140552524	0.007594791	0.124348063	0.012472214	0.160840659	-0.026887122	0.005436624	0.392388586	-0.086603183
-0.869396182	-0.009136412	0.016711251	0.073829541	-0.028066085	0.200975573	-0.147490613	-0.091888281	0.002189822	-0.047602253	-0.068522659	0.139977683	-0.088580121	0.14659985	0.013206261	-0.053253713	0.004163738	-0.017940554	0.091457816	-0.016035567	0.010100906	-0.100744282	-0.041339516	0.002274477	0.002216616	-0.068941176	-0.056740094	-0.025070585	-0.13362693	-0.07793389	0.036688294	0.158126421	0.397417507	0.073293232	-0.066561811	-0.144780122	0.071410539	0.284936534	0.064026569	-0.072249747	-0.174380333	-0.155122141	0.02811894	0.192931715	0.015971558	0.160083901	-0.01396385	0.01133495	0.451721651	-0.117462387
-0.847431195	-0.010169576	0.01509559	0.064907319	-0.019477603	0.165272208	-0.142618602	-0.075520852	0.033347494	-0.043508953	-0.093819836	0.135389836	-0.10135273	0.143588837	-0.000745734	0.001906807	-0.021200752	0.001213306	0.111358755	-0.028162166	-0.003736595	-0.118039791	0.014797363	0.026206872	-0.031230355	-0.047775212	-0.046086226	-0.027532448	-0.132188349	-0.085763974	-0.011800327	0.138046628	0.40977627	-0.008785776	-0.055994434	-0.149816799	0.064056557	0.237925284	0.076860139	-0.070710737	-0.177351986	-0.142878714	0.028418964	0.23585166	-0.009623841	0.150492221	-0.029832308	0.025690729	0.452714791	-0.135881104
-0.825466207	-0.010006874	0.06129417	0.050091768	-0.005801041	0.160046399	-0.113970613	-0.064212545	0.042541222	-0.0354396	-0.094825834	0.143784369	-0.081740053	0.139373313	-0.008158171	0.011947231	-0.054269221	-0.015613132	0.123108842	-0.036457977	-0.016820853	-0.152361961	0.039755896	0.012271908	-0.046879806	-0.02456876	-0.040386959	-0.014379844	-0.126749043	-0.056266313	-0.035299696	0.112665445	0.387369968	-0.032616195	-0.06066985	-0.135927846	-0.007466116	0.245193659	0.066978988	-0.060492697	-0.149527717	-0.140950952	0.018751602	0.285346509	-0.019632463	0.113507982	0.004129681	-0.01212842	0.414779037	-0.154151222
-0.803501219	-0.011823243	0.073810137	0.024694696	-0.034328077	0.136904261	-0.106172643	-0.082963043	0.020775018	-0.035691186	-0.087998926	0.132364973	-0.07449007	0.167200356	-0.000783429	0.002394786	-0.045055122	-0.010668786	0.140605261	-0.042548665	-0.022235576	-0.164939333	0.041915496	0.023215069	-0.052842168	-0.037690178	-0.024231745	0.003616689	-0.114279659	-0.061926603	-0.011319481	0.123650462	0.309674952	-0.0709753	-0.058663343	-0.13383529	-0.006725562	0.235854676	0.095525799	-0.040002393	-0.157903782	-0.173424381	-0.000990789	0.248278752	-0.042684656	0.122032668	0.026824747	0.009806104	0.41187608	-0.152659994
-0.781536231	-0.013663386	0.06392631	0.062386823	-0.034922112	0.134560855	-0.077611438	-0.083040719	0.005386847	-0.059985033	-0.087651567	0.099274781	-0.045780401	0.182340502	0.004957318	-0.034460162	-0.01776613	-0.017305674	0.115035385	-0.063580753	-0.014649722	-0.173038879	0.014317392	0.038963725	-0.067338932	-0.030318375	-0.022958118	0.021172916	-0.145173393	-0.061298034	0.008731776	0.137571245	0.326749045	-0.054383368	-0.049340609	-0.137001278	-0.042917569	0.217668778	0.109842732	-0.005999458	-0.153691766	-0.169237202	0.003358935	0.232420273	-0.030086732	0.0899892	0.101948435	0.038996493	0.354483159	-0.158632331
-0.759571243	-0.016112306	0.057055035	0.049805276	-0.051402474	0.132258211	-0.088642526	-0.123766533	-0.023893587	-0.064310472	-0.098216744	0.110960776	-0.039445253	0.176187458	0.004739715	-0.067468898	0.006712481	-0.012444874	0.122162285	-0.068800014	-0.020665721	-0.122363575	0.018378009	0.030012252	-0.090284994	-0.00958642	-0.042033905	0.035077012	-0.150492873	-0.083686513	0.029360604	0.114660962	0.313497672	-0.054636714	-0.001017992	-0.129683303	-0.044686027	0.175371794	0.107758998	0.016719381	-0.15180315	-0.136735261	-0.027991919	0.265869178	-0.043131095	0.099493901	0.149612213	0.092540313	0.378068519	-0.15921921
-0.737606256	-0.016855279	0.039005913	0.111824289	-0.097950721	0.155136091	-0.082541254	-0.131754409	-0.043931048	-0.067700138	-0.111595908	0.080432033	-0.049830908	0.152819428	0.024822303	-0.103948863	0.040111599	-0.019300348	0.161625987	-0.086373127	-0.039143072	-0.138243509	0.002642969	0.02192467	-0.093332038	-0.052797677	0.003106971	0.038075956	-0.158320328	-0.095099464	0.014338402	0.120848315	0.318920476	-0.067798218	0.040449606	-0.129414885	-0.041617171	0.186684199	0.071502917	-0.000433214	-0.139183549	-0.117926995	-0.006670363	0.281341225	-0.034436605	0.082900286	0.169961703	0.11374444	0.330995813	-0.174892817
-0.715641268	-0.017607613	-0.038215288	0.105517697	-0.073482985	0.178553964	-0.089173536	-0.1609357	-0.042340418	-0.083355372	-0.142276923	0.090306534	-0.068809066	0.148163217	0.045715057	-0.107838346	0.05102164	-0.011173414	0.159453003	-0.101427241	-0.032876418	-0.115125322	0.030526316	0.025134701	-0.098554429	-0.061163787	0.040422626	0.040384039	-0.150585854	-0.097178276	-0.006930167	0.097089068	0.319951161	-0.101740516	0.109097644	-0.125967516	-0.016654129	0.180688966	0.073254266	0.012924604	-0.13803864	-0.080551892	-0.016111388	0.350125025	-0.024682747	0.0838819	0.16043768	0.133636258	0.331733757	-0.160044192
-0.69367628	-0.0192855	0.00199767	0.097666908	-0.066261936	0.213196577	-0.099382774	-0.182582497	-0.051484368	-0.088298509	-0.148187946	0.113989522	-0.094783965	0.120170266	0.068972328	-0.124579933	0.041926251	-0.006464944	0.177801944	-0.106504684	-0.022027245	-0.138761648	0.061670419	0.005907924	-0.098170364	-0.057091599	0.056273408	0.033003547	-0.142020356	-0.079698442	0.011190722	0.10642985	0.309919445	-0.1038042	0.108585001	-0.133963359	-0.027514927	0.177321391	0.095012836	-0.03303102	-0.14166959	-0.084323546	-0.031781196	0.399463641	-0.014578444	0.086408192	0.155205955	0.075083064	0.264610573	-0.168860882
-0.671711292	-0.020105562	-0.003499636	0.040906452	-0.019094247	0.280115728	-0.093669247	-0.208341988	-0.049110076	-0.094164211	-0.140477218	0.092508086	-0.11245961	0.121048449	0.084944592	-0.135594081	0.004427787	-0.019431437	0.179952924	-0.088975333	-0.029241413	-0.171933346	0.05593744	0.029478051	-0.088175911	-0.08221965	0.085636024	0.048058658	-0.128170446	-0.071771924	0.010228856	0.135364928	0.298251767	-0.116778745	0.088807566	-0.144432539	-0.034914565	0.15576466	0.097262428	-0.06981152	-0.122737328	-0.125857567	-0.028469414	0.394844273	-0.00015905	0.09176382	0.130683992	0.04304593	0.311236965	-0.169988795
-0.649746304	-0.023082985	0.008532982	0.018165294	0.004779857	0.384212988	-0.052029663	-0.189993982	-0.056564189	-0.113012717	-0.116293388	0.071603718	-0.115882332	0.10613121	0.089835422	-0.13851557	-0.045624521	0.025877162	0.148785636	-0.055973877	-0.027754644	-0.222254486	0.048314342	0.032336387	-0.08081833	-0.093252217	0.056016753	0.043051199	-0.139807386	-0.062815113	0.027779226	0.122770193	0.313060604	-0.103834823	0.045177919	-0.165014465	-0.00567633	0.140981144	0.100637488	-0.073872905	-0.128240695	-0.117524486	0.010133339	0.334188965	-0.017850946	0.091177968	0.142331706	-0.004146514	0.361372633	-0.174678558
-0.627781317	-0.026335923	0.014190098	-0.033696177	0.008584168	0.446875599	-0.051948961	-0.180588011	-0.074836942	-0.090859653	-0.106352639	0.105121518	-0.112111003	0.113688076	0.07884306	-0.125092229	-0.105327457	0.036115499	0.126011821	-0.018031021	-0.042621845	-0.241607804	-0.012264151	0.035358436	-0.077989178	-0.112029225	0.043242251	0.056010151	-0.161866007	-0.093085335	0.027502487	0.118713063	0.290523146	-0.103059858	-0.00661904	-0.174382922	0.008571013	0.121036737	0.073043685	-0.062455384	-0.10678332	-0.128794726	0.008367149	0.273863569	-0.035052999	0.089202788	0.128123086	0.031322464	0.456062258	-0.173368555
-0.605816329	-0.030732846	0.011504974	-0.020625794	-0.017209933	0.44484498	-0.056802232	-0.169468289	-0.104910815	-0.06788096	-0.10593797	0.081899286	-0.114118865	0.091312552	0.079260017	-0.11599783	-0.146188261	0.01951338	0.117425174	0.011875667	-0.075938868	-0.287811118	-0.070068496	0.025437066	-0.091868519	-0.143898011	0.056720334	0.073966845	-0.176395946	-0.147337524	0.029474593	0.110040941	0.271774626	-0.07486343	-0.016599687	-0.178907694	0.070876556	0.162221183	0.031445723	-0.032184394	-0.107179603	-0.144367512	0.007581856	0.145572186	-0.038601202	0.062246273	0.099925534	0.126886517	0.504925919	-0.186016248
-0.583851341	-0.031764506	-0.029696339	-0.048751804	-0.016232258	0.399268552	-0.06986053	-0.178863566	-0.109437919	-0.043681602	-0.097098877	0.091561797	-0.089458222	0.106045993	0.103373166	-0.127571809	-0.137540306	0.000504138	0.057466459	-0.000501711	-0.089669113	-0.263761473	-0.085145314	-0.00125219	-0.086523292	-0.136442427	0.05753239	0.05461882	-0.186477178	-0.165640822	0.028070482	0.083137615	0.267161859	-0.08440795	0.023469126	-0.159398793	0.053859011	0.19891684	-0.009612822	-0.040375866	-0.114264042	-0.144044039	-0.0152438	0.157361555	-0.044103817	0.044291712	0.079383041	0.188483529	0.513327698	-0.172144111
-0.561886353	-0.037245757	-0.035293276	-0.062167654	-0.038011421	0.284735801	-0.086076491	-0.182769932	-0.115941542	-0.022862385	-0.108317356	0.096529067	-0.078947983	0.076588214	0.110905198	-0.125208498	-0.102093116	-0.009130623	0.041162152	0.004965394	-0.125339733	-0.286587642	-0.039817083	-0.0356498	-0.131740504	-0.135061246	-0.004682766	0.034566793	-0.202676406	-0.149572697	0.042531282	0.064750372	0.264589415	-0.077748718	0.026850204	-0.163792432	0.043365364	0.186424811	0.003523214	-0.055423105	-0.102225244	-0.149692097	-0.027676681	0.129460249	-0.027377678	0.039367978	0.054650928	0.184405726	0.462671588	-0.175783106
-0.539921365	-0.037605158	-0.081119733	-0.093400944	-0.039129317	0.239220536	-0.078556437	-0.1962528	-0.108842264	-0.040482617	-0.11649745	0.083633972	-0.092392581	0.057416833	0.134688488	-0.131482915	-0.069730121	-0.018785787	0.0655493	-0.01296367	-0.121183149	-0.275560354	-0.017694568	-0.038178338	-0.114869393	-0.14033213	-0.043217117	0.030474269	-0.200752059	-0.148802242	0.053279254	0.050584617	0.268031013	-0.011879787	0.004399682	-0.147739535	0.005076738	0.151132695	-0.023416101	-0.083062361	-0.102508906	-0.14359115	-0.0162798	0.17107069	-0.021115449	0.048787093	0.043760002	0.194966722	0.454452819	-0.184901561
-0.517956378	-0.037995587	-0.106581507	-0.080438649	-0.051538341	0.194767689	-0.051010229	-0.196150008	-0.105370212	-0.043967087	-0.112811713	0.073210608	-0.114087327	0.041202458	0.141786751	-0.124911993	-0.064449892	0.009224705	0.080375069	0.006275602	-0.13320207	-0.279822243	0.017380231	-0.043764347	-0.115417795	-0.16382351	-0.07977892	0.029797064	-0.199853105	-0.158653048	0.043868765	0.026227617	0.286708626	0.067661813	0.004437909	-0.145112684	0.020010883	0.123879994	-0.003630436	-0.10550425	-0.124198843	-0.121424627	-0.019931041	0.15624312	-0.026028368	0.069317812	0.064747079	0.112426396	0.399851968	-0.17453285
-0.49599139	-0.041174757	-0.111392731	-0.082983261	-0.077376234	0.18184886	-0.061659154	-0.196901258	-0.096519134	-0.053218615	-0.131555175	0.10297078	-0.114067233	0.043372801	0.141040205	-0.092862252	-0.047663038	0.028334568	0.10573799	-0.017078736	-0.137320687	-0.317003896	-0.01284883	-0.045998453	-0.123299134	-0.214664602	-0.07541338	0.04205275	-0.219381529	-0.160154664	0.019823768	0.019765347	0.287312734	0.11250004	-0.022837394	-0.127057475	0.015022794	0.091156758	-0.035632076	-0.085850157	-0.103518323	-0.113527771	-0.025429235	0.140593516	-0.018589162	0.083660439	0.046298888	0.120299681	0.397149299	-0.159298317
-0.474026402	-0.042485737	-0.111750983	-0.056435112	-0.103595537	0.14590549	-0.042748706	-0.176454308	-0.10316161	-0.072065057	-0.13508342	0.111708478	-0.142005052	0.015360598	0.136498835	-0.053781315	-0.077636979	0.019737532	0.138063269	-0.044275007	-0.140014676	-0.310213757	-0.026184055	-0.053399222	-0.132989412	-0.228991274	-0.056236917	0.068902151	-0.224939754	-0.175079988	0.047039826	0.030025123	0.263610289	0.093796532	0.011371216	-0.089252631	0.036936649	0.096057268	-0.056181526	-0.061442029	-0.107845094	-0.131182421	-0.021234848	0.120417875	-0.017551103	0.07758314	0.024180963	0.125238841	0.359701235	-0.180928459
-0.452061414	-0.045504319	-0.099915892	-0.079128914	-0.121907048	0.155598574	-0.059668749	-0.156396914	-0.116470766	-0.11850303	-0.131077327	0.095241992	-0.132236176	0.018989311	0.135612503	-0.076247232	-0.084734566	0.045140014	0.1198452	-0.096424934	-0.136271122	-0.341200506	-0.074612011	-0.057658473	-0.141261161	-0.208188409	-0.055503938	0.061955229	-0.235051625	-0.179204352	0.039036033	0.045617552	0.232704773	0.019599463	0.017510079	-0.074207761	0.02115093	0.084479811	-0.065446699	-0.088531337	-0.09857488	-0.133532053	-0.023635416	0.104421616	-0.028095288	0.052417548	-0.009172865	0.087662568	0.271059139	-0.177669059
-0.430096426	-0.049894961	-0.106949523	-0.049923911	-0.12290438	0.138036555	-0.050722936	-0.131206862	-0.098753684	-0.127450457	-0.119044159	0.076325288	-0.11713898	0.009503213	0.113160117	-0.100195386	-0.085774891	0.019424051	0.1120542	-0.134441399	-0.158102962	-0.386246432	-0.008429461	-0.050388609	-0.18213437	-0.20967019	-0.105682765	0.071920036	-0.246449535	-0.174943887	0.042867552	0.023183123	0.23772755	-0.079515282	0.021691756	-0.086784021	0.010988273	0.089012339	-0.044815094	-0.09288482	-0.072963531	-0.146043752	-0.018123256	0.120862359	-0.03695213	0.045049058	-0.052965353	0.028869511	0.264635243	-0.166846454
-0.408131438	-0.054730075	-0.119217582	-0.068657017	-0.151981999	0.164991907	-0.066584366	-0.134033097	-0.108773458	-0.143784881	-0.109387914	0.043845131	-0.131124286	0.033017768	0.128760919	-0.153073008	-0.074831959	0.00304755	0.088185604	-0.183856767	-0.145714943	-0.378991847	-0.024131924	-0.075495015	-0.183560078	-0.200211148	-0.124372415	0.059357138	-0.243475603	-0.1967499	0.044388068	0.034177181	0.221138453	-0.136368257	-0.005420469	-0.09725793	-0.02243939	0.092964515	-0.049139124	-0.143085585	-0.13677764	-0.120433526	-0.03034709	0.138536915	-0.055623752	0.006390649	-0.07891696	0.046466162	0.227625812	-0.173171551
-0.386166451	-0.057916986	-0.115740952	-0.076288314	-0.168385749	0.149961291	-0.038518567	-0.133702546	-0.107249517	-0.124750754	-0.116084297	-0.005380572	-0.131694694	0.073317887	0.126597851	-0.191568239	-0.097019792	-0.058213069	0.052227779	-0.200397595	-0.130162986	-0.390834484	0.021462794	-0.056970213	-0.194458989	-0.204972864	-0.143055432	0.03771399	-0.249669459	-0.237681783	0.059775796	0.019719519	0.234820028	-0.119933582	-0.004546663	-0.125204569	-0.060824192	0.117094603	-0.027299123	-0.164070427	-0.153825668	-0.117960743	-0.098333167	0.15937681	-0.053727338	0.00281272	-0.069965571	-0.005921623	0.217227826	-0.150735559
-0.364201463	-0.063175001	-0.133658647	-0.126365243	-0.182724627	0.133959694	-0.046142159	-0.13388744	-0.096308249	-0.090439763	-0.130933473	-0.033805355	-0.151264449	0.10062567	0.157608128	-0.190660459	-0.087494447	-0.060193337	0.018452958	-0.171029577	-0.144300332	-0.418969142	0.004479697	-0.078338495	-0.204730983	-0.230412583	-0.169422413	0.059812347	-0.242753312	-0.245307271	0.063284716	0.024150494	0.23281768	-0.108483813	-0.046901059	-0.136053648	-0.072025211	0.099295894	-0.050594774	-0.149077829	-0.188168219	-0.081272328	-0.110613881	0.167893359	-0.039864862	-0.01053867	-0.092586134	0.08576692	0.230879075	-0.131947282
-0.342236475	-0.065479603	-0.157921684	-0.145018983	-0.201093257	0.098460798	-0.034135168	-0.140451803	-0.10728747	-0.103882567	-0.140943181	-0.076874755	-0.147317665	0.079732473	0.185622575	-0.178418693	-0.121558089	-0.083974587	0.050689682	-0.144305169	-0.148149021	-0.439307036	0.0079785	-0.054592671	-0.185817372	-0.242222361	-0.168679084	0.055987429	-0.239848353	-0.266547553	0.119065258	0.042110928	0.236968039	-0.093211334	-0.049977991	-0.114896275	-0.070999589	0.137138549	-0.042582595	-0.135275617	-0.194671008	-0.077309605	-0.113109999	0.172359185	-0.031147254	0.00051496	-0.102041389	0.091922689	0.203449181	-0.143343511
-0.320271487	-0.071234298	-0.13888116	-0.204484589	-0.165048726	0.062393032	-0.026432174	-0.132338254	-0.104471899	-0.155701428	-0.148026709	-0.11670118	-0.154713616	0.067268561	0.224337961	-0.213988596	-0.132286724	-0.057390151	0.086869423	-0.126774411	-0.148538001	-0.477918087	-0.007017795	-0.041866203	-0.16384343	-0.228463996	-0.149396629	0.043470514	-0.244597577	-0.295986497	0.147573161	0.053316902	0.216415891	-0.077278841	-0.073285338	-0.138779582	-0.036064566	0.110823102	-0.044916061	-0.134508788	-0.202511198	-0.104199884	-0.086872863	0.177914472	-0.018715612	-0.0053095	-0.094478189	0.10943168	0.163723234	-0.141888426
-0.298306499	-0.071158122	-0.144662204	-0.163258142	-0.128000908	0.010989545	-0.007729455	-0.099956268	-0.077933534	-0.172844503	-0.150206628	-0.11493823	-0.164064098	0.026313662	0.208732438	-0.255658091	-0.129716534	-0.069375285	0.130165831	-0.153859019	-0.121058574	-0.514315548	-0.008961932	-0.019750639	-0.173129685	-0.181148565	-0.13222482	0.060747109	-0.246402324	-0.270612476	0.140671057	0.048908268	0.227341149	-0.095157499	-0.078913971	-0.150318452	-0.000963483	0.094790853	-0.027595972	-0.146757148	-0.23504813	-0.148748459	-0.097372092	0.178627079	-0.0074677	-0.020155846	-0.09375365	0.216959777	0.171676158	-0.137574151
-0.276341512	-0.072229538	-0.158708595	-0.164471622	-0.093065386	-0.026882614	-0.003630986	-0.097679017	-0.097244902	-0.196468976	-0.154495983	-0.127244166	-0.178619981	0.019602249	0.212744572	-0.303354501	-0.138341484	-0.070602093	0.124483097	-0.189871716	-0.088201579	-0.51419184	-0.048449948	-0.056190419	-0.166727685	-0.154634246	-0.085009226	0.084976002	-0.238037627	-0.22856621	0.126209104	0.045423669	0.222691796	-0.141089819	-0.059885988	-0.142686804	0.029231707	0.079644762	-0.04160088	-0.184137566	-0.267237501	-0.121083224	-0.08997143	0.144125349	-0.004006858	-0.092456215	-0.070981786	0.320302699	0.176820504	-0.15973438
-0.254376524	-0.071219851	-0.137131795	-0.171108911	-0.059541012	-0.062998207	0.05091285	-0.078773224	-0.097907664	-0.145950416	-0.181586865	-0.120593089	-0.183161969	0.007945183	0.204953977	-0.350812681	-0.118068211	-0.096867285	0.080018897	-0.224160206	-0.059728541	-0.502851933	-0.055502415	-0.045039333	-0.203422476	-0.156649199	-0.071474944	0.092162831	-0.233359577	-0.229683328	0.109185465	0.004341416	0.197467363	-0.176375991	-0.007914646	-0.14155044	0.031472835	0.062407949	-0.06495201	-0.198149533	-0.258789049	-0.130704359	-0.112462428	0.139537805	-0.004307031	-0.124152361	-0.053288801	0.392010968	0.218825556	-0.165358085
-0.232411536	-0.069373565	-0.185436269	-0.190734945	-0.043397125	-0.088770504	0.041387303	-0.083592019	-0.099812614	-0.095642955	-0.192650023	-0.101687939	-0.214308593	0.024779453	0.22327624	-0.353328227	-0.089335219	-0.078443422	0.054163935	-0.207261587	-0.0539135	-0.473809385	-0.045548488	-0.078805342	-0.213644504	-0.136273204	-0.058644467	0.095979233	-0.219022128	-0.216785012	0.024465752	-0.023078958	0.158302728	-0.182122618	-0.01611472	-0.144850424	0.066036792	0.054192314	-0.086059236	-0.197245913	-0.281673829	-0.100760292	-0.057751891	0.143863371	0.002605528	-0.144368391	-0.031850271	0.441061372	0.283110255	-0.15413271
-0.210446548	-0.065455792	-0.194104857	-0.199289162	0.001031587	-0.065194247	0.150875486	-0.124092928	-0.129453778	-0.071744495	-0.194488071	-0.094795667	-0.21814228	-0.003805677	0.215834968	-0.339871041	-0.080548948	-0.115421935	0.067189545	-0.186405903	-0.051265478	-0.470629524	-0.044115845	-0.072492579	-0.203139551	-0.172087994	-0.050225483	0.096108507	-0.221935749	-0.226619164	0.004154297	-0.058285928	0.126746002	-0.118953519	-0.031974584	-0.137610618	0.065399239	0.101450481	-0.059881109	-0.194535989	-0.200990754	-0.097372402	-0.0274054	0.161835873	-0.004609705	-0.114009498	-0.009732379	0.44708129	0.304733029	-0.111037261
-0.18848156	-0.067509994	-0.184611169	-0.227437424	-0.011851763	-0.064395529	0.24321192	-0.141824716	-0.086022031	-0.118802058	-0.163986493	-0.055397826	-0.264572348	0.000107387	0.253489771	-0.360146973	-0.074089408	-0.114566563	0.096708384	-0.160787738	-0.034453968	-0.476525034	-0.043298249	-0.090914695	-0.2199783	-0.183452231	-0.053100516	0.052565688	-0.234351419	-0.276547846	-0.023540682	-0.092098189	0.136193158	-0.09383077	-0.058748232	-0.173589297	0.003210586	0.077294016	-0.059784941	-0.203085417	-0.139454087	-0.117075699	-0.017777697	0.203732821	-0.011327534	-0.122251897	-0.011007858	0.407942843	0.301880456	-0.069932894
-0.166516573	-0.063009631	-0.169919802	-0.216587837	0.061980802	-0.055176588	0.273345535	-0.142959166	-0.054428896	-0.093349462	-0.168307029	-0.046586476	-0.291801401	-0.014713028	0.227732354	-0.379052921	-0.096894347	-0.118695671	0.104115227	-0.149863831	-0.010366568	-0.454174059	-0.053098773	-0.083982022	-0.228531807	-0.157953951	-0.005117306	0.064994867	-0.225871146	-0.24727331	-0.057777569	-0.095546683	0.165350626	-0.110509426	-0.076256701	-0.182304215	-0.037742844	0.044908338	-0.069890262	-0.191723864	-0.134479611	-0.147909193	-0.052587038	0.17230787	-0.017573984	-0.125728286	0.020014283	0.423510124	0.287015365	-0.034138558
-0.144551585	-0.05777427	-0.154379395	-0.201115989	0.097463587	-0.055994458	0.300123753	-0.172248202	-0.055474588	-0.079061516	-0.151955042	-0.050385831	-0.291011008	-0.021908447	0.27075742	-0.37638089	-0.166023312	-0.099511028	0.089832822	-0.141049237	0.052007358	-0.442987935	-0.096214758	-0.065622298	-0.235835716	-0.145480215	0.014524475	0.056126715	-0.222064684	-0.18082952	-0.028410846	-0.071702364	0.180548053	-0.100879971	-0.065835378	-0.179064522	-0.081104114	0.028489307	-0.048307874	-0.194443563	-0.148361273	-0.101929673	-0.002836992	0.119597805	-0.038109174	-0.1388419	0.048228493	0.455961234	0.295832933	-0.067177372
-0.122586597	-0.049802714	-0.157764978	-0.213266383	0.116663102	-0.106841886	0.320612337	-0.175053235	-0.034779542	-0.008792226	-0.145321769	-0.067970616	-0.282337013	-0.047031893	0.264750189	-0.362896184	-0.170916523	-0.11647777	0.082904373	-0.11302933	0.043743591	-0.474453857	-0.085376718	-0.006986564	-0.283008954	-0.133834125	0.014242231	0.063876388	-0.197385578	-0.05402896	-0.004824978	-0.038104582	0.197785756	-0.135841157	-0.02398398	-0.185396575	-0.041729592	0.041174562	-0.072402116	-0.2083617	-0.173832892	-0.056545391	0.004938953	0.076371372	-0.054047615	-0.15058169	0.049837106	0.516170632	0.32269127	-0.098637061
-0.100621609	-0.038231526	-0.182005972	-0.202516421	0.155342968	-0.133859775	0.230224657	-0.150033087	-0.043948027	0.021051793	-0.181661267	-0.060931314	-0.270862924	-0.040056059	0.288904656	-0.339804436	-0.185872974	-0.094811973	0.114324053	-0.087470496	0.06709321	-0.492402878	-0.057901303	0.005589307	-0.282534648	-0.121966855	0.070270074	0.063352066	-0.152186834	0.013100822	0.013137571	0.005639511	0.176249901	-0.135862081	-0.010284099	-0.170424457	0.015838641	0.045184943	-0.063889021	-0.209428158	-0.218121999	-0.010206105	0.048803914	0.043871638	-0.078648317	-0.112995051	0.104111956	0.497443119	0.352088803	-0.10173075
-0.078656621	-0.028910487	-0.213806111	-0.202752517	0.140694484	-0.148083499	0.303854529	-0.110450359	-0.069616651	0.009928524	-0.172504676	-0.067033671	-0.234718787	-0.072362315	0.261434257	-0.335243933	-0.170055028	-0.115616681	0.11823716	-0.055718959	0.094082467	-0.510134431	-0.04484035	0.011928543	-0.288624007	-0.148021884	0.062425991	0.089382285	-0.10307067	0.021785631	0.015807746	0.013034537	0.159292092	-0.106540881	0.008310138	-0.143659778	0.078117967	0.089732496	-0.050520311	-0.201354247	-0.188109162	0.008166535	0.059290706	0.052920598	-0.078845883	-0.085738972	0.131783643	0.551018946	0.390257704	-0.117993861
-0.056691634	-0.02286014	-0.21154352	-0.179775502	0.113733072	-0.180328281	0.328383063	-0.10133295	-0.059067952	-0.05848774	-0.190117447	-0.045748976	-0.218447491	-0.05380512	0.255435392	-0.342921374	-0.157792698	-0.103745998	0.160562951	-0.029627567	0.126070535	-0.550054049	-0.01989083	0.008858286	-0.276335756	-0.161055771	0.048431689	0.099007352	-0.073263997	-0.057785659	-0.005071298	-0.027422878	0.207956327	-0.123668644	0.026910006	-0.14712646	0.067966662	0.092098556	-0.0448787	-0.215727837	-0.195082822	0.002589853	-0.005758272	0.095881081	-0.06943589	-0.086051587	0.115685729	0.568910747	0.401769632	-0.108028372
-0.034726646	-0.012933781	-0.199191451	-0.189712061	0.191536905	-0.145562507	0.332138709	-0.082633668	-0.065094624	-0.050910398	-0.166699186	-0.028572321	-0.170877978	-0.046982042	0.261726416	-0.357789087	-0.187608295	-0.09100584	0.203135669	0.029569911	0.112716039	-0.525746745	0.017552744	0.00754114	-0.241813792	-0.187769457	0.092950861	0.143137098	-0.036692699	-0.145573366	-0.043064281	-0.057628145	0.227308371	-0.10601985	0.018027038	-0.145030782	0.075159435	0.088351096	-0.074037002	-0.205785766	-0.159495716	0.000834974	0.020977546	0.08051181	-0.063611208	-0.063172875	0.109536641	0.522463403	0.415434498	-0.099803824
-0.012761658	0.012303308	-0.149379548	-0.12069965	0.238172433	-0.122556826	0.420723558	-0.092232003	-0.051267913	-0.028325766	-0.106932097	0.001663865	-0.111164941	-0.055753547	0.317243047	-0.324182039	-0.200506658	-0.039132604	0.201576889	0.09342075	0.206908968	-0.514792998	0.006210014	0.035374759	-0.192375693	-0.192717964	0.076081112	0.159421076	-0.021920788	-0.155685008	-0.018664043	-0.050679297	0.211833806	-0.082413442	0.045037271	-0.122004896	0.071372673	0.11463253	-0.052429936	-0.198036174	-0.130631065	0.013509545	0.07767189	0.097213834	-0.033636535	-0.036972247	0.109049507	0.647983804	0.481443288	-0.118032785
0.00920333	0.048558055	-0.144951531	-0.058575367	0.301446713	-0.096600293	0.51768792	-0.071616405	-0.013118197	0.063288055	-0.044172566	0.042269042	-0.060614475	-0.052068536	0.331484242	-0.27249899	-0.11456936	-0.049224993	0.239850376	0.176566531	0.245512553	-0.512285573	0.027135141	0.088473579	-0.152814043	-0.189983339	0.136387996	0.21230649	-0.026285759	-0.058853146	0.015735728	-0.04130721	0.233066093	-0.016646457	0.035696621	-0.094842296	0.108940911	0.11700026	-0.038003685	-0.202800992	-0.058546286	0.052285232	0.142545457	0.136039233	-0.0272888	-0.01123101	0.119210063	0.714791418	0.500486424	-0.077002733
0.031168318	0.10447729	-0.118915306	-0.010004105	0.40991544	0.012207766	0.538077056	-0.003710573	0.004436475	0.170195565	-0.013133065	0.137203552	0.02760803	-0.053950858	0.405396772	-0.171271387	-0.064121429	-0.057761194	0.274871217	0.229043197	0.298110527	-0.430945781	0.041806073	0.102581566	-0.054371657	-0.229322606	0.22005361	0.265769298	0.048274545	0.034374442	0.089127636	0.001516927	0.273050897	0.002582029	0.084381812	-0.009634293	0.174491155	0.122857249	-0.008874498	-0.229790343	0.01042419	0.124791506	0.256986878	0.166466941	-0.040662225	0.078847353	0.174211852	0.74284354	0.593266233	-0.039120552
0.053133306	0.189611908	-0.083264562	0.154451993	0.410835778	0.058114333	0.621326413	0.137811598	0.189297896	0.273147894	0.146105869	0.205465084	0.108758695	-0.000120157	0.405984609	-0.112536869	0.073146929	0.047240601	0.306269128	0.278457727	0.419436546	-0.39912698	0.018644272	0.134436965	0.076417168	-0.115763521	0.362065365	0.28127821	0.181566483	0.19861411	0.153246356	0.035055588	0.306177644	0.064315754	0.148700208	0.00753291	0.26912706	0.200811721	0.091275302	-0.119198838	0.094329784	0.22586356	0.411312219	0.297290174	-0.004738736	0.109972438	0.225726477	0.859676378	0.70560581	0.02875432
0.075098293	0.304017189	0.009531835	0.342152091	0.546475353	0.206056745	0.633478604	0.172755401	0.289560981	0.485156052	0.249118061	0.322405365	0.236712399	0.127302869	0.470587947	0.245388363	0.265404748	0.076793857	0.434322445	0.324539076	0.523544952	-0.315390584	0.190565305	0.180590961	0.20266757	-0.10797161	0.489696443	0.304658359	0.321905864	0.330508577	0.180135968	0.089981067	0.441275102	0.219583907	0.267464808	0.130881962	0.329681995	0.384115273	0.196066036	-0.017316505	0.214919192	0.293054191	0.607541836	0.418726034	0.047185795	0.147215081	0.399521612	0.942412497	0.809123876	0.08832129
0.097063281	0.428495893	0.025231118	0.479742566	0.670441424	0.311388963	0.658875466	0.270861826	0.524789717	0.620297016	0.36007038	0.370288239	0.334068021	0.260357516	0.541156912	0.545196406	0.594633371	0.247289501	0.609163164	0.382016985	0.620223139	-0.228949616	0.27541461	0.266020419	0.219490727	0.028315089	0.764194947	0.311943002	0.528563094	0.437853269	0.217745801	0.148039037	0.512819932	0.346491451	0.379510009	0.305795715	0.425480274	0.539417432	0.338252451	0.14628559	0.374090885	0.467273787	0.871778484	0.519073152	0.110121872	0.19599501	0.559465173	1.031350172	0.866334319	0.164633967
0.119028269	0.553767037	0.11994041	0.651164999	0.752377796	0.4351505	0.725199944	0.34542207	0.694258893	0.767541225	0.464686382	0.531938393	0.421842503	0.355795319	0.606762484	0.807735325	0.948272984	0.412811716	0.768027047	0.46789972	0.740070272	-0.166129954	0.485556016	0.33670135	0.210240024	0.111538706	0.928800881	0.329442538	0.668506628	0.588905303	0.237787733	0.190678096	0.57883469	0.426138093	0.517289795	0.478918046	0.470231707	0.632128218	0.451592474	0.318218609	0.552829167	0.505418895	1.09491229	0.632642481	0.193922429	0.204733732	0.782450712	1.204227552	1.01657657	0.244727286
0.140993257	0.646852993	0.117669206	0.718961694	0.804186093	0.54498794	0.880080231	0.383407045	0.848816244	1.031547802	0.47655274	0.621990125	0.513443954	0.476786657	0.609523451	0.964007572	1.291647574	0.497842171	0.839193583	0.488692772	0.8334675	-0.03027716	0.594787009	0.46408598	0.113060376	0.118629179	1.100314923	0.412030179	0.739130078	0.678434508	0.244094408	0.186420465	0.62133085	0.490808922	0.460428726	0.670336506	0.545536979	0.640510728	0.592425398	0.452128992	0.785030296	0.559301139	1.374205601	0.688583337	0.213442408	0.220066027	1.183023767	1.243665289	0.989932684	0.298388697
0.162958245	0.699074129	0.075149429	0.703842738	0.844069336	0.621171786	1.065396033	0.364035485	0.797736809	1.086827435	0.447985575	0.749637516	0.571209296	0.422520953	0.681333814	0.973382515	1.466529015	0.487052871	0.810948138	0.553281953	0.90464686	0.071913779	0.726400023	0.493150661	0.091744394	0.052094076	1.182764351	0.436684682	0.773200729	0.755989764	0.245015104	0.168340166	0.699092728	0.428155028	0.456588228	0.751345895	0.604141847	0.655445383	0.601109534	0.472142281	0.927302594	0.576752422	1.603878439	0.720180033	0.185814788	0.269571642	1.458550144	1.24169009	1.057925528	0.339373162
0.184923232	0.722057553	0.113010323	0.69604492	0.779181913	0.599062432	1.242966164	0.395686115	0.853705747	1.115659048	0.509507997	0.74300201	0.546135917	0.465971673	0.704205554	0.86111356	1.432833594	0.480756437	0.73030402	0.570754844	0.951512985	0.123238477	0.704764876	0.487627262	0.164539347	0.071339239	1.220644448	0.487524408	0.774328004	0.819038447	0.285271236	0.122782504	0.669741765	0.36176592	0.397360876	0.645358175	0.638876729	0.615416283	0.611225991	0.486584803	1.015998788	0.57591443	1.676498587	0.888672892	0.158883009	0.272339687	1.646402822	1.220319016	1.045642037	0.370163345
0.20688822	0.728301147	0.130418042	0.653639345	0.819574216	0.63348852	1.256683107	0.321210609	0.679835108	1.116965982	0.532111439	0.757982783	0.557405386	0.395357818	0.682273676	0.867470886	1.268591314	0.357866839	0.655408395	0.603731455	0.909252994	0.206107218	0.781518885	0.483983293	0.265927555	-0.030273471	1.133663672	0.560907062	0.78380647	0.795542433	0.308488045	0.163652961	0.743415205	0.381801952	0.380103824	0.710641043	0.659032909	0.676490738	0.511377473	0.4547508	1.108923552	0.509960118	1.802765587	1.019891701	0.137081816	0.303459868	1.791766635	1.146087309	1.023041869	0.336567583
0.228853208	0.714148247	0.134299795	0.566131889	0.830584756	0.549149239	1.23904432	0.327310568	0.628378762	1.073583905	0.519136691	0.624143628	0.479675679	0.396694736	0.724988143	0.830074511	1.150225049	0.32013218	0.613346346	0.6337123	0.84076452	0.191009357	0.651631152	0.45226822	0.36933137	0.015493459	1.124341117	0.574973062	0.869771807	0.776214221	0.449579493	0.167978329	0.704218831	0.310668691	0.37586845	0.671754887	0.654013879	0.629390935	0.448102819	0.403869448	1.033620907	0.538024962	1.883043026	1.12847164	0.123743634	0.376120109	1.665006749	1.101998326	0.959375601	0.29840081
0.250818196	0.701091482	0.271779102	0.570455587	0.824708443	0.514881643	1.117682345	0.330619219	0.54328705	1.060243623	0.579805668	0.668855581	0.440643818	0.360997433	0.703496324	0.77933521	1.03342566	0.293488158	0.653084717	0.686026416	0.687781196	0.089184487	0.670972765	0.394788713	0.415662063	0.013639762	1.049422225	0.584866373	0.878971438	0.827069204	0.512059006	0.147052464	0.665917563	0.262494389	0.390477302	0.746077858	0.60111205	0.660021946	0.374563254	0.367663409	1.097654092	0.487841728	1.908638593	1.250879124	0.120916026	0.353590155	1.420089391	1.092362097	0.994048493	0.271220352
0.272783184	0.685482384	0.306442455	0.518716502	0.814952441	0.511645079	1.032088159	0.38132508	0.55492184	1.17851928	0.556786029	0.646925198	0.527938854	0.403198373	0.65303198	0.750432533	0.92494779	0.260361176	0.648550722	0.695105533	0.604283906	0.185753973	0.571454521	0.423575275	0.394614467	-0.020342993	0.974377467	0.58638977	0.920714228	0.742119421	0.556147529	0.133104805	0.621609202	0.253409385	0.345293776	0.781397911	0.59954163	0.700010992	0.356200457	0.386808237	1.158709394	0.48390304	2.137220797	1.264125506	0.124340472	0.354469864	1.302961271	1.082332595	0.972522011	0.23162936
0.294748171	0.667717292	0.355217007	0.530938103	0.754236988	0.492260547	0.996173249	0.385512592	0.532530156	1.207616501	0.53889675	0.654718859	0.559595116	0.375746453	0.624384751	0.738843347	0.895732376	0.232778462	0.61715418	0.741402302	0.549935521	0.130465162	0.572993391	0.352943986	0.367418535	-0.029193818	0.958070289	0.583183309	0.938534421	0.673989674	0.57716761	0.089246006	0.623171094	0.233153688	0.38004523	0.806306089	0.53906602	0.714054372	0.297409312	0.426355761	1.16311287	0.444670047	2.20060612	1.280451206	0.120679199	0.302906798	1.179114261	1.097106136	0.957014624	0.185666321
0.316713159	0.64962454	0.40782711	0.468519526	0.658754975	0.472048575	0.992607586	0.411684102	0.604520462	1.271275762	0.540291688	0.677195989	0.595641251	0.406744622	0.630873553	0.758631491	0.793327742	0.152090979	0.609299134	0.665767365	0.498204338	0.239385534	0.517225033	0.341115208	0.346045582	-0.012960374	0.90938182	0.569238776	0.871784675	0.587678085	0.530734383	0.037700116	0.634438964	0.211452668	0.390441592	0.84551254	0.546442745	0.742597982	0.278751829	0.401661488	1.193342848	0.449395887	2.108061034	1.325233073	0.113976261	0.231159286	1.121567474	1.127224074	1.003195741	0.12023614
0.338678147	0.62729016	0.368158052	0.498288069	0.544600298	0.47002282	0.928639709	0.40010358	0.647026741	1.216759304	0.562497004	0.682056433	0.611711579	0.349657218	0.519805235	0.71736395	0.743601383	0.122420229	0.557950999	0.614955827	0.459510658	0.329209202	0.479738742	0.367717042	0.294871399	-0.024134375	0.915592074	0.579399074	0.771532126	0.493180294	0.445628164	0.060627158	0.703910775	0.233054864	0.411962685	0.851503545	0.549649083	0.73875603	0.24080703	0.480064496	1.132366283	0.418441708	2.046461803	1.236919588	0.111775456	0.162152665	1.142215057	1.154641451	1.062776933	0.106892216
0.360643135	0.607439708	0.370027421	0.447499689	0.503658703	0.409643458	0.980626051	0.393599319	0.672665587	1.216120605	0.575427822	0.629243563	0.57131461	0.350007566	0.554777647	0.761631199	0.761139586	0.065020021	0.520217171	0.606923184	0.506597008	0.30150263	0.355878426	0.377510646	0.346837047	-0.009885316	0.945053982	0.560528033	0.662524179	0.44588797	0.433586937	0.039574291	0.693884284	0.226946883	0.418405081	0.819135498	0.586604151	0.647733176	0.224700283	0.521758288	1.003589859	0.447099775	1.9223102	1.171750808	0.124193662	0.146004396	1.14499201	1.195861973	1.101982903	0.080578783
0.382608123	0.590186576	0.37302054	0.488037791	0.543807114	0.348640514	0.950538085	0.336514755	0.715133752	1.207184579	0.58854634	0.646174059	0.516485312	0.329172625	0.553140112	0.736376184	0.809788413	0.102812932	0.510369013	0.630321144	0.484732531	0.186673597	0.370451087	0.373110836	0.268461027	-0.015125105	0.870309305	0.530339932	0.567036112	0.403540696	0.369275058	0.036068009	0.62682518	0.205248373	0.400575431	0.850570942	0.637730021	0.674939096	0.24492413	0.531503722	0.942451468	0.502824448	1.754360507	1.136040522	0.100180126	0.104386683	1.062541324	1.193116113	1.133215674	0.082672144
0.40457311	0.573165543	0.31412454	0.458085708	0.565241589	0.374846923	0.933546506	0.324892496	0.726231842	1.165338505	0.492860179	0.627199644	0.526674706	0.33473829	0.540831588	0.678177194	0.764987234	0.09144297	0.514577624	0.676387364	0.531703926	0.075780216	0.39389359	0.393397809	0.245730893	-0.072951255	0.82136361	0.472859392	0.507331062	0.380655415	0.338898501	0.035698257	0.550636151	0.194244556	0.382206576	0.788831687	0.687778501	0.633949661	0.261813235	0.5332922	0.827310279	0.507240561	1.738671697	1.1215539	0.09341081	0.133747475	0.963526978	1.252968849	1.094487541	0.087382115
0.426538098	0.555907429	0.317529734	0.463952287	0.588720095	0.32544969	0.94164678	0.302144296	0.780861925	1.197724295	0.42271023	0.58674588	0.485711906	0.352786178	0.478960923	0.663476982	0.763934025	0.126466689	0.493248558	0.729895857	0.541871247	-0.134708961	0.424091171	0.359878711	0.236728537	-0.082953805	0.803488858	0.482057734	0.563140269	0.399452223	0.340669464	0.013167367	0.466322299	0.197630406	0.351436818	0.782364154	0.69799906	0.600986942	0.236122866	0.528773398	0.705217132	0.479982251	1.620831054	1.158311515	0.067057527	0.117054521	0.881654195	1.245982725	0.969074537	0.055822508
0.448503086	0.537150055	0.262654934	0.434432695	0.611786338	0.347738228	0.949504217	0.280210794	0.789109377	1.166967575	0.330846043	0.591572248	0.463061385	0.283321374	0.458927759	0.627760652	0.665849561	0.092419927	0.494501947	0.705594119	0.543080752	-0.206877596	0.430928015	0.333591986	0.202839324	-0.099027903	0.806095461	0.468101312	0.566062487	0.424055271	0.29528975	0.008588972	0.460257595	0.187567661	0.325268524	0.77979697	0.712722696	0.562717411	0.232298491	0.424811553	0.669945556	0.485410516	1.54577894	1.163795287	0.059313809	0.104763917	0.816454135	1.27507886	0.884252795	0.028955561
0.470468074	0.51257981	0.19435331	0.495024265	0.581673494	0.35261158	0.891793385	0.259496217	0.822956925	1.048889214	0.328650973	0.560307555	0.407057251	0.254862292	0.417653589	0.578465838	0.591949493	0.093288978	0.470447306	0.716575159	0.537835235	-0.27026403	0.415159069	0.315546085	0.167910721	-0.119719535	0.834391856	0.478432541	0.601197614	0.434026342	0.263548949	0.012042891	0.472143636	0.184948677	0.299851065	0.686982457	0.613640379	0.539188852	0.216414653	0.371325305	0.575933625	0.454306849	1.505463477	1.144069093	0.022724806	0.083581081	0.804483973	1.173196947	0.810044191	0.013575516
0.492433062	0.499810621	0.133661636	0.429648109	0.5976972	0.339267363	0.901919708	0.2643912	0.791857971	0.980264225	0.328890365	0.54461711	0.355426309	0.187148184	0.425540416	0.587831129	0.567680797	0.082598178	0.434388525	0.722805652	0.556459981	-0.254015227	0.300822557	0.285888056	0.175322059	-0.097241669	0.868523408	0.490230068	0.567019722	0.3742669	0.259323959	-0.005712412	0.474219861	0.181479598	0.306420961	0.690566083	0.536546836	0.508631023	0.15889281	0.350166188	0.593834116	0.461476842	1.454333508	1.1481187	0.037211834	0.099836431	0.848511617	1.207678848	0.777209873	0.000375508
0.51439805	0.487770943	0.038964194	0.419543368	0.67969874	0.326468878	0.85364988	0.275666323	0.725976113	0.93947384	0.355862477	0.549535995	0.325639086	0.18663498	0.415369168	0.652488035	0.573788633	0.101875239	0.405233494	0.711451943	0.502093644	-0.196207534	0.269377833	0.262081275	0.100886606	-0.082716012	0.861179451	0.501901619	0.531088506	0.233222511	0.245527844	0.027474772	0.48478776	0.201255068	0.294166093	0.649593671	0.497508987	0.527758554	0.129897621	0.317089473	0.61458817	0.472379738	1.434027712	1.062584621	0.021240858	0.085182914	0.806885466	1.09466976	0.796099738	0.013794913
0.536363037	0.481661578	-0.043391526	0.393468826	0.700863162	0.309096464	0.840516776	0.230532195	0.633494313	0.944998095	0.289026453	0.53452707	0.318465133	0.16769713	0.409681039	0.70129744	0.553893413	0.065549283	0.34870426	0.691405643	0.441809321	-0.180659449	0.291734676	0.262040637	0.085770988	-0.124647032	0.879469896	0.504782791	0.45385232	0.238845382	0.236574479	0.036326287	0.47237882	0.201347972	0.283294692	0.654629342	0.456078667	0.523926021	0.139047286	0.296866722	0.611186563	0.449115897	1.480448371	1.006580796	0.033315711	0.137260472	0.813036248	1.092480031	0.799289478	0.02225634
0.558328025	0.474302343	-0.068863142	0.340786132	0.665622247	0.190538844	0.850381602	0.269361112	0.59921015	0.961654197	0.301056858	0.512245807	0.336287273	0.175452353	0.393433058	0.840590178	0.584893103	0.05237098	0.313693881	0.650986245	0.373928545	-0.157422429	0.277173369	0.258764979	0.073725569	-0.111715657	0.906707068	0.498550513	0.458775162	0.176245419	0.218979862	0.033883947	0.4449065	0.207085878	0.268483068	0.580878177	0.442558968	0.562333299	0.125048044	0.299865547	0.628908628	0.42567361	1.500684394	0.961364268	0.041579318	0.145105093	0.720725518	1.056527633	0.790460227	0.040411274
0.580293013	0.471266565	-0.085072837	0.344806653	0.616202888	0.172623906	0.857353283	0.320256736	0.570814865	0.960852486	0.247401911	0.454669171	0.374727153	0.147592157	0.344403774	0.842545531	0.536991378	0.01065934	0.350156169	0.600959349	0.352522859	-0.127250725	0.301126417	0.249753917	0.056362618	-0.163162027	0.921847569	0.50396332	0.415490016	0.15002027	0.193423125	0.046663264	0.468827037	0.216646677	0.244939846	0.596701216	0.450359129	0.523575469	0.17713782	0.276597813	0.623193392	0.393044436	1.496800243	0.883311271	0.055629558	0.149747782	0.729676649	1.12928802	0.771080329	0.050386713
0.602258001	0.466439283	-0.061147769	0.372026181	0.55138574	0.17767154	0.838546723	0.374410113	0.564714487	0.944731952	0.252018767	0.467095548	0.392262356	0.130342992	0.365891241	1.008615024	0.522218478	0.020780467	0.38836831	0.597469438	0.334141743	-0.166630005	0.311014493	0.243210092	0.079648727	-0.169787009	0.854682614	0.496539131	0.441093212	0.171573558	0.175515786	0.055930239	0.460168221	0.208332645	0.239235205	0.586396676	0.408897092	0.538505159	0.240113869	0.245771411	0.573597938	0.367700332	1.448464316	0.920317784	0.028235937	0.137635408	0.723351991	1.0686455	0.748597933	0.038685818
0.624222989	0.465304851	-0.086939288	0.374879657	0.514718513	0.209001817	0.829351736	0.375680408	0.565126157	0.883783551	0.246066391	0.469683463	0.389913072	0.107512646	0.348206176	1.104704811	0.528856412	0.017840409	0.411065864	0.579841895	0.384047646	-0.110027944	0.274936763	0.226157076	0.083781982	-0.174379727	0.836880752	0.483380906	0.434182581	0.145210767	0.168417237	0.016746946	0.436044282	0.172008229	0.220238903	0.557262276	0.340914304	0.532416319	0.188083736	0.228256448	0.557010326	0.356774263	1.403501665	0.960196305	0.009301872	0.13458253	0.753722047	1.106937607	0.74721561	0.015113395
0.646187976	0.459043281	-0.098588796	0.40016837	0.481460533	0.240836306	0.823604935	0.400422726	0.53246201	0.860184027	0.2933804	0.457981738	0.404049974	0.123156868	0.328869818	1.144529917	0.568949512	0.026542404	0.43798903	0.602378689	0.435897113	-0.086542828	0.235013965	0.226393902	0.088036382	-0.154676624	0.860498308	0.493938792	0.414455063	0.128144233	0.165518624	0.02423765	0.430431412	0.144110244	0.205971484	0.560724795	0.352122763	0.501392283	0.158133676	0.218571308	0.515208093	0.379363562	1.378508623	1.013462004	0.007897253	0.055237648	0.768263297	1.0406095	0.73729209	0.015590944
0.668152964	0.45505631	-0.136737727	0.427190623	0.541280391	0.226161963	0.812239268	0.307198837	0.49594536	0.837795891	0.275652673	0.435302642	0.395690268	0.145159063	0.345778341	1.13318754	0.620064083	0.002888737	0.397345819	0.600233983	0.428310616	-0.049873592	0.223367303	0.221447054	0.097404411	-0.155890643	0.833449319	0.475932422	0.429310962	0.167127187	0.164695574	-0.018737441	0.401123849	0.138070075	0.169743455	0.534381547	0.35140209	0.487398879	0.103683253	0.22123956	0.490440806	0.409042368	1.445025516	1.001766249	0.016967069	0.045604467	0.790913726	0.99763549	0.711943666	-0.006446316
0.690117952	0.451185464	-0.164125809	0.401189495	0.574448015	0.193131568	0.852409701	0.272469579	0.488297934	0.772279563	0.332984151	0.447759068	0.388967879	0.187733942	0.338319066	1.076634126	0.670141205	-0.018957901	0.373748299	0.569613029	0.412603584	-0.023761651	0.195739313	0.216762693	0.090538084	-0.119669034	0.845301612	0.475906049	0.493255948	0.148573411	0.165885961	-0.052023081	0.36549139	0.127876468	0.178746046	0.481812615	0.401479442	0.50704626	0.056265202	0.259448333	0.50937807	0.45188253	1.481131724	0.965722365	0.013893701	0.018559383	0.667379562	0.989969149	0.709936221	-0.026419199
0.71208294	0.445341975	-0.177866006	0.393069695	0.635821445	0.196632092	0.815106621	0.223967523	0.492139647	0.734870761	0.295957563	0.467760905	0.406512269	0.212847519	0.305696737	0.917086354	0.685764321	-0.039496783	0.401147817	0.622615627	0.39015142	-0.071329455	0.226846161	0.2058931	0.095088902	-0.136175931	0.833316012	0.46757112	0.486233218	0.13767199	0.163638443	-0.044315051	0.370919555	0.132128708	0.144677228	0.530229396	0.427229484	0.48881227	0.065325852	0.309973519	0.496160225	0.456117316	1.524415328	0.873144908	0.023433752	0.039883703	0.623289087	1.002498202	0.698561438	-0.076734048
0.734047928	0.441059511	-0.150096639	0.391871283	0.676721683	0.197719307	0.758860931	0.217281689	0.492775482	0.764694051	0.274936713	0.471591508	0.423675369	0.174929014	0.338437826	0.918091221	0.696130976	-0.04935313	0.394724657	0.667417576	0.367973604	-0.128936213	0.211013076	0.242898371	0.067037993	-0.1140774	0.795267046	0.467176209	0.489189607	0.153262434	0.164190604	-0.016672975	0.390600005	0.174887814	0.163523608	0.531259092	0.452625158	0.527487865	0.099201408	0.354323323	0.499488183	0.459894193	1.528339284	0.819045814	0.018494315	0.048780674	0.57142116	0.970763119	0.720516208	-0.092991393
0.756012915	0.440098525	-0.181335361	0.399368117	0.695307826	0.216821122	0.681492483	0.222446157	0.496998804	0.729428801	0.265377746	0.465778473	0.398864876	0.155762154	0.329720139	0.848689475	0.624115657	-0.065089835	0.425363869	0.701767312	0.410298129	-0.174886814	0.203539688	0.255860189	0.0579404	-0.113650086	0.817513658	0.460962963	0.499065606	0.103110225	0.171300111	0.010152606	0.402756464	0.181815158	0.143249464	0.505667385	0.425387387	0.504558105	0.066424358	0.382534724	0.531150836	0.428556252	1.57383405	0.792130863	0.022807308	0.071068891	0.584352722	0.893950672	0.735280987	-0.100117653
0.777977903	0.43381237	-0.137739778	0.376640486	0.611782759	0.206297623	0.584871978	0.277342369	0.477953043	0.803816068	0.294556365	0.441425979	0.430504089	0.119595174	0.333879155	0.78696704	0.592458349	-0.067385774	0.377810945	0.703511211	0.434834653	-0.209270945	0.196894534	0.275841224	0.016255397	-0.135608688	0.773403419	0.455556968	0.489131128	0.093993077	0.160298282	0.028175353	0.420927331	0.182882906	0.148824285	0.523942795	0.434173724	0.493861351	0.100099753	0.385027447	0.520256131	0.405769755	1.548759983	0.829980867	0.050580431	0.050000228	0.621006067	0.842060145	0.704484125	-0.106841522
0.799942891	0.432684981	-0.121401707	0.378461977	0.58666651	0.176634241	0.558659595	0.308809022	0.450411975	0.763519373	0.323047692	0.388947994	0.453388082	0.113938263	0.325568455	0.784376784	0.53827527	-0.066652449	0.365019528	0.626786298	0.430754999	-0.182419627	0.183542834	0.297255389	0.021782186	-0.118349159	0.745962495	0.429060354	0.466459773	0.026185858	0.175446015	0.011455096	0.413728547	0.210031622	0.127602892	0.479327247	0.429486714	0.495129074	0.070081247	0.378906437	0.548142764	0.369852435	1.598490446	0.799689218	0.0565002	0.059066213	0.660471946	0.774687349	0.686467925	-0.097500398
0.821907879	0.428119277	-0.107156224	0.376424165	0.585564315	0.176805865	0.629017174	0.317986403	0.438391634	0.740546151	0.358835004	0.375009607	0.473693205	0.119870935	0.252979814	0.776733124	0.50918008	-0.055145778	0.324784299	0.53500848	0.40320788	-0.167991682	0.165871182	0.31821125	0.012501506	-0.128492831	0.702570236	0.431804004	0.478974472	-0.020437644	0.175555208	-0.021899468	0.411705298	0.187385384	0.131168914	0.499368722	0.442324955	0.546531231	0.087826441	0.36672756	0.566562492	0.367918745	1.542090538	0.800464269	0.030082888	0.029761056	0.669884904	0.813650136	0.680576901	-0.095263865
0.843872867	0.421071096	-0.092798309	0.390301342	0.568580256	0.188921176	0.625023502	0.316527154	0.410939863	0.66217092	0.339546407	0.383716135	0.516050687	0.134627341	0.213682663	0.808516318	0.479303884	-0.044860527	0.346181407	0.52223035	0.389959645	-0.178737949	0.208083734	0.302482768	-0.006965259	-0.103910122	0.690001007	0.425079441	0.433009713	-0.093910722	0.175699363	-0.029460573	0.381815778	0.140282463	0.103231576	0.493021104	0.427623949	0.558635	0.076609701	0.340470251	0.551590034	0.339921338	1.552655462	0.788156123	0.015913737	0.0445874	0.639639552	0.804019006	0.634475837	-0.132741923
0.865837854	0.415554153	-0.061966871	0.366856848	0.585070714	0.204310039	0.653966679	0.284827688	0.399184568	0.617494072	0.306896233	0.340087336	0.509478412	0.116755291	0.207329399	0.754022345	0.507659396	-0.061281416	0.36796918	0.546244545	0.369248293	-0.20050267	0.214449332	0.334626372	-0.020265489	-0.089562536	0.661549047	0.414117676	0.412420143	-0.164408775	0.176808274	-0.026260523	0.370190738	0.160611682	0.073134166	0.475653315	0.434151014	0.612584184	0.091237117	0.331151531	0.517174796	0.352610248	1.589094106	0.768599212	-0.020323141	0.029697699	0.647728676	0.874089628	0.678530395	-0.113063898
0.887802842	0.410668454	-0.102233906	0.361616442	0.538513181	0.234538178	0.711497198	0.289489619	0.407060458	0.590076356	0.258963537	0.349633415	0.491304119	0.132709078	0.229217091	0.686417235	0.476743954	-0.066017838	0.39832636	0.585453236	0.364194394	-0.210680752	0.1906744	0.296993849	-0.027033862	-0.086485888	0.677774095	0.411301883	0.397396231	-0.272624602	0.167944592	0.004298684	0.361282989	0.144348965	0.067696425	0.452030811	0.433315713	0.562240591	0.062155714	0.320828314	0.502377891	0.351912732	1.652491994	0.781369134	-0.030634693	0.043740538	0.635648643	0.924513005	0.682233098	-0.106585939
0.90976783	0.404393687	-0.093465117	0.311932683	0.5524405	0.246426804	0.678797078	0.261453092	0.398407392	0.603895295	0.231532063	0.317997345	0.509801042	0.138089092	0.221129524	0.662901052	0.487953054	-0.091995073	0.416942366	0.64487415	0.358400138	-0.190075055	0.217763085	0.261767791	-0.043486646	-0.09226433	0.64978576	0.414263562	0.344576805	-0.25714421	0.160258316	0.021300028	0.366608567	0.112726803	0.057383319	0.462245805	0.46455979	0.592284177	0.064951726	0.31562283	0.441155856	0.361630138	1.647951354	0.723260562	-0.02831826	0.052346963	0.640643303	0.915719309	0.673470565	-0.100931653
0.931732818	0.398996604	-0.116697658	0.278286976	0.474630517	0.22075472	0.707393947	0.267143739	0.405024627	0.6277967	0.218569621	0.321184831	0.523682429	0.144433278	0.249569672	0.645975446	0.444733097	-0.115460228	0.43147215	0.635168283	0.327937795	-0.171420068	0.20490684	0.224665936	-0.048090831	-0.086531908	0.660047943	0.391643653	0.304886049	-0.228876586	0.159706317	0.041673597	0.354928402	0.116659351	0.075542315	0.456979712	0.49268708	0.563711654	0.043100758	0.296400222	0.437298564	0.343906295	1.719251146	0.674178891	-0.020950246	0.037731083	0.671670957	0.885722684	0.693833857	-0.097303396
0.953697806	0.391949685	-0.125767683	0.299213611	0.481055232	0.216741579	0.6886475	0.262093838	0.399528199	0.690377583	0.210586494	0.308698803	0.551666242	0.151256928	0.194541506	0.676628221	0.429393626	-0.138130175	0.429974552	0.615966799	0.296398272	-0.155587184	0.164490424	0.222362477	-0.043806724	-0.11500977	0.617589683	0.3856013	0.293713369	-0.116168652	0.139167612	0.034716555	0.344686683	0.119483415	0.085789143	0.485865625	0.512856405	0.573841631	0.034854187	0.302830425	0.499196553	0.348614705	1.662240855	0.686521235	-0.011616062	0.003921566	0.682277916	0.867223677	0.694678327	-0.076109494
0.975662794	0.388585547	-0.128067708	0.359434035	0.468332735	0.212525666	0.675696294	0.295968658	0.394961466	0.632067589	0.194669799	0.367765655	0.552249652	0.151369576	0.187761241	0.734947804	0.377330528	-0.167679913	0.44819979	0.618211328	0.275681039	-0.165593179	0.16517048	0.21827968	-0.031064741	-0.100033781	0.603344412	0.383936284	0.327357042	-0.071666474	0.122790648	0.017499059	0.316011313	0.124694484	0.098613322	0.492322514	0.495813621	0.531213625	0.022182962	0.269780272	0.526614961	0.335555566	1.591563045	0.635803756	0.004822792	-0.015094933	0.673986466	0.778547876	0.659161908	-0.088901209
0.997627781	0.386344288	-0.128816264	0.397303044	0.474974792	0.249152891	0.669586335	0.293642585	0.334085075	0.658326279	0.17027625	0.365438052	0.520496418	0.145055887	0.173498576	0.75340489	0.404204198	-0.181006333	0.417045204	0.632585359	0.268388811	-0.191169408	0.130372418	0.231634244	-0.032995959	-0.085412728	0.559277192	0.369957184	0.344901312	-0.058567343	0.11706107	0.028620085	0.293548918	0.161663761	0.066547342	0.497683528	0.479028516	0.502103018	0.01751979	0.300162218	0.598852843	0.357108771	1.566417415	0.631589782	-0.005062901	-0.018946839	0.704729059	0.798506144	0.64346065	-0.085093543
1.019592769	0.381819127	-0.123681702	0.457963496	0.401746653	0.25535196	0.70850333	0.301224441	0.308717324	0.632564022	0.134559864	0.369574787	0.51071455	0.155278582	0.177795171	0.719083573	0.426835202	-0.182027865	0.379751132	0.648519788	0.273837311	-0.142065595	0.038494003	0.206075299	-0.037806149	-0.084290032	0.535311891	0.376226728	0.367130541	-0.128302605	0.102948473	0.028646514	0.283512172	0.182080671	0.058596444	0.475882639	0.437577669	0.456880316	0.019824891	0.32356837	0.626792163	0.350060238	1.561521094	0.645913782	0.053642284	0.008848615	0.707045792	0.829180284	0.595894108	-0.098821711
1.041557757	0.381103621	-0.124205582	0.497960637	0.397399183	0.26594084	0.708725088	0.260556977	0.271231202	0.622474863	0.115498074	0.334456035	0.485659926	0.175616237	0.16627923	0.71461037	0.438339269	-0.148852039	0.386951155	0.710437425	0.264802178	-0.176523009	0.099484245	0.19700548	-0.024368431	-0.074713641	0.490443069	0.380751783	0.328617932	-0.160708948	0.099738723	0.028362422	0.308550122	0.190135139	0.02834683	0.472086249	0.447174838	0.467448669	0.02581879	0.374858904	0.62718463	0.348253352	1.508050198	0.586179257	0.067639456	0.041399478	0.748230088	0.844159721	0.580742222	-0.105141291
1.063522745	0.376579713	-0.122841327	0.489166891	0.33187353	0.238453972	0.743194343	0.231233983	0.265537447	0.611489667	0.108325285	0.308893743	0.452165146	0.170175066	0.226004037	0.691512898	0.49811551	-0.13582817	0.367406266	0.682137036	0.226780325	-0.166342518	0.112176084	0.172347872	-0.047684175	-0.054152914	0.492766057	0.378485025	0.321930654	-0.21108558	0.085494219	0.028999916	0.295617881	0.206505042	0.000467963	0.459335459	0.420613541	0.478317597	0.068817232	0.387714287	0.640717118	0.296767427	1.507548108	0.575405893	0.12189592	0.031393972	0.750067429	0.860721193	0.58426799	-0.107158503
1.085487733	0.369606077	-0.120374738	0.506246887	0.344092206	0.267734855	0.771020694	0.207725081	0.243774544	0.626070288	0.101219867	0.294540005	0.458274558	0.163920113	0.221584762	0.710333633	0.544430626	-0.126484736	0.398753402	0.673842538	0.217175689	-0.111019779	0.145124269	0.175484902	-0.037878695	-0.042522288	0.472912176	0.400780767	0.231156465	-0.155170413	0.062426579	0.025645882	0.257631523	0.186523025	-0.015505717	0.419216852	0.414661989	0.505352078	0.043699257	0.414701604	0.604428655	0.277434391	1.520438572	0.618770941	0.156784387	0.038978213	0.706362341	0.875123813	0.586181445	-0.089357178
1.10745272	0.362029142	-0.108762903	0.505962626	0.417447798	0.247245061	0.818623113	0.182666835	0.265679434	0.554923899	0.065817846	0.307410794	0.442897701	0.123699595	0.246422263	0.736632396	0.548384625	-0.138969729	0.367847936	0.748591701	0.184470863	-0.097891278	0.166590442	0.17771141	0.005931241	-0.041821514	0.466071113	0.410700658	0.285491739	-0.11350613	0.051255763	0.00364295	0.229216699	0.12740081	-0.021249421	0.392284829	0.395384635	0.508350518	0.03509172	0.365326225	0.569877078	0.268944314	1.456655672	0.571760717	0.151611457	0.000717798	0.711311877	0.827577931	0.623782685	-0.126217894
1.129417708	0.35515015	-0.148845988	0.497709842	0.449687635	0.254262239	0.801389954	0.196101709	0.246257481	0.542431248	0.058127712	0.247912771	0.444629212	0.119566257	0.232175002	0.745649965	0.575821754	-0.157891433	0.304172524	0.725062978	0.213938119	-0.07406685	0.144636273	0.191022055	-0.034453854	-0.036772195	0.507124479	0.422714358	0.271157334	-0.126154895	0.0540367	0.020357417	0.19378436	0.110344562	-0.016408548	0.381098762	0.40530784	0.48363394	0.027016434	0.368067802	0.599531561	0.278650645	1.49584771	0.563012886	0.093687771	0.016382789	0.682326755	0.798686938	0.622814372	-0.134570258
1.151382696	0.349417794	-0.11608718	0.542284345	0.447390471	0.250087584	0.763126042	0.217209858	0.247343932	0.508841671	0.045668884	0.21219491	0.434066569	0.126104419	0.236485838	0.696473391	0.544085062	-0.177300501	0.255764184	0.797617059	0.22977509	-0.083052372	0.109564657	0.206658269	-0.043300363	-0.073689179	0.483936545	0.414208825	0.297683896	-0.117331871	0.046158289	0.030113798	0.175316401	0.073826142	-0.007319103	0.363423116	0.409842662	0.476550007	0.015798358	0.317441562	0.573792957	0.271232974	1.460880849	0.55955523	0.106259238	-0.007452245	0.623219676	0.729942379	0.66376399	-0.167538419
1.173347684	0.3471501	-0.111468085	0.547997279	0.430942404	0.234243581	0.712606013	0.242006162	0.199806453	0.485077612	0.058874171	0.232860975	0.45347112	0.156576922	0.24605852	0.675960527	0.485474769	-0.163538648	0.199314217	0.853319662	0.252282183	-0.201579172	0.092164008	0.206417341	-0.032792945	-0.115759842	0.502193672	0.372829683	0.285814917	-0.110321896	0.046594116	-0.01174882	0.194314893	0.112079335	0.001847197	0.392890504	0.422286149	0.446448067	0.013030692	0.336943402	0.599856906	0.278208484	1.408145319	0.538091028	0.057199212	0.008948598	0.615953149	0.67067808	0.664292185	-0.179268186
1.195312672	0.343925651	-0.088437414	0.527945154	0.406692664	0.238113318	0.648639738	0.260681351	0.228988894	0.477230014	0.090680767	0.208163739	0.442442345	0.208012975	0.253369551	0.611764585	0.461382406	-0.169736287	0.196171385	0.812253478	0.231825961	-0.212568322	0.030272812	0.204709991	-0.040350411	-0.118785839	0.50618696	0.318982525	0.302450937	-0.166753961	0.068133821	-0.016807565	0.180680768	0.160734479	-0.019143663	0.420134542	0.384865316	0.459281893	0.030074406	0.339492726	0.598167441	0.261915728	1.38123369	0.541829614	0.084847876	-0.009559179	0.640568937	0.644763952	0.626406858	-0.152861033
1.217277659	0.335474453	-0.115830356	0.518113106	0.386841443	0.26941416	0.611884876	0.291876516	0.221073424	0.542208614	0.09854693	0.259492642	0.471575823	0.262734612	0.223723991	0.605048075	0.394137185	-0.151516792	0.165730161	0.753286044	0.249191093	-0.207423864	0.053480529	0.188849009	-0.050348485	-0.112463357	0.460522405	0.291241891	0.249267648	-0.131538954	0.088110149	-0.064261903	0.189153072	0.164915697	-0.042616118	0.409693717	0.377322222	0.487676183	0.020204736	0.348542243	0.554509922	0.260223748	1.34184924	0.578839716	0.100764068	0.033470885	0.656940124	0.659088588	0.579484829	-0.141594388
1.239242647	0.332770638	-0.12220512	0.474756508	0.425180843	0.251911385	0.614752272	0.260146103	0.227767284	0.536921201	0.083728704	0.293898453	0.502112789	0.258942938	0.214491575	0.617898071	0.343172909	-0.146284394	0.158595244	0.763111434	0.245484346	-0.201398499	0.041331553	0.161913213	-0.010939489	-0.1015714	0.487150431	0.236245887	0.28443453	-0.090961357	0.095232737	-0.078890687	0.192479761	0.187874001	-0.059956987	0.381941183	0.364270287	0.491594214	0.000763888	0.326727426	0.574566385	0.248518049	1.281714441	0.569154357	0.095091232	0.036581496	0.756533014	0.638425394	0.58523186	-0.143343975
1.261207635	0.328064555	-0.17211097	0.413516661	0.43273096	0.254473287	0.606854872	0.309055979	0.24655215	0.532821306	0.110073822	0.276701268	0.509121222	0.22807572	0.167187814	0.619342431	0.313373238	-0.126229242	0.120791079	0.688468522	0.230617388	-0.189293418	0.06043961	0.161159424	-0.048713534	-0.0931031	0.486865831	0.240532685	0.271475376	-0.171162777	0.085053077	-0.086201545	0.221511954	0.228253876	-0.065135644	0.336631993	0.350366962	0.464264387	0.01683328	0.304409579	0.563490447	0.220708243	1.245053116	0.586544026	0.104267635	0.082211382	0.80655548	0.635685395	0.564162273	-0.119005267
1.283172623	0.32596096	-0.167453777	0.402556839	0.434254549	0.231244228	0.633896612	0.375339628	0.256443438	0.551014879	0.09653759	0.280454676	0.49657864	0.19948175	0.165569592	0.622132398	0.279967515	-0.10556899	0.105135805	0.699949176	0.227740698	-0.209423654	0.135790567	0.141013659	-0.042437816	-0.106037135	0.435360734	0.266718305	0.250529186	-0.170604304	0.057239947	-0.054732148	0.229957289	0.210344099	-0.063655829	0.287340311	0.361388299	0.41765631	-0.012917422	0.240099124	0.566681554	0.194403138	1.117326346	0.57318553	0.085088521	0.072200564	0.79623559	0.605985613	0.599817243	-0.160681257
1.305137611	0.320766357	-0.143556231	0.37157118	0.384614985	0.217359544	0.622120785	0.416328578	0.209133432	0.50008009	0.089119382	0.265348836	0.502702103	0.161452177	0.184751382	0.649010866	0.236164876	-0.119064662	0.088826794	0.727137813	0.246644046	-0.24171987	0.117693211	0.104981199	-0.050849222	-0.106178083	0.458562993	0.295986482	0.23637853	-0.237288544	0.00446827	-0.064827894	0.255684122	0.221529759	-0.036101101	0.280142134	0.37002847	0.39856137	-0.022666296	0.225441762	0.591725267	0.180733588	1.107859858	0.536138852	0.112666319	0.074282513	0.754058063	0.616606232	0.592416389	-0.188617954
1.327102598	0.315672343	-0.132714464	0.391149782	0.333162184	0.18804458	0.635379447	0.457185024	0.218590873	0.483057433	0.135931107	0.230751732	0.511704033	0.15553641	0.168382852	0.615570304	0.267926005	-0.119657394	0.097331267	0.717918967	0.229315712	-0.164997673	0.094762745	0.126805167	-0.042901556	-0.098718252	0.443270721	0.305624885	0.214167063	-0.249249785	0.007851936	-0.01319143	0.263961254	0.197806962	-0.027447734	0.270122251	0.342768259	0.347581867	-0.02549847	0.210639008	0.610281348	0.235872516	1.066679507	0.50869165	0.107514884	0.015879026	0.694973663	0.666175417	0.60429421	-0.211322275
1.349067586	0.310564682	-0.152281203	0.417184599	0.321351033	0.179056752	0.622605961	0.440903922	0.18130311	0.445255144	0.177248713	0.231930101	0.497913658	0.169512963	0.153480155	0.620206854	0.282318666	-0.135121924	0.072211771	0.673683271	0.259099761	-0.140214565	0.159076577	0.142658278	-0.056848211	-0.092241759	0.447416854	0.303151993	0.17933135	-0.23994733	-0.015919207	-0.009784892	0.248927029	0.166175052	-0.004583978	0.248304216	0.335252436	0.391436356	-0.001400298	0.229838854	0.628205714	0.258321027	1.072808886	0.478288909	0.133174326	0.012868463	0.674478602	0.722921144	0.583441195	-0.24624174
1.371032574	0.309017763	-0.136102036	0.397452576	0.316121892	0.184035197	0.63242656	0.345778437	0.166298563	0.413376225	0.217339896	0.22745101	0.525884627	0.144079274	0.148261253	0.570772157	0.290186581	-0.13101827	0.123761541	0.658856843	0.277166573	-0.176108978	0.145978109	0.156852257	-0.048943077	-0.072471178	0.499562386	0.278962553	0.162774569	-0.214531965	-0.032118063	0.005923771	0.234139889	0.152182861	0.003304164	0.237825266	0.320434516	0.393763214	0.013205993	0.23367902	0.688932422	0.278666005	1.123836254	0.455724527	0.121054339	-0.025278502	0.636913603	0.715669235	0.58690222	-0.24281334
1.392997562	0.307156538	-0.154722876	0.379316051	0.322174191	0.196687102	0.658467073	0.306161643	0.163105184	0.4600413	0.254994078	0.218866915	0.496997816	0.113193811	0.111695291	0.526896905	0.297163435	-0.122755833	0.133225787	0.618934954	0.231074193	-0.167777108	0.130450148	0.173346242	-0.083315307	-0.06009716	0.516553846	0.277754612	0.143507309	-0.269660655	-0.036825052	0.004303359	0.197080018	0.128764859	-0.01626311	0.237753822	0.293092387	0.419804319	0.005140956	0.244413847	0.701085857	0.275775396	1.146332095	0.465218959	0.151723392	-0.044715939	0.68224999	0.757175623	0.591717423	-0.216354573
1.41496255	0.307332021	-0.179874722	0.339353648	0.349876954	0.210827311	0.721804282	0.268311391	0.178457554	0.479496168	0.309862649	0.234535153	0.52375405	0.099146008	0.11274369	0.504773555	0.280683945	-0.118798991	0.18833526	0.601781599	0.219269407	-0.203842651	0.153882678	0.127448812	-0.072535644	-0.048876957	0.529279141	0.263478588	0.152538043	-0.229273341	-0.043912049	-0.007791145	0.154851371	0.131864902	-0.018360771	0.226332712	0.275319144	0.397423745	0.009083468	0.213466237	0.813893319	0.252589616	1.088883083	0.450093057	0.118154066	-0.083066442	0.730762311	0.739306065	0.563108623	-0.207776571
1.436927538	0.304118833	-0.172671031	0.326219216	0.318909906	0.248842043	0.7654775	0.217769285	0.177270846	0.529586529	0.26167267	0.207259047	0.507547424	0.053795281	0.124679001	0.501403149	0.221419484	-0.136796699	0.216379454	0.607314009	0.201866667	-0.231346474	0.104634245	0.0949485	-0.09003562	-0.050343979	0.556557012	0.285853634	0.195064517	-0.291218892	-0.048122096	-0.042224978	0.133903577	0.142032015	-0.01292433	0.244928651	0.312044048	0.406615784	-0.030666686	0.191515046	0.823678101	0.202644322	1.153680271	0.440697353	0.137067124	-0.071898306	0.763145532	0.748239819	0.54033209	-0.193323604
1.458892525	0.303440586	-0.211811216	0.317889641	0.258838561	0.248672087	0.781538586	0.284192278	0.175431344	0.544461189	0.221246968	0.242218455	0.545281475	0.013897643	0.143910813	0.493303709	0.21846939	-0.12533143	0.205868128	0.638274337	0.171833176	-0.182248251	0.084166793	0.112460284	-0.069622387	-0.041905701	0.54358866	0.297528993	0.21945477	-0.26406119	-0.019946306	-0.039002908	0.139156159	0.126391105	-0.00634652	0.289146618	0.313745184	0.371218307	-0.055294041	0.170849344	0.842126805	0.220668952	1.114165211	0.412495497	0.111096209	-0.068372401	0.796042418	0.690008197	0.506888556	-0.171174309
1.480857513	0.303977951	-0.212295185	0.311837342	0.290398257	0.26826773	0.837984868	0.311410208	0.144670231	0.52046388	0.158671754	0.265814441	0.544551085	0.010620457	0.15745993	0.507645307	0.191998563	-0.140774953	0.144295741	0.623392071	0.182593775	-0.11977806	0.109965248	0.141852647	-0.056551472	-0.05349023	0.538985577	0.282770543	0.219414326	-0.305615326	-0.027695083	-0.065927018	0.145361878	0.120196768	0.028836191	0.30424907	0.331046034	0.386578446	-0.050335433	0.174006157	0.83472752	0.191525868	1.122965778	0.427056366	0.118152039	-0.036966568	0.823328045	0.68248013	0.463972966	-0.176795528
1.502822501	0.296157688	-0.226186061	0.287848759	0.251540125	0.215761539	0.757029534	0.334046132	0.138408217	0.561306355	0.113531189	0.29677783	0.560256311	-0.00382666	0.16155245	0.481354396	0.1589718	-0.111118334	0.106773544	0.643759333	0.198364598	-0.133607235	0.102734921	0.146675556	-0.070156201	-0.040403671	0.469438097	0.305387879	0.202335562	-0.29644578	-0.057561605	-0.051109761	0.155679339	0.107993423	0.027291444	0.33264359	0.318641358	0.378670694	-0.068549264	0.186058782	0.822571968	0.175058973	1.160755806	0.434086103	0.091034091	-0.023004677	0.708478006	0.614976523	0.462499881	-0.170683457
1.524787489	0.292990925	-0.234829353	0.308308194	0.235995727	0.182705697	0.752403277	0.355973067	0.10212195	0.587161703	0.042979325	0.289260554	0.552038974	0.048187107	0.200495334	0.477026237	0.169290487	-0.134345272	0.098685917	0.627839075	0.222480452	-0.111251795	0.096700478	0.137481441	-0.085241928	-0.034939382	0.438436973	0.338492775	0.181292674	-0.293225085	-0.068443361	-0.027462181	0.128229726	0.08157897	0.024532278	0.350532481	0.320156321	0.347508758	-0.065765209	0.215137496	0.773554702	0.170429168	1.199752619	0.459273536	0.074590442	0.002725112	0.70724278	0.648936351	0.450994668	-0.155008815
1.546752477	0.290450564	-0.21533742	0.31210188	0.340930408	0.149708616	0.696082213	0.345178901	0.088278691	0.513451072	0.089443156	0.291336112	0.572185306	0.068282035	0.199882722	0.503885999	0.133453582	-0.11587525	0.135316915	0.640847777	0.244417433	-0.134935302	0.088699923	0.081944322	-0.086376123	0.008735685	0.410531954	0.352309161	0.196866733	-0.239999052	-0.090956813	-0.022184296	0.121134124	0.1182568	0.006681645	0.325796239	0.281568315	0.350460887	-0.039056337	0.201661938	0.767942918	0.147630418	1.186274568	0.463367561	0.061464253	-0.021600163	0.64399985	0.647808156	0.432165812	-0.156941093
1.568717464	0.288306174	-0.199290391	0.355646219	0.410238717	0.165736295	0.694460832	0.312862103	0.069662117	0.523569914	0.048494763	0.255192629	0.546549656	0.110240904	0.225349486	0.532489776	0.152513588	-0.139056484	0.126975803	0.601087625	0.25012169	-0.147846049	0.028396006	0.052801071	-0.095105647	0.008240044	0.395872355	0.392247185	0.222210328	-0.237937168	-0.090034292	-0.032155565	0.083183857	0.152188394	-0.020937557	0.294004343	0.313679133	0.317536823	-0.043555673	0.223718992	0.682207986	0.128309549	1.207236739	0.458017787	0.061166299	-0.017408699	0.670721017	0.643181807	0.438640168	-0.141360824
1.590682452	0.290882351	-0.197236434	0.364228716	0.409937286	0.1888563	0.642265021	0.308273768	0.056008356	0.479478066	0.060767875	0.3070144	0.566619219	0.113188934	0.270167519	0.544302616	0.129870466	-0.134819586	0.133726669	0.575559116	0.262593698	-0.137716495	0.063190692	0.045089843	-0.105601982	-0.004032648	0.402547286	0.429128313	0.263938624	-0.200859488	-0.095828759	-0.023736423	0.086635256	0.174350937	-0.019786528	0.2680279	0.322491785	0.350254684	-0.068696543	0.224061109	0.651604684	0.110021209	1.189112447	0.42161904	0.077972884	-0.033975658	0.632402146	0.584454643	0.423244901	-0.160249286
1.61264744	0.296011527	-0.179078278	0.356728677	0.407595971	0.207337689	0.72982214	0.333506705	0.043715776	0.473116681	0.076425889	0.32704739	0.525460851	0.116553904	0.293522336	0.53252844	0.11831743	-0.144223276	0.086439817	0.581650137	0.256604071	-0.114885064	0.060649978	0.066168079	-0.079441568	-0.007886907	0.449640777	0.410349335	0.242672007	-0.235276138	-0.077317897	-0.074806377	0.1045859	0.18408196	-0.011944368	0.236866323	0.332613143	0.340357709	-0.053459824	0.24533137	0.657279459	0.080993779	1.199633731	0.440844372	0.088242888	-0.048458813	0.625420693	0.580135657	0.460274017	-0.15988134
1.634612428	0.297637448	-0.22382994	0.376180906	0.298458342	0.187597479	0.681344578	0.297075833	0.045040435	0.506772261	0.104295592	0.406037334	0.483143571	0.092008512	0.291239531	0.547360916	0.145823839	-0.12332198	0.067257209	0.61987816	0.225624056	-0.1185455	0.12837515	0.078815591	-0.075859739	-0.027723824	0.455968723	0.438313591	0.205179184	-0.24196532	-0.100280121	-0.092514058	0.129240113	0.16948868	-0.001740603	0.223153189	0.330542293	0.331355435	-0.079733714	0.237379141	0.711669517	0.089027291	1.221821441	0.494387953	0.100609138	-0.052337012	0.591668376	0.534700649	0.511156711	-0.144473538
1.656577416	0.299418127	-0.246822853	0.363944225	0.229438773	0.14828591	0.733075523	0.312718544	0.011139468	0.527869444	0.097053341	0.44742457	0.474868294	0.10420938	0.325824759	0.532787544	0.197203102	-0.136437516	0.055998375	0.697291511	0.218127987	-0.118983519	0.162679741	0.089860361	-0.061228057	-0.061059222	0.430048664	0.450031434	0.150591203	-0.256090595	-0.088095624	-0.094450315	0.17860681	0.125709756	0.030980487	0.234171905	0.344252309	0.304998973	-0.089853269	0.238669844	0.717755653	0.110478543	1.219099093	0.533887865	0.079558514	-0.03838001	0.646151161	0.544084927	0.53006024	-0.157147002
1.678542403	0.294537249	-0.238822397	0.362660301	0.206066638	0.12406495	0.670105271	0.302021523	0.005604035	0.460693978	0.099284628	0.533396334	0.457252417	0.088803749	0.299126381	0.548700882	0.196032611	-0.121409578	0.054747832	0.740122163	0.154466719	-0.138540907	0.125671951	0.069441031	-0.068186609	-0.032186205	0.414069574	0.419872301	0.126681075	-0.258911905	-0.099594828	-0.12320755	0.198717834	0.148066474	0.04653941	0.258027262	0.317283481	0.28622745	-0.077375927	0.223680676	0.714354851	0.143855251	1.222666909	0.556382772	0.093126672	-0.044626344	0.638285964	0.530446031	0.540249341	-0.147276142
1.700507391	0.288548718	-0.237895027	0.381952062	0.266582404	0.085454749	0.695489617	0.283243566	-0.013084777	0.445079511	0.054445941	0.548343412	0.438243084	0.089267616	0.302564731	0.53227309	0.214102692	-0.157599081	0.023948334	0.70566671	0.155602975	-0.098417876	0.069931367	0.04391191	-0.075271946	-0.034819367	0.377862081	0.365471309	0.1160703	-0.26219534	-0.112548726	-0.124993023	0.196980489	0.176781285	0.010715097	0.251754852	0.324605479	0.246131391	-0.056286605	0.217321835	0.692362856	0.175105437	1.207952658	0.540621719	0.087247694	-0.045084547	0.691939074	0.487311655	0.541990337	-0.121386975
1.722472379	0.280349197	-0.195893722	0.359698066	0.287981429	0.063499675	0.673660416	0.220133441	-0.027915583	0.375954478	0.048366371	0.687943466	0.447049877	0.101154903	0.279256313	0.495482641	0.182181426	-0.1619104	0.042362326	0.653923037	0.164799978	-0.043892413	0.094282309	-0.002175346	-0.114115612	-0.066816166	0.343548402	0.375286307	0.151793926	-0.209863508	-0.146249339	-0.090168084	0.208162835	0.201120692	0.015103964	0.204461582	0.311358181	0.256553837	-0.052063676	0.236389451	0.679566504	0.137345536	1.199962022	0.492989262	0.085457439	-0.071857946	0.624885132	0.472036758	0.48710219	-0.146727997
1.744437367	0.276879729	-0.171373458	0.336953081	0.299052627	0.057264449	0.651363985	0.210432655	-0.031633394	0.357757108	0.048203011	0.626208273	0.427923365	0.104605289	0.255025249	0.448404951	0.128362848	-0.171585821	0.004570442	0.62743723	0.188461996	-0.049045151	0.106080089	-0.014409031	-0.105917942	-0.0508609	0.351616983	0.344354093	0.172131809	-0.186633621	-0.145346812	-0.13262849	0.221451958	0.223770802	-0.006845813	0.192996621	0.286941529	0.221310187	0.006477234	0.228217107	0.656760413	0.157271285	1.242965738	0.451327206	0.081609826	-0.0953669	0.602675668	0.453721813	0.487708629	-0.112493199
1.766402355	0.275520944	-0.146622666	0.310397104	0.293205264	0.081870413	0.681308397	0.14577317	-0.049208424	0.355121714	0.045974941	0.696104812	0.403385935	0.09971349	0.233793154	0.459031478	0.121642054	-0.17363854	-0.001370715	0.680740146	0.200066107	-0.03121867	0.15766129	-0.02602243	-0.117772164	-0.069381459	0.387172839	0.399404094	0.224178209	-0.197608027	-0.143224557	-0.119113939	0.246088258	0.24263817	-0.00699868	0.154777545	0.288905899	0.250443309	0.008660406	0.208790476	0.640057316	0.148416635	1.268785804	0.432359322	0.073482671	-0.089036105	0.550471691	0.427031155	0.472834399	-0.079093497
1.788367342	0.269537665	-0.151295764	0.29334705	0.312727868	0.077341044	0.711649289	0.167740468	-0.061628937	0.399669419	0.051437443	0.614791906	0.364225861	0.107395173	0.210038917	0.474618295	0.125975687	-0.173651425	-0.029160055	0.730420633	0.183469212	-0.030564359	0.161558495	-0.019384468	-0.091247824	-0.084716335	0.358769994	0.420171929	0.251644003	-0.232493373	-0.118487633	-0.11789575	0.261099322	0.243876153	0.01643295	0.16397261	0.271414971	0.287843843	0.005952088	0.213566302	0.572952093	0.159689324	1.23262883	0.414797605	0.036763331	-0.094731399	0.531681488	0.441868845	0.457326214	-0.073245672
1.81033233	0.268535958	-0.180142516	0.299120939	0.305033414	0.149095802	0.684740732	0.196539672	-0.066482212	0.386276126	0.036286318	0.591393441	0.363829522	0.094666068	0.175782733	0.467034763	0.141814771	-0.162786814	-0.061030496	0.774983608	0.190966834	-0.039175806	0.099015065	0.01001416	-0.088251042	-0.081981294	0.340874306	0.426183953	0.294863463	-0.204907435	-0.089847699	-0.173946708	0.270215409	0.251942097	0.036862117	0.156750866	0.279784402	0.301306129	0.004496788	0.200699482	0.56380383	0.189747789	1.263248213	0.423175743	0.038376129	-0.087838574	0.539319511	0.440331561	0.43628531	-0.052310984
1.832297318	0.268895329	-0.189185811	0.279055744	0.312667814	0.139688253	0.739280235	0.201906282	-0.080561068	0.425515238	0.029838577	0.515948245	0.344735409	0.075210837	0.184228413	0.440251302	0.154051938	-0.175772438	-0.044572286	0.781108903	0.223532246	-0.0374467	0.060985796	0.032773694	-0.088057071	-0.068230067	0.319708459	0.412376039	0.312189677	-0.230675424	-0.089649296	-0.177379721	0.285692223	0.250630073	0.026237953	0.168790322	0.270563514	0.315149265	0.007966595	0.192244157	0.532591861	0.178258326	1.24869017	0.414253945	0.038762128	-0.060118749	0.60286331	0.420456194	0.427255822	-0.030177841
1.854262306	0.266423722	-0.213922202	0.237612778	0.255546316	0.148773581	0.70790806	0.192280469	-0.045145874	0.426250226	0.062656816	0.51963191	0.364795774	0.125208017	0.168128825	0.429482368	0.175681839	-0.160241751	-0.03651498	0.711818316	0.220808352	-0.000485034	0.045277483	0.022923389	-0.090021967	-0.087695539	0.270245259	0.465636364	0.308188236	-0.23993371	-0.099659282	-0.175536252	0.292298766	0.243375267	0.02629858	0.136762874	0.251548567	0.342331515	0.015291368	0.202120316	0.527323838	0.112622205	1.229039222	0.407204461	0.005268212	-0.061121435	0.637792908	0.438320473	0.4423689	-0.068926149
1.876227294	0.267536935	-0.219519236	0.193034974	0.178493302	0.132247417	0.673740076	0.146880606	-0.029007345	0.453496198	0.106860811	0.411271246	0.373858679	0.143018414	0.156072184	0.452034858	0.146755088	-0.156199948	-0.025190919	0.632687705	0.224290878	0.031442561	0.057360142	0.057680194	-0.064674783	-0.079296019	0.253939453	0.47338527	0.329611476	-0.259247152	-0.105337292	-0.212592125	0.300642913	0.229780644	0.014083334	0.146203567	0.231412123	0.315833766	0.02349921	0.186526783	0.517502392	0.124074662	1.190951602	0.389381255	0.006703208	-0.053694548	0.623979633	0.403461537	0.502432796	-0.080891065
1.898192282	0.264694565	-0.220234282	0.173878892	0.112816337	0.084409666	0.708617724	0.126890079	0.010594811	0.439542964	0.116866116	0.454967907	0.352417185	0.156258433	0.17478599	0.492156914	0.153244259	-0.141639976	0.049192747	0.598752611	0.25523672	0.054930457	0.021358603	0.038962073	-0.081097335	-0.096248283	0.281101023	0.494803593	0.328086728	-0.316834263	-0.109368865	-0.185745059	0.32981409	0.23229312	-0.013267735	0.135108549	0.231355881	0.304666436	-0.016419907	0.197125118	0.484456069	0.064443963	1.206916465	0.378604433	-0.005015321	-0.049168369	0.59630078	0.377763393	0.499642561	-0.077851942
1.920157269	0.260696562	-0.217488724	0.18767107	0.096964289	0.040023692	0.682176631	0.12642187	0.031490117	0.479653031	0.110633308	0.384232479	0.325807174	0.132068981	0.182311742	0.536120343	0.110657024	-0.112555424	0.070469277	0.522274452	0.244832893	0.117224212	0.005779294	0.055543647	-0.064021991	-0.113827674	0.260588169	0.491350354	0.338299638	-0.263401391	-0.083474848	-0.16192525	0.346638282	0.202784995	-0.022249897	0.173430564	0.219250436	0.282630516	-0.049634057	0.191345508	0.446781527	0.050403484	1.206464588	0.374689007	-0.008899915	-0.07814004	0.545728471	0.377552673	0.509273026	-0.06310274
1.942122257	0.259366343	-0.239575608	0.207926647	0.094173784	0.050127915	0.67545418	0.126726791	0.036124449	0.430629288	0.092173887	0.387276986	0.3126028	0.095130853	0.152348639	0.51044344	0.10315253	-0.103665427	0.10602302	0.53256625	0.292589478	0.126365786	-0.0565252	0.052283105	-0.088238818	-0.136652723	0.242049999	0.566392333	0.395642308	-0.199402685	-0.04576392	-0.15060945	0.408030731	0.174318083	-0.029645243	0.145104668	0.215752341	0.280411797	-0.109025822	0.19637305	0.46525368	0.035281029	1.326930453	0.407415317	0.017103048	-0.129237679	0.537392139	0.420053972	0.470790672	-0.034910579
1.964087245	0.258293245	-0.240785896	0.212742731	0.101084049	0.072940141	0.656845679	0.119959064	-0.004944961	0.496807353	0.066844141	0.390940045	0.328974337	0.063728357	0.147727739	0.505953913	0.079909282	-0.132980868	0.098882863	0.526638393	0.318276283	0.135915061	-0.054850199	0.106372925	-0.075797442	-0.111470272	0.232927658	0.566409293	0.402635181	-0.188974989	-0.064759476	-0.10640472	0.471859185	0.170082709	-0.011750447	0.164693276	0.195645142	0.265104584	-0.138398917	0.191556584	0.459034538	0.023649531	1.342325853	0.411250719	0.057545081	-0.157597058	0.538803715	0.415497036	0.411725397	-0.00397604
1.986052233	0.251934821	-0.25357597	0.226568929	0.115205431	0.133818534	0.587855689	0.153457197	0.001860655	0.530308122	0.0682323	0.337738661	0.32378685	0.044802473	0.156099685	0.551409108	0.062405558	-0.149603608	0.095366993	0.501855629	0.303685026	0.078906294	-0.058858463	0.117031985	-0.054961036	-0.134062752	0.195538508	0.592346943	0.40309141	-0.152627639	-0.041842015	-0.087786276	0.485649215	0.162498183	0.009426314	0.13541275	0.194404407	0.287308032	-0.109922849	0.190255232	0.464688273	0.008323307	1.395701762	0.412865686	0.054836008	-0.156796607	0.567370885	0.427209357	0.390801823	-0.000954728
2.008017221	0.247414135	-0.254134695	0.198258556	0.129698571	0.1630519	0.564478569	0.141310142	-0.037851324	0.562433147	0.069751276	0.32378154	0.313036742	0.02830524	0.126674943	0.606414868	0.067717485	-0.196005497	0.059613822	0.516908914	0.263258052	0.067171289	-0.018141065	0.143182691	-0.009403221	-0.140774267	0.215407918	0.5577416	0.450937778	-0.176367409	-0.08515854	-0.085766561	0.424703823	0.175177813	0.033072589	0.111668523	0.187017418	0.29770429	-0.082211329	0.194884788	0.50441664	0.020638171	1.335183105	0.380083016	0.053801744	-0.149429365	0.540363281	0.404376377	0.365984366	-0.009743171
2.029982208	0.24043631	-0.305503045	0.229139888	0.140323143	0.16874378	0.572356474	0.157449822	-0.049327462	0.514938987	0.063098984	0.302898145	0.31800607	0.021949125	0.152560153	0.681940728	0.103044855	-0.201166621	0.068991914	0.488143967	0.25766976	-0.021546078	0.012521806	0.069282047	0.023165296	-0.173335184	0.220728806	0.509354689	0.428046055	-0.261495201	-0.1057012	-0.097379507	0.363219739	0.222214079	0.04080497	0.099977902	0.193260997	0.286314743	-0.024197053	0.209066655	0.523007797	0.036241444	1.295664108	0.390841623	0.02412836	-0.126034166	0.544568909	0.362603409	0.346857411	0.042508481
2.051947196	0.237748832	-0.289774158	0.190159818	0.140826447	0.116554662	0.561871438	0.160233331	-0.087296017	0.529728096	0.066059675	0.299361768	0.364335294	-0.002923128	0.159578334	0.716327738	0.112448123	-0.187558021	0.049398439	0.465832546	0.249912357	-0.005606867	0.049100137	0.054248755	0.042155421	-0.200173847	0.19021454	0.444067682	0.494672774	-0.252459715	-0.06949085	-0.093562126	0.297079447	0.261117832	0.023978044	0.105301969	0.186589114	0.318821714	-0.007645702	0.173974663	0.552351413	0.043903641	1.178554818	0.410366305	0.028743758	-0.11849642	0.561615734	0.349129351	0.409637862	0.064990016
2.073912184	0.239169257	-0.298017408	0.18362653	0.117712601	0.061365249	0.652597453	0.133977962	-0.057921344	0.455292671	0.074559347	0.297032162	0.353620191	0.017516931	0.1511633	0.741645637	0.14199485	-0.191476646	0.107036262	0.518034297	0.224529202	-0.01835415	0.055323392	-0.025369847	0.0771107	-0.208504177	0.166056918	0.455798796	0.541033467	-0.265750316	-0.043600432	-0.131557882	0.259578741	0.309781298	0.019530961	0.124845907	0.173375035	0.344933993	-0.020701125	0.162367483	0.554712272	0.017302411	1.129211204	0.448957205	0.039081326	-0.130627837	0.595771825	0.364857502	0.407044421	0.138638365
2.095877172	0.241385155	-0.280290406	0.182735791	0.086941597	0.028243437	0.663611065	0.132662349	-0.076525876	0.4766108	0.058350502	0.274421226	0.361475682	0.015125293	0.15605455	0.795591332	0.151590188	-0.17568268	0.107705148	0.500206486	0.198051456	0.037347942	0.056361169	-0.013710147	0.123672858	-0.198841807	0.174228575	0.438142769	0.523272247	-0.247728147	-0.019016423	-0.154630534	0.267452445	0.334324536	0.012216787	0.143026463	0.168705406	0.378287823	-0.026214901	0.155884684	0.558671698	0.010994691	1.076753706	0.447944614	0.059710249	-0.139507426	0.603708535	0.329394707	0.491951304	0.178520661
2.11784216	0.242757987	-0.26782847	0.198848369	0.085840933	0.052564031	0.701702581	0.129624351	-0.028000515	0.467334754	0.06684347	0.256029843	0.314129722	0.018564271	0.176327562	0.799027035	0.21711909	-0.161248268	0.114561904	0.537907086	0.136446827	0.013096633	0.048376664	-0.00165194	0.15323362	-0.212716695	0.173339493	0.484425032	0.511873891	-0.215035264	-0.001938191	-0.172601732	0.243576931	0.276057436	0.051327157	0.149067865	0.160737969	0.433214699	-0.014190964	0.133838939	0.556307355	0.00079622	1.124987238	0.482352741	0.071893782	-0.129214014	0.551032533	0.323490512	0.547896531	0.228131075
2.139807147	0.239999746	-0.275468608	0.197995439	0.07750834	0.024136183	0.663555544	0.107649921	0.002928931	0.448711599	0.069282296	0.281528698	0.270869231	0.008829588	0.146238868	0.828830161	0.236187963	-0.163144427	0.091189098	0.539285753	0.082322595	0.038552368	0.021198125	-0.02474873	0.1364276	-0.206996579	0.199308593	0.506819306	0.471275021	-0.240530248	-0.041365113	-0.175991371	0.20091477	0.222042622	0.085999834	0.151744556	0.134585755	0.438799054	-0.003078663	0.137675172	0.648049553	-0.011720944	1.149950733	0.465044752	0.049722364	-0.145674096	0.521110484	0.322124959	0.580213672	0.227634277
2.161772135	0.236140722	-0.31295749	0.209609814	0.073791237	0.08214117	0.640610155	0.091293754	0.012953354	0.419639304	0.106677991	0.275447854	0.262323458	0.017384687	0.14750127	0.803151048	0.278612264	-0.172638377	0.0628211	0.518379478	0.056855073	-0.014991557	0.035980663	-0.075967288	0.128623118	-0.20545515	0.240623219	0.527354612	0.45258465	-0.321992075	-0.090787529	-0.173054576	0.197632986	0.225177208	0.10222817	0.146138614	0.107014701	0.443176147	0.023746756	0.180375944	0.686601045	0.014898571	1.198589193	0.404832596	0.032864682	-0.144791278	0.48722957	0.325153944	0.581431846	0.252603141
2.183737123	0.23377373	-0.310834228	0.176130928	0.096219069	0.050537554	0.579337329	0.10154053	-0.010420732	0.422170287	0.117533109	0.307661848	0.278206087	0.00151594	0.146006638	0.829405611	0.268971999	-0.18004132	0.024083774	0.484402629	0.087342367	0.017466819	0.048835639	-0.102038558	0.114837995	-0.20933089	0.239510851	0.51426668	0.507663881	-0.369009803	-0.107106781	-0.161785614	0.212537768	0.244478863	0.073246248	0.114417736	0.124065315	0.444016464	0.01536763	0.166355557	0.738967445	0.012915001	1.17636316	0.392779326	0.032753784	-0.168197803	0.493924957	0.383370773	0.588734141	0.226208853
2.205702111	0.231963647	-0.324879192	0.159074858	0.131929967	0.002143817	0.557921032	0.116408276	-0.005427631	0.372441872	0.136881855	0.341403677	0.251652231	-0.011205294	0.15439918	0.848568696	0.268083531	-0.19015173	-0.002045986	0.508959158	0.106267308	0.091462504	0.089638997	-0.156521338	0.115936666	-0.220031246	0.190039996	0.493210301	0.523844624	-0.355717517	-0.090514616	-0.169820779	0.247056999	0.261702409	0.066247143	0.121570458	0.1296262	0.419239921	-0.007517045	0.196872899	0.764846449	-0.012424804	1.171297504	0.357671143	0.022167284	-0.166441136	0.510530285	0.424164289	0.46786614	0.272935471
2.227667099	0.228530255	-0.300629468	0.142256653	0.147084145	-0.011597706	0.528956555	0.141957542	-0.043583184	0.339351204	0.131177042	0.225027625	0.223997715	-0.033052789	0.192625842	0.922911764	0.233499203	-0.188415178	-0.04264646	0.512872589	0.11337938	0.116973191	0.113466848	-0.192994645	0.138323936	-0.231096511	0.179573702	0.495995608	0.515363783	-0.288253706	-0.05234813	-0.187808784	0.255516675	0.254397707	0.037375046	0.10803524	0.125229328	0.413358112	-0.029429509	0.208640709	0.713460238	-0.02493132	1.155765539	0.310949738	0.026831825	-0.158027348	0.498403941	0.42860982	0.439658636	0.256293349
2.249632086	0.225060984	-0.328436781	0.126159391	0.207886344	-0.040191923	0.563273034	0.165242863	-0.039592373	0.291013739	0.109371438	0.322459755	0.211515247	-0.030640063	0.220503515	0.939080384	0.250163702	-0.166047034	-0.036103039	0.518392794	0.091981765	0.121190422	0.160251203	-0.19751126	0.151614798	-0.246121118	0.192660108	0.499501734	0.499331245	-0.287930122	-0.033048321	-0.212323572	0.258881758	0.237844609	0.042914728	0.098997885	0.099847228	0.406581901	-0.051244129	0.157242447	0.63601934	-0.045261032	1.136350962	0.348390551	0.021401243	-0.163877073	0.47540417	0.44159525	0.373363164	0.230019352
2.271597074	0.216881005	-0.312220361	0.123942735	0.203789922	-0.052141377	0.524230372	0.16306409	-0.013943468	0.278733403	0.088196596	0.304205953	0.200378873	-0.050961533	0.229410677	1.049713682	0.231597536	-0.14768833	-0.029445945	0.483856691	0.042364137	0.136305512	0.12371384	-0.240133501	0.145625329	-0.239923111	0.212359981	0.490028097	0.516201848	-0.308135053	0.004114737	-0.238743192	0.219126085	0.207230361	0.036783783	0.087285207	0.06972494	0.368803579	-0.066653578	0.13659289	0.624486955	-0.078334585	1.112896427	0.358758969	0.034077455	-0.169021158	0.493173849	0.419033741	0.348128196	0.222015438
2.293562062	0.212441359	-0.345602127	0.1231203	0.182082466	-0.020691895	0.53341444	0.144696568	-0.000631108	0.286679882	0.112408265	0.360030083	0.21364905	-0.035485368	0.208655461	1.02812365	0.245957655	-0.145900904	0.007884776	0.473151574	0.006388195	0.13151942	0.113946368	-0.227930309	0.126209513	-0.224481952	0.275247783	0.488378217	0.532028072	-0.347763984	-0.003438338	-0.242622111	0.196116331	0.219762913	0.011746279	0.091536215	0.025992586	0.358889411	-0.084865334	0.133322511	0.546606795	-0.070334372	1.081659309	0.336593773	0.030156483	-0.188119435	0.484393034	0.426567377	0.329372583	0.174147719
2.31552705	0.211878337	-0.318797282	0.1269514	0.163529734	-0.022021011	0.589269918	0.142214545	-0.014909538	0.306627499	0.068045106	0.398362505	0.219470129	-0.019202101	0.239170104	1.019712389	0.208262899	-0.156560148	0.031657808	0.464403232	-0.021570059	0.151269135	0.130017853	-0.212732373	0.123517537	-0.210381134	0.333811852	0.50302796	0.605292465	-0.368198385	-0.013396395	-0.26215868	0.225284449	0.183858052	0.004549716	0.104142982	0.04858056	0.340401216	-0.106034977	0.126999379	0.505567274	-0.092444477	1.083615732	0.405198668	0.014774393	-0.191163988	0.522329707	0.425817881	0.382606287	0.171713806
2.337492038	0.211782187	-0.315568787	0.114379202	0.171777965	-0.010500605	0.605209461	0.147305222	-0.03559566	0.297813003	0.090169789	0.371758053	0.191287835	-0.032971917	0.264488049	0.932052824	0.24754248	-0.168694288	0.031947433	0.464609262	-0.014912872	0.189121562	0.114693902	-0.204519886	0.070643554	-0.21385086	0.279638729	0.512605897	0.633248913	-0.320200128	-0.006225293	-0.237870865	0.23962433	0.149028353	0.004237399	0.133549181	0.066934171	0.362035275	-0.102898344	0.18483503	0.517062531	-0.088080731	1.125765512	0.414244134	0.000171156	-0.161021306	0.5157929	0.460196698	0.386530769	0.174254228
2.359457026	0.210647163	-0.302278659	0.099343265	0.159654714	0.027662978	0.652096676	0.148293499	-0.037845971	0.310248779	0.098268099	0.245951228	0.162207753	-0.031561262	0.279453562	0.912599838	0.249395131	-0.217657295	0.030147484	0.464726847	-0.025118767	0.16825512	0.137830722	-0.194077149	0.056870461	-0.226761348	0.28040887	0.547289531	0.621375966	-0.304258174	-0.041239399	-0.245313886	0.215639104	0.143601829	0.02576769	0.178406147	0.078678725	0.384746099	-0.120125445	0.225101837	0.481950115	-0.085899754	1.116512562	0.429252918	-0.041099771	-0.148428117	0.484210321	0.436475803	0.410323049	0.191680274
2.381422013	0.208773594	-0.300115837	0.068120229	0.175684843	0.000136221	0.621519058	0.155388063	-0.01771805	0.351030446	0.093320159	0.2599044	0.140722825	-0.0548629	0.293507111	0.862368668	0.259778381	-0.202204379	0.09348312	0.452740028	-0.046883397	0.114561182	0.164681681	-0.184567886	0.038150593	-0.237054074	0.240086758	0.549756917	0.544696421	-0.306725794	-0.056607775	-0.236206617	0.239740786	0.131313743	0.029009792	0.187367912	0.070231253	0.401120606	-0.097241691	0.206410229	0.480210955	-0.081608892	1.129826735	0.434255773	-0.060716292	-0.140565468	0.515883107	0.441036235	0.391310468	0.199141318
2.403387001	0.204777755	-0.287398434	0.076971624	0.166661856	-0.000275863	0.566179631	0.143793549	0.030518034	0.374095523	0.148027565	0.158485881	0.153235833	-0.061870919	0.296962583	0.870878705	0.295551114	-0.198785329	0.080648561	0.43734957	-0.081286519	0.072377845	0.155983774	-0.201305264	0.050122885	-0.244423824	0.270644729	0.538468161	0.559476839	-0.289302204	-0.049175565	-0.249369719	0.222716273	0.149487977	0.01934057	0.142778049	0.067255878	0.421421773	-0.094274491	0.20559001	0.475724518	-0.079123289	1.117821479	0.405887202	-0.049766957	-0.121188477	0.443226865	0.401864496	0.443944986	0.247987103
2.425351989	0.201237605	-0.324746306	0.089861131	0.124548586	-0.060587134	0.546162194	0.105397026	0.097858567	0.363021053	0.16196256	0.136218853	0.147139468	-0.057220995	0.3218124	0.825711876	0.301051553	-0.181881689	0.107456989	0.470080488	-0.061596926	0.071755803	0.233418428	-0.181557954	0.028573738	-0.239502699	0.263136788	0.525407679	0.515551036	-0.297402041	-0.023363544	-0.287192532	0.240811617	0.147900179	0.01707789	0.111167067	0.03737017	0.39014039	-0.078752513	0.186772282	0.454118514	-0.078532033	1.095471353	0.385599134	-0.048869081	-0.13256883	0.415235304	0.398580653	0.447826737	0.21272026
2.447316977	0.195061349	-0.316156168	0.121375364	0.076300905	-0.090702813	0.566975407	0.097653879	0.133094426	0.374433173	0.157898019	0.10651429	0.16280581	-0.050180893	0.383214817	0.797002407	0.28683136	-0.183145375	0.147497052	0.494309035	-0.088644713	0.063513994	0.278376234	-0.212296294	0.014941485	-0.247071829	0.291031077	0.492936257	0.567351225	-0.337408718	0.00521414	-0.314878789	0.285623277	0.119645552	0.023243077	0.086087182	0.033640057	0.380410532	-0.082407581	0.139812865	0.438873056	-0.121067519	1.079978096	0.368834075	-0.012703352	-0.076651774	0.421150633	0.388600144	0.507235159	0.206504024
2.469281965	0.189864697	-0.325344931	0.124166299	0.053507898	-0.083306759	0.562712837	0.141814341	0.130053758	0.342673401	0.196496676	0.020560967	0.134489626	-0.065862	0.401964707	0.755896385	0.299003128	-0.189758803	0.199092187	0.48930516	-0.056035489	0.047208641	0.287601601	-0.210855899	-0.004441439	-0.248447191	0.311069941	0.435075883	0.590015874	-0.303756386	0.047602817	-0.306422743	0.316362266	0.079594555	0.011908027	0.091434448	0.059605164	0.372744557	-0.103858688	0.186812632	0.410655536	-0.128278973	1.069748937	0.350286028	0.01719199	-0.022761158	0.412398751	0.401129401	0.55767857	0.148680402
2.491246952	0.186980016	-0.33028852	0.128216225	0.009522675	-0.024820516	0.568381314	0.153607253	0.124499069	0.306997653	0.220402084	-0.037253509	0.116740888	-0.095315472	0.455875795	0.75143731	0.36622648	-0.235130235	0.27235428	0.463641522	-0.069891801	0.080578086	0.304427892	-0.194190524	-0.034580903	-0.253460924	0.342698931	0.413751684	0.607382328	-0.331027297	0.036433125	-0.289402571	0.336479371	0.050034061	0.027291974	0.135024256	0.057720244	0.365044069	-0.085672116	0.209803659	0.419605432	-0.110398691	1.01106245	0.359544495	-0.006006739	-0.041857132	0.395606596	0.545867335	0.496996636	0.157888447
2.51321194	0.186840187	-0.290100578	0.090841772	-0.023240759	-0.032350787	0.533514766	0.156653278	0.150640575	0.304862737	0.230329568	-0.064942037	0.14299627	-0.135462749	0.485666241	0.725557581	0.374337801	-0.228437586	0.344386652	0.406636972	-0.06486897	0.034567724	0.25722044	-0.210135032	-0.01505607	-0.25899339	0.290895425	0.379463576	0.558405421	-0.358475038	0.051798308	-0.224537768	0.326118322	0.006082657	0.025762645	0.155081637	0.099803268	0.381931539	-0.08258681	0.215245756	0.41480934	-0.07451317	0.974604883	0.345189741	-0.004249372	-0.061886684	0.432954236	0.643203884	0.428270493	0.159737439
2.535176928	0.188765123	-0.29215718	0.07370224	-0.017642094	-0.032125186	0.558486139	0.174113842	0.239622968	0.292637178	0.274113875	-0.066323106	0.163588144	-0.140686552	0.466944576	0.700733721	0.409323598	-0.222899101	0.426596399	0.332856875	-0.068301155	0.00277793	0.22071294	-0.23879084	0.006534453	-0.26506229	0.287645898	0.392732717	0.570022297	-0.368332132	0.084827935	-0.209835007	0.318690264	0.009308554	0.017450986	0.152520068	0.100362533	0.404493076	-0.048182023	0.223145937	0.403555184	-0.010570399	0.940733082	0.370996261	-0.05466034	-0.070872561	0.423679649	0.660668023	0.423735231	0.18371295
2.557141916	0.193161854	-0.317671445	0.087283707	-0.030467155	-0.086422854	0.584826583	0.135274374	0.311368499	0.283644783	0.236436433	-0.07452331	0.196628799	-0.156508155	0.491954234	0.687816212	0.417931087	-0.193092917	0.468693142	0.292968956	-0.043460102	-0.032036732	0.258480418	-0.226028266	0.013397249	-0.261825357	0.262592054	0.405337011	0.564319411	-0.423833712	0.096870315	-0.227968078	0.297607689	-0.035859387	0.031777875	0.11443682	0.124793076	0.410733523	0.003104578	0.205827063	0.407586064	-0.029374425	0.977989036	0.403304565	-0.081857171	-0.093057028	0.415432358	0.663729864	0.385535122	0.182025573
2.579106904	0.189426968	-0.370052014	0.093032157	-0.013029191	-0.122985193	0.678383136	0.124213268	0.356689417	0.291176155	0.252794592	-0.051650653	0.199029805	-0.154372407	0.4368352	0.666020738	0.419346842	-0.182412476	0.560417616	0.284974312	-0.069967984	-0.062040113	0.212434407	-0.255119146	-0.005352851	-0.286467917	0.206852678	0.389620159	0.557257614	-0.459796574	0.122538537	-0.222436664	0.254942039	-0.071698928	0.025875277	0.089796048	0.139983782	0.413274107	0.008516528	0.134577142	0.379855128	-0.034966586	0.981654717	0.385114037	-0.074319525	-0.097776756	0.441137639	0.585163898	0.379371941	0.179755203
2.601071891	0.186443095	-0.40495276	0.143873743	0.009876938	-0.147768976	0.719187063	0.148403404	0.360953601	0.291159056	0.248523241	-0.060296412	0.18250787	-0.160303034	0.357831635	0.675377713	0.42973611	-0.16790267	0.570972638	0.308714137	-0.064760988	-0.043933306	0.261244515	-0.234784952	-0.010247082	-0.279322575	0.218111595	0.377260478	0.541882057	-0.449840132	0.168505707	-0.233304581	0.236416393	-0.077514203	0.01387941	0.068678269	0.129582718	0.403369005	0.034593885	0.156417886	0.364836309	-0.077855029	0.973714172	0.357373825	-0.062151619	-0.089518949	0.407224956	0.473256104	0.391171633	0.175712296
2.623036879	0.186463026	-0.444018572	0.12970046	0.030367667	-0.10142839	0.782477322	0.148412218	0.344803249	0.276513314	0.225763121	-0.097531145	0.173298445	-0.177644781	0.3526598	0.651131139	0.501547326	-0.189404769	0.547195392	0.389134389	-0.074112522	0.034364017	0.295144942	-0.225820849	-0.058246632	-0.288904028	0.177693964	0.389883734	0.536484605	-0.433192795	0.190610819	-0.246800404	0.224859142	-0.084105246	-0.00346527	0.075167311	0.072876674	0.384301705	0.099784713	0.130257712	0.340006806	-0.091123317	0.935689564	0.331568246	-0.049845738	-0.130577347	0.396713143	0.525930766	0.334672928	0.158245461
2.645001867	0.189809581	-0.423577998	0.184210314	0.023476221	-0.121660119	0.900713557	0.159573633	0.348212908	0.279260825	0.222812944	-0.063383429	0.223501542	-0.166202947	0.35624786	0.691190933	0.499163237	-0.19514059	0.465253074	0.417903072	-0.06149507	0.091172098	0.262023477	-0.248145807	-0.05605092	-0.296130286	0.127334974	0.425658244	0.529051838	-0.401771101	0.253498927	-0.243219279	0.23555371	-0.065788678	-0.010017265	0.109818069	0.061182236	0.399613624	0.063387595	0.117429613	0.327490133	-0.099719994	0.923479106	0.293012937	-0.001148668	-0.154221444	0.398513005	0.449035154	0.320755049	0.143104477
2.666966855	0.190625767	-0.418323235	0.209910233	0.02504809	-0.085606687	1.045101933	0.171152245	0.406438653	0.31519489	0.21754922	-0.0485431	0.197162283	-0.174934646	0.35160261	0.699227683	0.53960827	-0.214100079	0.405426607	0.37018364	-0.061464216	0.107975256	0.271108346	-0.286432618	-0.059806003	-0.288073386	0.097850509	0.456266971	0.517051532	-0.34938159	0.302183568	-0.276332949	0.248396531	-0.016255093	0.000334373	0.138968657	0.010400223	0.408573544	0.08774269	0.136625132	0.359862051	-0.092253835	0.855704616	0.308454047	-0.001500718	-0.152243651	0.380332007	0.406518476	0.30113329	0.135168241
2.688931843	0.192198298	-0.405910881	0.245516427	-0.022989248	-0.055454451	1.03926442	0.158403077	0.359872779	0.31877852	0.200817289	-0.021459517	0.216400738	-0.163611283	0.377529684	0.750852166	0.563021507	-0.20460598	0.325776029	0.360076202	-0.058440793	0.124335602	0.266090671	-0.317516245	-0.057210916	-0.288390265	0.12612944	0.475194234	0.533848038	-0.336705098	0.314336898	-0.301264892	0.266481868	-0.006473064	0.021589376	0.122753789	-0.010594208	0.462816542	0.050065708	0.123203409	0.401406315	-0.126445957	0.902398036	0.313608656	0.001318467	-0.146051389	0.344285882	0.402421814	0.295432675	0.141995959
2.71089683	0.189597311	-0.443800067	0.25161941	-0.026229617	-0.046548857	1.2040486	0.132333688	0.328809486	0.316659872	0.247483419	-0.034596155	0.172048937	-0.158361226	0.361379321	0.708420128	0.584958284	-0.227691031	0.308091443	0.331133751	-0.0514679	0.09734543	0.217762195	-0.336225184	-0.047540997	-0.280010557	0.100409307	0.431280597	0.523087596	-0.311022767	0.279052957	-0.327534822	0.270951417	-0.021465223	0.036853042	0.145696129	-0.011175652	0.472864494	-0.042286024	0.130347871	0.400044208	-0.089699863	0.91626967	0.355282143	0.016130246	-0.148404543	0.366663262	0.377984884	0.255774898	0.125717226
2.732861818	0.186242092	-0.418186861	0.288198425	-0.049484367	-0.03769587	1.186150168	0.128014785	0.279369982	0.299595649	0.243083664	-0.037766906	0.162644459	-0.149643527	0.357107192	0.693344356	0.621829605	-0.210048016	0.250571369	0.309701464	-0.06961633	0.133477663	0.260478747	-0.371030156	-0.021258167	-0.263533071	0.129192827	0.422855765	0.492918771	-0.349891989	0.249369748	-0.366147204	0.306600366	-0.021231806	0.038458447	0.112422101	-0.045361477	0.468591762	-0.066641556	0.130378699	0.404796544	-0.106981367	0.946616714	0.3624157	-0.000527512	-0.124768511	0.303885384	0.37095736	0.23160925	0.120272266
2.754826806	0.18251584	-0.445726215	0.239492378	-0.012164826	-0.039014138	1.093860599	0.117278741	0.246140794	0.280550392	0.225337092	-0.074366431	0.174563753	-0.150043525	0.340328462	0.648962029	0.60844362	-0.208677267	0.232821719	0.337768357	-0.078327839	0.174749572	0.270469177	-0.39393563	-0.02361101	-0.254220327	0.104100636	0.381037716	0.469744254	-0.345884645	0.200019877	-0.373829855	0.304112655	-0.019565202	0.005801373	0.118175702	-0.026847583	0.445408354	-0.081573873	0.095436556	0.353349701	-0.102784172	0.903532038	0.383082288	-0.010787893	-0.121513713	0.337659367	0.358423672	0.201057882	0.109757787
2.776791794	0.181977429	-0.417192551	0.273234782	0.006712003	-0.102367125	0.975734889	0.13037683	0.241608922	0.244643387	0.262522744	-0.056835539	0.209148421	-0.137133559	0.351830959	0.659946436	0.610843783	-0.222343782	0.242123988	0.364281944	-0.10228256	0.263725347	0.236405141	-0.412488984	-0.008942463	-0.243120381	0.083483803	0.396016468	0.421504084	-0.313812902	0.173354317	-0.361337477	0.374504618	-0.044166691	0.008506144	0.14963863	-0.023013458	0.407044092	-0.132441931	0.074924233	0.340473509	-0.120498006	0.860666715	0.403583693	-0.039041497	-0.139076248	0.390044215	0.316539491	0.1945317	0.109983583
2.798756782	0.180685485	-0.413702507	0.296308324	0.031577655	-0.151392659	0.907296658	0.10814759	0.251726899	0.234783627	0.297708465	-0.077577559	0.208892881	-0.167207436	0.341678719	0.635069558	0.60412238	-0.238636055	0.197639715	0.325373037	-0.138598686	0.308188947	0.230820071	-0.424943114	-0.018651827	-0.241270002	0.068167978	0.362340354	0.417828535	-0.286982448	0.180985003	-0.319571858	0.392139438	-0.018151975	-0.012881466	0.181978146	0.020371042	0.381713709	-0.135514326	0.0761619	0.380202909	-0.126915363	0.753667283	0.424997503	-0.052239985	-0.144325681	0.469964148	0.323435764	0.179953791	0.100236186
2.820721769	0.179252573	-0.390546517	0.306088656	0.033548635	-0.164790378	0.713731229	0.107911971	0.256973969	0.190093438	0.307025591	-0.031786605	0.232297972	-0.140034088	0.342577126	0.637909396	0.636772298	-0.232690547	0.183277911	0.361550569	-0.158292794	0.395354475	0.210411912	-0.426676545	-0.036243876	-0.265229831	0.075899831	0.393107154	0.426615923	-0.298050815	0.173493796	-0.287828122	0.408024904	0.005963724	-0.02126696	0.157577122	0.021575632	0.35747635	-0.159541608	0.054130071	0.419004787	-0.100841328	0.771989895	0.405908678	-0.081140654	-0.139583716	0.463654199	0.346125837	0.215049592	0.10228621
2.842686757	0.179934255	-0.391927846	0.347557115	0.027337713	-0.181559676	0.758259828	0.094509168	0.281753974	0.186260436	0.329130146	-0.02348978	0.207468496	-0.165612651	0.331993487	0.591372088	0.64742128	-0.244810711	0.179991117	0.323843812	-0.150613363	0.440179337	0.21280418	-0.396178693	-0.055176528	-0.27265605	0.090685384	0.393892788	0.419527668	-0.32166369	0.167552063	-0.257644288	0.4227501	0.021918709	-0.007330522	0.173993535	0.037436116	0.380342341	-0.162630951	0.076254738	0.452014481	-0.050741343	0.748391118	0.402151855	-0.060192928	-0.148892787	0.430746666	0.348487961	0.234719824	0.061762857
2.864651745	0.181042172	-0.36940473	0.335806686	-0.000105805	-0.152596952	0.779207459	0.117644932	0.25940966	0.163312541	0.347390942	0.000451113	0.181958356	-0.150534919	0.319688401	0.573701632	0.738925058	-0.212214318	0.150835898	0.334938562	-0.158892351	0.442305332	0.279876365	-0.359885159	-0.04921358	-0.269694309	0.137984014	0.451983166	0.3865022	-0.401838469	0.185227681	-0.283178118	0.429586672	0.015117963	-0.006238994	0.126869366	0.029669177	0.3920032	-0.149158752	0.062161351	0.439041899	-0.016657767	0.803056543	0.382584396	-0.088619546	-0.157747659	0.345058844	0.323654835	0.2596603	0.049783068
2.886616733	0.182631228	-0.393769751	0.321789352	0.006945004	-0.121403992	0.758918098	0.139908668	0.253753835	0.150450455	0.350986549	0.018618226	0.182622771	-0.1411246	0.323803248	0.579858866	0.79295856	-0.205429889	0.149710214	0.338989022	-0.130464377	0.443174204	0.29948186	-0.334368725	-0.03671476	-0.24386034	0.132536243	0.464110617	0.360548318	-0.388185213	0.177829008	-0.297032998	0.412398207	0.039046602	-0.017215663	0.129325578	0.0499887	0.39066307	-0.137448225	0.085677703	0.425220836	0.012596551	0.807166122	0.335604868	-0.101834894	-0.167231343	0.278049043	0.283292763	0.264748269	0.063508768
2.908581721	0.182642193	-0.385875161	0.311290465	-0.001538305	-0.099216757	0.745648995	0.180632105	0.236898415	0.147176283	0.365193431	0.023130949	0.144172654	-0.151031959	0.340869675	0.586901507	0.814903244	-0.216316491	0.148423119	0.408299924	-0.123079805	0.440060325	0.318051998	-0.330074097	-0.034362419	-0.231504456	0.118357871	0.460857815	0.328244328	-0.378714538	0.185893109	-0.329748607	0.41913126	0.040578908	-0.014827907	0.174280121	0.020564888	0.38178306	-0.120309908	0.100182952	0.400190312	0.006151354	0.827190267	0.382504343	-0.125651527	-0.195434664	0.264522992	0.281397296	0.275101501	0.079680548
2.930546709	0.1816165	-0.420403488	0.332839241	0.005205705	-0.106887243	0.742258475	0.206751718	0.232900351	0.15416104	0.401793272	-0.006183879	0.130776053	-0.143970094	0.342825265	0.547527746	0.800751721	-0.239334625	0.101161691	0.4512398	-0.104749944	0.397781785	0.285542017	-0.361310099	-0.047629241	-0.232605604	0.076400797	0.429507336	0.336537793	-0.390035208	0.193091017	-0.335705849	0.379445809	-0.000288273	-0.058009415	0.203816678	0.018017966	0.380409392	-0.130411746	0.112888224	0.422072414	-0.007212883	0.881528836	0.445501556	-0.13028818	-0.190824458	0.296106737	0.27772342	0.318821399	0.070908694
2.952511696	0.177546021	-0.391194734	0.321913073	0.021604174	-0.129932935	0.718578905	0.234270347	0.269982255	0.141554244	0.389169771	-0.001084124	0.133617917	-0.127072779	0.322503806	0.547308273	0.80109853	-0.239200487	0.095354884	0.437960809	-0.110163736	0.284669337	0.260051226	-0.400070478	-0.073217414	-0.236971956	0.011134128	0.4161646	0.36175121	-0.397233752	0.140246693	-0.329853865	0.387627404	-0.023893962	-0.068098923	0.241640826	-0.002276499	0.328257194	-0.147481407	0.113914549	0.403411093	-0.008447616	0.882701128	0.527369304	-0.132095092	-0.188342787	0.293108793	0.326987588	0.327730361	0.098757543
2.974476684	0.172390947	-0.412572121	0.316293718	0.00549351	-0.154922021	0.721146615	0.249015	0.305262462	0.147052838	0.414486207	-0.028414204	0.107208988	-0.111673699	0.283307499	0.517812414	0.713399378	-0.211478278	0.136343453	0.371541383	-0.135804641	0.268415965	0.256574431	-0.418218819	-0.094520463	-0.241054181	0.013962504	0.373285654	0.336624441	-0.402293719	0.106792633	-0.297695554	0.391768706	-0.048753206	-0.083755385	0.268860529	0.011174393	0.330776866	-0.175740871	0.100634368	0.427511744	-0.020274291	0.800875969	0.514502354	-0.106881165	-0.154119786	0.292207642	0.348108259	0.321307579	0.082852014
2.996441672	0.173201463	-0.395607198	0.26655073	0.009417429	-0.202992212	0.785201888	0.278651301	0.327771843	0.145231722	0.422603799	-0.03201812	0.088756089	-0.072542777	0.231819257	0.511218196	0.730396805	-0.181355965	0.159947566	0.34508846	-0.141424168	0.255250647	0.286700067	-0.393385563	-0.105664601	-0.233213369	0.042521292	0.364793202	0.366390942	-0.442897778	0.064859917	-0.271077553	0.352308183	-0.066532923	-0.079785617	0.309790226	0.03529115	0.311297139	-0.199203306	0.05408651	0.403635416	0.02311405	0.739252251	0.561718197	-0.111302508	-0.141191211	0.303633907	0.344734522	0.272416489	0.090639257
3.01840666	0.172349253	-0.363674494	0.244551649	-0.017259051	-0.187454072	0.781511209	0.285480966	0.327212402	0.155388626	0.442210569	-0.030204778	0.085133566	-0.065106493	0.228104169	0.474105797	0.754521206	-0.16983334	0.204025299	0.265035389	-0.132134468	0.328481693	0.298140437	-0.394744206	-0.100817081	-0.226432039	0.040738474	0.36332618	0.361918946	-0.427190499	0.021535646	-0.290904164	0.366794783	-0.043105702	-0.060465589	0.320342902	0.063237773	0.339746621	-0.210054058	0.050319853	0.372347297	0.010320065	0.693717479	0.536213674	-0.129785733	-0.118799669	0.269934301	0.342122765	0.227629967	0.072848
3.040371648	0.168704954	-0.351124307	0.196163377	-0.016323976	-0.153421926	0.772781309	0.285567999	0.325186386	0.184212075	0.433187444	-0.006445338	0.046227684	-0.099128513	0.240420184	0.418754293	0.728426275	-0.188610881	0.215186478	0.303041031	-0.147442576	0.359790095	0.310248604	-0.388127904	-0.108687425	-0.236164851	0.074691493	0.356303056	0.339103736	-0.414004916	0.03687537	-0.312287745	0.32383801	-0.022091741	-0.052875761	0.36425382	0.059619618	0.36879544	-0.197736591	0.012056097	0.344139032	-0.014309364	0.672595123	0.623950141	-0.149731169	-0.120683357	0.222000262	0.357903696	0.141568246	0.055846919
3.062336635	0.16372537	-0.354466436	0.177105152	-0.025998568	-0.138428171	0.699594694	0.276263525	0.30216541	0.195980681	0.395887805	0.006035009	0.045044757	-0.1076027	0.253448925	0.383640114	0.771795431	-0.248597443	0.215167291	0.354838648	-0.122516096	0.403106217	0.252332912	-0.391457887	-0.104727785	-0.244479213	0.067764657	0.375152229	0.319335328	-0.419866968	0.047195954	-0.349293375	0.3016532	-0.035808386	-0.051350244	0.33372791	0.035094316	0.376202544	-0.161683836	-0.010695317	0.314138805	-0.01384799	0.671479406	0.654843137	-0.167199016	-0.124806357	0.228776645	0.362257357	0.158141539	0.041714615
3.084301623	0.158597077	-0.336217493	0.119795081	-0.035114517	-0.121171307	0.680690297	0.291758524	0.286711743	0.189644549	0.375890033	0.030539012	0.035401484	-0.124102291	0.22669933	0.419468337	0.779864902	-0.284514489	0.191623828	0.339943962	-0.137251465	0.351323524	0.217890257	-0.43148667	-0.105438821	-0.228837634	0.052019867	0.357485189	0.272625087	-0.39651534	0.061077109	-0.34825357	0.318722228	-0.030935545	-0.038974417	0.344686313	0.024024059	0.36869723	-0.158242046	-0.001186807	0.256564716	-0.009496877	0.714939946	0.641387839	-0.166945	-0.137209837	0.250881352	0.379390689	0.15306625	0.049444813
3.106266611	0.153121023	-0.37681954	0.115192131	-0.065161901	-0.138633112	0.680642366	0.289635897	0.253819624	0.205478362	0.361205675	0.041374183	0.068738589	-0.09971679	0.223384208	0.453234259	0.75963092	-0.301158683	0.171570438	0.336743733	-0.151949818	0.352971786	0.187273766	-0.423758653	-0.094796557	-0.226797267	0.102599465	0.331694764	0.219484467	-0.394455682	0.073718798	-0.351524241	0.306954708	-0.07449542	-0.050667501	0.296399844	0.004876667	0.353636784	-0.1712951	0.015390535	0.30891123	0.003207864	0.707537975	0.579445265	-0.18205517	-0.105220118	0.234315256	0.388347946	0.203863926	0.035168027
3.128231599	0.154505058	-0.37540378	0.128240315	-0.049826008	-0.153325103	0.752513871	0.273991016	0.243638073	0.174837431	0.325872017	0.071847952	0.098938082	-0.101382271	0.19641295	0.486076334	0.73621928	-0.312120858	0.143748353	0.312158345	-0.138984598	0.313020453	0.171223709	-0.415069116	-0.096640884	-0.199137683	0.144730841	0.277180804	0.251542855	-0.359877036	0.088783511	-0.354696354	0.27713845	-0.101038682	-0.035589599	0.281994636	0.006139526	0.319109796	-0.175814483	0.032899203	0.316450674	0.054563435	0.712645438	0.543664344	-0.183519484	-0.099839371	0.23898359	0.390900269	0.212898569	0.026642091
3.150196587	0.154056073	-0.3442587	0.131734761	-0.049557949	-0.148801153	0.780767491	0.270948876	0.200134022	0.190726028	0.343276394	0.04492239	0.12568396	-0.114927646	0.210715225	0.4966526	0.759163644	-0.310152479	0.131179767	0.319137747	-0.124469711	0.236459549	0.22452902	-0.413525097	-0.104332259	-0.208208208	0.135973187	0.273033396	0.240363877	-0.356317752	0.081325895	-0.361111553	0.294830615	-0.110083874	-0.036014517	0.255896655	0.007178351	0.33913576	-0.179828485	0.04568855	0.375054533	0.043452174	0.666095993	0.4895615	-0.195206164	-0.097741662	0.226326975	0.371971365	0.19108414	0.010621216
3.172161574	0.156586065	-0.370854115	0.157671349	-0.034871955	-0.158875899	0.778132397	0.247568223	0.196566273	0.202710673	0.359848679	0.060892895	0.120763062	-0.155833578	0.222340323	0.445413506	0.782608936	-0.292892028	0.109482014	0.348539348	-0.112839789	0.13634193	0.241290505	-0.420244902	-0.107762208	-0.219744603	0.154983002	0.246791782	0.236419661	-0.325263324	0.090795311	-0.352840975	0.305536206	-0.123020332	-0.045055941	0.289802085	-4.04E-05	0.303535035	-0.184740056	0.054741873	0.370902315	0.006084221	0.601767979	0.508848977	-0.247655521	-0.111198096	0.226456638	0.383011832	0.179985897	-0.004343562
3.194126562	0.162751773	-0.397958621	0.173507734	0.013017186	-0.178511627	0.797121742	0.243430003	0.162567261	0.182216938	0.373541615	0.075601204	0.115661053	-0.17528424	0.253136683	0.440351203	0.856201966	-0.277183878	0.127043315	0.377932445	-0.079505297	0.107599559	0.292546716	-0.416149429	-0.121653393	-0.23396247	0.127409696	0.242059917	0.224800183	-0.329693395	0.090269455	-0.359859707	0.306708479	-0.116148063	-0.070139364	0.30148287	-0.037604759	0.378298733	-0.183897683	0.043749439	0.348188436	-0.004466293	0.520340377	0.492643313	-0.240649157	-0.158860024	0.266363822	0.392286311	0.165811864	-0.022687884
3.21609155	0.16682987	-0.430905922	0.190311	0.043280113	-0.184507572	0.835546213	0.267641984	0.147554471	0.147426494	0.417785752	0.0567906	0.085397412	-0.148157345	0.219168121	0.414138825	0.854625159	-0.261169127	0.120034466	0.401410302	-0.059370445	0.12297108	0.265157956	-0.430302823	-0.111236175	-0.229773711	0.096047905	0.197737716	0.217197165	-0.353867345	0.084509864	-0.357786989	0.331157471	-0.106347	-0.074429491	0.294375295	-0.04168099	0.399974828	-0.177114906	0.055536129	0.279243306	-0.031806134	0.598998944	0.455538933	-0.226835336	-0.148670177	0.280934164	0.397899596	0.202278727	-0.032857819
3.238056538	0.170363754	-0.47345082	0.211366689	0.04812487	-0.213427227	0.824792461	0.284683206	0.140127618	0.114641845	0.442163665	0.07364312	0.111101966	-0.115828948	0.236935596	0.393417088	0.921494884	-0.259578621	0.110494803	0.388712522	-0.050105789	0.132816565	0.220356761	-0.40601765	-0.125972303	-0.22550983	0.104328925	0.217983972	0.235372007	-0.413333905	0.068435248	-0.380187592	0.315577268	-0.08583417	-0.07496337	0.285209026	-0.075146013	0.403836718	-0.168645365	0.034027094	0.275460798	-0.051298372	0.659860643	0.49507904	-0.207770943	-0.119388325	0.280706969	0.410086269	0.252169681	-0.073428421
3.260021526	0.168683518	-0.47952937	0.171899984	0.042953998	-0.20910626	0.864220261	0.294933569	0.126120747	0.093642657	0.49106963	0.060204654	0.129529469	-0.099414119	0.22708127	0.372094063	0.879130874	-0.257235775	0.107085199	0.375454426	-0.065128322	0.138165652	0.16177367	-0.398082253	-0.120207305	-0.216868901	0.067172363	0.21186262	0.254874967	-0.417403817	0.05859598	-0.421088266	0.295121555	-0.069413118	-0.065917302	0.253617164	-0.07311756	0.36136645	-0.180390274	0.032832988	0.238875403	-0.038357392	0.707404726	0.517949279	-0.16872611	-0.088042268	0.305621478	0.426588362	0.248787175	-0.08367098
3.281986513	0.165689406	-0.462861443	0.141177095	0.016479967	-0.203217075	0.85742997	0.280515135	0.11769171	0.101862376	0.540816086	0.061394543	0.125146071	-0.058379265	0.202510365	0.36016531	0.873304579	-0.262277056	0.081571692	0.464826546	-0.085303365	0.098954353	0.159679997	-0.387202939	-0.122621892	-0.235591543	0.069332891	0.260612052	0.248842648	-0.450391964	0.069995403	-0.376903599	0.282485371	-0.034772737	-0.086425226	0.24351264	-0.093903115	0.307433645	-0.192307648	0.038499185	0.231302694	-0.052136913	0.672868949	0.509288372	-0.132722599	-0.077430446	0.316262421	0.409015905	0.218090283	-0.066918145
3.303951501	0.166542805	-0.4770214	0.148117864	-0.042985486	-0.190567318	0.81871833	0.261963082	0.11628798	0.132542751	0.586317826	0.074599008	0.118805009	-0.050338429	0.196255897	0.327004686	0.91266705	-0.276844452	0.071516138	0.469957791	-0.077522025	0.064043642	0.140385295	-0.405616449	-0.126949129	-0.251729929	0.050079679	0.275152413	0.231905199	-0.425244587	0.094450905	-0.358312069	0.287640119	-0.034065097	-0.091394649	0.262760456	-0.126631447	0.231545094	-0.220973303	0.028025193	0.157655457	-0.007643856	0.667382303	0.504889943	-0.156899392	-0.077105052	0.396500373	0.409706768	0.260386625	-0.048759048
3.325916489	0.16662403	-0.451289948	0.133414698	-0.044920182	-0.187017941	0.814085512	0.241638527	0.102285348	0.134207878	0.605904927	0.073291845	0.101093424	-0.041610001	0.205457081	0.285914504	0.914861849	-0.27751311	0.068010386	0.533146491	-0.077647366	0.060562662	0.161677491	-0.393698606	-0.117286655	-0.262182863	0.058576214	0.288534086	0.174015912	-0.389649167	0.090662737	-0.358345457	0.254536002	-0.061203127	-0.1082265	0.266121145	-0.11544487	0.260557199	-0.256679001	0.023296954	0.143385663	0.010816365	0.635977828	0.494645364	-0.152297241	-0.130867937	0.417387977	0.475894401	0.259788338	-0.059139258
3.347881477	0.167947983	-0.430255423	0.159864799	-0.02664812	-0.142067264	0.826687998	0.193877254	0.111364649	0.116890949	0.620132352	0.072856858	0.079388884	-0.025486644	0.160530443	0.251670602	0.93454791	-0.291864946	0.080209982	0.573191436	-0.084231223	0.078676028	0.163962494	-0.395053611	-0.094111899	-0.263237856	0.051107821	0.26299187	0.17430003	-0.371101526	0.114228086	-0.36641573	0.262112449	-0.10083667	-0.111662694	0.239353721	-0.100636613	0.240937239	-0.247165416	0.02707718	0.093807408	0.020967211	0.670391683	0.465106277	-0.161142999	-0.153902728	0.471052289	0.524045548	0.279911756	-0.067022968
3.369846465	0.170097093	-0.447737049	0.14443692	-0.014278402	-0.133783891	0.794775944	0.264666254	0.122690182	0.119822982	0.616296978	0.077497892	0.043621579	-0.00324337	0.189427939	0.230042647	0.961861213	-0.309165371	0.080314395	0.669443841	-0.084344685	0.066777466	0.161880591	-0.422563916	-0.100374612	-0.275194002	0.048334224	0.271238496	0.155483765	-0.359744824	0.124296217	-0.379295393	0.238109417	-0.126490478	-0.093956141	0.231200001	-0.079067522	0.230117512	-0.227831209	0.018651454	0.117251214	0.007424687	0.686562357	0.484552291	-0.160448665	-0.168870738	0.473286602	0.542369449	0.300882214	-0.101202503
3.391811453	0.166945099	-0.421617887	0.084713499	-0.000432594	-0.139204684	0.848357983	0.323591873	0.097736619	0.123716989	0.638786135	0.06835869	0.043602679	0.000796102	0.186301533	0.261398612	0.987284623	-0.317974001	0.095921365	0.729455065	-0.074285276	0.074248419	0.148924863	-0.44316221	-0.116321266	-0.282697998	0.005519024	0.225614976	0.130554091	-0.374302443	0.132521648	-0.380845625	0.242765011	-0.1498824	-0.100758127	0.223309546	-0.027800026	0.221677217	-0.229026693	0.023044182	0.184246157	0.034801443	0.707836481	0.498859513	-0.199987218	-0.162329793	0.43421307	0.546686204	0.27426691	-0.118416536
3.41377644	0.167245518	-0.420613054	0.065167944	0.037753786	-0.158866003	0.881464791	0.382014857	0.091310892	0.147314267	0.668759222	0.094797301	0.03528694	0.005934995	0.209105599	0.293582508	0.991192656	-0.307749392	0.107872045	0.759357534	-0.077322768	0.087947498	0.123386601	-0.477121551	-0.132984756	-0.276587054	0.044562267	0.192321846	0.103266969	-0.389437948	0.131824901	-0.32556334	0.266437252	-0.139979156	-0.083486319	0.22918815	-0.035253918	0.234200843	-0.238860359	0.047433436	0.203123259	-0.019472428	0.650240216	0.510052408	-0.176395165	-0.163572154	0.386994497	0.498905216	0.255624526	-0.119654737
3.435741428	0.168343495	-0.435149664	0.021909059	0.013400899	-0.180291088	0.923132308	0.427219818	0.067366828	0.132947027	0.666705298	0.077071483	0.087890515	0.022345268	0.219996657	0.299547943	1.008800774	-0.306384605	0.132969666	0.76704888	-0.046187196	0.1443103	0.116264838	-0.483484822	-0.178803807	-0.268925748	0.022256708	0.151770838	0.09160727	-0.41188951	0.140920411	-0.333038189	0.3187516	-0.138856886	-0.072769689	0.204327321	-0.047333024	0.236081695	-0.243984359	0.039190482	0.252305245	0.00776394	0.65435964	0.541485678	-0.202463255	-0.152587316	0.354305759	0.460115359	0.245145375	-0.120491673
3.457706416	0.166306146	-0.424506194	0.016807845	0.000179892	-0.182594409	0.949264222	0.385549232	0.101883914	0.126467252	0.637118749	0.069447998	0.114074115	0.041475324	0.194807228	0.262669138	0.973991619	-0.294056264	0.10063776	0.75669415	-0.050200193	0.233706244	0.103618971	-0.445203396	-0.13670324	-0.236015632	0.033963927	0.105161834	0.063430606	-0.407013882	0.073405914	-0.339320874	0.338005184	-0.132898285	-0.077638541	0.204600471	0.006203928	0.257594538	-0.255723852	0.053007917	0.212409329	-0.024321884	0.632507901	0.552216244	-0.193199788	-0.142149534	0.29730892	0.533742775	0.256825042	-0.137850835
3.479671404	0.160509253	-0.452004683	-0.004775169	-0.004000722	-0.151517907	0.910065477	0.331449049	0.124095945	0.081462847	0.602377409	0.080413993	0.098845895	0.043880127	0.202319205	0.250481345	0.993564532	-0.293245209	0.104648217	0.679304294	-0.031637843	0.286823696	0.151388106	-0.44574632	-0.133610443	-0.186838967	-0.010092373	0.083859781	0.090773865	-0.402563118	0.037341502	-0.358657489	0.333624359	-0.131120693	-0.075438011	0.196093081	0.023890992	0.246119019	-0.278580009	0.049267472	0.18764174	-0.043581273	0.591190232	0.550690638	-0.207934372	-0.144123708	0.300727352	0.587746885	0.250305651	-0.10822548
3.501636392	0.157203648	-0.447831222	0.060589809	-0.021907612	-0.151563206	0.924682019	0.315549357	0.132069097	0.085083964	0.63376689	0.065741611	0.055399807	0.156122971	0.219726674	0.262489718	1.00706038	-0.296562009	0.049581844	0.710224002	-0.02928196	0.271064104	0.164520509	-0.447450518	-0.11924812	-0.165430659	-0.032445355	0.062782209	0.107649211	-0.38265477	0.017695619	-0.373018081	0.299497792	-0.150303948	-0.098837972	0.201175089	-0.027229256	0.239104653	-0.277066283	0.042690887	0.140540898	-0.062257404	0.611621944	0.555953093	-0.200133686	-0.148910438	0.257546815	0.653041043	0.280819755	-0.067757892
3.523601379	0.152227891	-0.436447431	0.091308618	-0.012315319	-0.140122726	0.882101257	0.252884886	0.118683107	0.027627829	0.629963171	0.063232849	0.035816448	0.190039518	0.236029025	0.305319023	1.032819885	-0.314952863	0.059876528	0.720997022	-0.049228944	0.212359249	0.150854404	-0.420061269	-0.139938122	-0.127833525	-0.044582982	0.056325754	0.143625129	-0.36923563	0.0218339	-0.368179025	0.276534732	-0.147687526	-0.112390403	0.19831084	-0.054906348	0.209627948	-0.289531946	0.027027293	0.181797261	-0.053399676	0.645103103	0.523445036	-0.246405665	-0.139483089	0.258282619	0.666600234	0.288450408	-0.033079826
3.545566367	0.150501843	-0.420973487	0.152028506	-0.014871881	-0.150951709	0.865435208	0.245839971	0.098034476	0.060792211	0.647793681	0.030653599	0.01166445	0.188049985	0.265451496	0.351330348	1.077644309	-0.300273234	0.093265043	0.664761417	-0.009783496	0.137524601	0.101115823	-0.435793987	-0.144890601	-0.103768234	-0.016249553	0.056683623	0.185584954	-0.342735709	0.021014874	-0.3597534	0.245226018	-0.16416316	-0.10607863	0.202645256	-0.104004638	0.212658035	-0.309009218	-0.013132094	0.155987505	-0.065664751	0.682368176	0.537870477	-0.217789484	-0.16992048	0.316919204	0.653305211	0.28285461	-0.017617679
3.567531355	0.151075523	-0.420626079	0.184243983	-0.063067418	-0.162310598	0.923055052	0.229644221	0.074683695	0.078411802	0.638799328	0.007715869	0.032440159	0.256595943	0.234769055	0.348070517	1.054652177	-0.301746575	0.108390827	0.664625879	-0.019410788	0.111872696	0.082280571	-0.426389506	-0.196540561	-0.042222523	-0.044263737	0.051380883	0.222425701	-0.358952766	0.039112604	-0.380446522	0.281618225	-0.169742994	-0.093283597	0.164525814	-0.120623846	0.169422806	-0.290954909	-0.041156298	0.181445384	-0.062342841	0.702577996	0.531930831	-0.25435752	-0.169524327	0.350993949	0.590855323	0.223408952	-0.055593413
3.589496343	0.155923074	-0.413524558	0.196232176	-0.104802798	-0.132119086	0.948279725	0.217037853	0.121691573	0.099357955	0.61350254	-0.010614794	0.030706844	0.307694729	0.234408095	0.333256752	1.033804336	-0.291693304	0.086977526	0.589756206	-0.001366169	0.134031774	0.061152695	-0.437713242	-0.179086618	-0.042896	-0.034012221	0.059483256	0.224363336	-0.356698058	0.027422689	-0.398886311	0.291310465	-0.169420526	-0.075454184	0.186123954	-0.074212589	0.218056547	-0.297763111	-0.034926526	0.143077517	-0.073184413	0.74796303	0.539135651	-0.222153099	-0.149053096	0.395107661	0.571019443	0.188525087	-0.103408583
3.611461331	0.151922159	-0.425995872	0.132983369	-0.112855864	-0.122647923	0.955999285	0.244391431	0.109223858	0.076330618	0.594515837	-0.026226002	0.004184187	0.286072274	0.230440147	0.338335855	1.012514152	-0.27985755	0.056663353	0.509715851	0.033051053	0.155678881	0.077553653	-0.449695539	-0.202263632	0.042379417	-0.074295434	0.067239094	0.218433859	-0.3601285	0.004233779	-0.418743319	0.298236724	-0.167521957	-0.033217792	0.198106191	-0.061338598	0.196942365	-0.304878288	-0.052241841	0.118951701	-0.065533646	0.722476998	0.586570287	-0.261909824	-0.120356443	0.374269612	0.556648383	0.178697294	-0.109240219
3.633426318	0.154713116	-0.375981133	0.140048978	-0.119506979	-0.129342759	0.973742739	0.213910868	0.137645767	0.067759951	0.61799044	-0.034746662	-0.009571634	0.373340623	0.256811603	0.315284704	1.082862515	-0.290532228	0.025273419	0.48972351	0.011886999	0.140650106	0.113921255	-0.447990297	-0.200666102	0.085700059	-0.005364547	0.070226503	0.202126647	-0.373554609	-0.002406389	-0.412919477	0.303559392	-0.157682895	-0.028651042	0.198566183	-0.076472462	0.206261043	-0.301353918	-0.007146449	0.063266388	-0.058961941	0.668942897	0.625956146	-0.247495757	-0.121648808	0.35016287	0.568938252	0.189748438	-0.101411193
3.655391306	0.151523133	-0.361536137	0.083989705	-0.101562717	-0.137068479	0.935337065	0.19569135	0.143218311	0.012328876	0.600539684	-0.036797975	-0.027488309	0.359670374	0.264493776	0.275508402	1.065578249	-0.309939855	0.012836755	0.559020182	-0.01140473	0.157595227	0.170257581	-0.42619306	-0.193487235	0.125302174	0.015114453	0.113575566	0.174116037	-0.387930343	-0.000506767	-0.416474329	0.325716595	-0.129972619	-0.013131536	0.196377652	-0.066389056	0.171295939	-0.306771415	0.01765737	0.09863262	-0.054134026	0.593616272	0.661996893	-0.269737152	-0.12180252	0.401901005	0.531546627	0.216064209	-0.065180804
3.677356294	0.148249814	-0.379399877	0.062089457	-0.117475336	-0.160046783	0.892124351	0.174126911	0.128422745	0.034385814	0.558322656	-0.069946316	-0.04816786	0.297341141	0.270742287	0.257820573	1.086849723	-0.315143548	0.039013317	0.562747808	0.026811641	0.139505437	0.168657025	-0.41182884	-0.190623981	0.153790838	0.03561425	0.116998216	0.128786154	-0.372137253	-0.002973829	-0.387191934	0.279664153	-0.152986361	-0.039787321	0.184710608	-0.04947177	0.156807246	-0.282122016	0.031717963	0.050563153	-0.056665977	0.57579598	0.643489683	-0.259154819	-0.163247514	0.457140145	0.568006493	0.217452169	-0.052333178
3.699321282	0.142952977	-0.409457684	0.058680055	-0.120693117	-0.200850635	0.893453011	0.182041802	0.13853203	0.073214351	0.541208204	-0.098215906	-0.042323756	0.274502934	0.246753457	0.25105475	1.054913659	-0.337443875	0.086481506	0.620656089	0.019497053	0.154449909	0.196912502	-0.389401943	-0.188632665	0.178320324	-0.023129921	0.139621362	0.13720666	-0.414043358	-0.013482162	-0.387756834	0.274575039	-0.166132372	-0.060122373	0.188319908	-0.036627436	0.09725965	-0.244350662	0.009855267	0.067833153	-0.07356765	0.543629317	0.571097634	-0.289267735	-0.17829935	0.489017106	0.561499122	0.212384547	-0.055053111
3.72128627	0.143929299	-0.453959539	0.03453449	-0.153800933	-0.184281884	0.880320165	0.192442639	0.144669952	0.087316929	0.487924697	-0.12885027	-0.016852727	0.222027417	0.280380602	0.251785714	1.017827571	-0.322367611	0.120759661	0.600599054	0.05883841	0.149297512	0.186969602	-0.375859856	-0.199191637	0.151009925	-0.028641378	0.157342714	0.132423225	-0.362990872	-0.009332655	-0.398925732	0.233451614	-0.18428848	-0.059082207	0.180405402	-0.040917595	0.13948152	-0.226494485	0.048387841	0.088614641	-0.104086976	0.541609245	0.534620541	-0.281689518	-0.197831949	0.544207757	0.547671929	0.178532634	-0.042762653
3.743251257	0.144226237	-0.494759471	-0.004809233	-0.128974189	-0.190007561	0.941984414	0.205240643	0.125442546	0.097905249	0.481682771	-0.147322378	0.00736489	0.140236067	0.261592091	0.271845772	0.960182206	-0.298669003	0.122156485	0.681687564	0.118236204	0.175767195	0.188139108	-0.369516952	-0.215043211	0.171189177	-0.095636854	0.139624137	0.175928105	-0.335203585	-0.016869729	-0.394970152	0.210508751	-0.215521291	-0.058692316	0.1961346	-0.078553134	0.122246868	-0.217673282	0.014841409	0.129320364	-0.116135978	0.509101289	0.572685646	-0.316036946	-0.189913392	0.521166785	0.574688837	0.179377149	-0.046979001
3.765216245	0.145503289	-0.506658293	-0.065283193	-0.113305517	-0.198005584	0.9694418	0.225319141	0.123871671	0.0977199	0.449606556	-0.147710081	0.032143181	0.12057584	0.278904507	0.238568507	0.919939755	-0.284399273	0.165677201	0.739611215	0.137745241	0.162637845	0.192910583	-0.406889957	-0.224859315	0.146064184	-0.049515057	0.133397697	0.222050114	-0.339129008	0.008055573	-0.408579959	0.211566423	-0.173659534	-0.057957787	0.142893606	-0.111047388	0.139738535	-0.218340522	0.058496172	0.177708834	-0.120333615	0.453256146	0.614520903	-0.325676655	-0.178461042	0.525074383	0.59932108	0.169133544	-0.028277664
3.787181233	0.146566862	-0.506279335	-0.098983018	-0.079265985	-0.229756975	1.006568254	0.24556413	0.09958036	0.076341184	0.461821427	-0.110061869	0.036453593	0.135737778	0.259633517	0.230109944	0.895539305	-0.271747072	0.132420529	0.778667711	0.155722089	0.1749629	0.237736258	-0.400967826	-0.226100551	0.157935619	-0.022384615	0.152152996	0.246891881	-0.332839455	0.029633963	-0.409237801	0.237886549	-0.109639091	-0.067808048	0.130956259	-0.105588822	0.123913695	-0.252769262	0.080928424	0.138822311	-0.124438516	0.452951095	0.684761291	-0.336597075	-0.143649818	0.548879219	0.606256223	0.181649574	-0.031468394
3.809146221	0.147204196	-0.488014194	-0.096913805	-0.075550918	-0.272631651	0.965821839	0.243723841	0.087311558	0.06616279	0.476127995	-0.081233692	0.014006564	0.151555873	0.238967312	0.221275214	0.866667932	-0.287231666	0.109620351	0.77573647	0.147321427	0.159027989	0.255038848	-0.432753828	-0.238335333	0.140154521	0.007805682	0.126804819	0.233801239	-0.339839686	0.032497134	-0.389467069	0.248183115	-0.112558953	-0.075566641	0.101664272	-0.115214097	0.146631893	-0.259550296	0.090922477	0.163204006	-0.150278051	0.439644723	0.652394753	-0.331154738	-0.143376165	0.601851239	0.684357775	0.164872661	-0.053411333
3.831111209	0.142765317	-0.455757684	-0.089419827	-0.055207313	-0.260759759	1.003392558	0.264134664	0.099577463	0.052418304	0.520064004	-0.058228212	-0.033552805	0.13994673	0.222614382	0.23264431	0.889829386	-0.310566784	0.125282294	0.770222641	0.118717141	0.152543367	0.262429464	-0.442536481	-0.226326243	0.11009563	0.000599925	0.138800988	0.25732124	-0.386624445	0.021899044	-0.420702811	0.235477709	-0.123015047	-0.086278229	0.115651008	-0.118873557	0.132814468	-0.291248621	0.108119923	0.177122788	-0.146394023	0.451310994	0.597869927	-0.339983777	-0.096816763	0.565916183	0.665850079	0.20049467	-0.076283626
3.853076197	0.144908297	-0.452518522	-0.06510851	-0.08894968	-0.217810511	1.033260808	0.248974979	0.110310048	0.004886544	0.512832815	-0.054217955	-0.047143204	0.128502452	0.221449086	0.239939626	0.918829033	-0.322905187	0.125096104	0.772332656	0.071956668	0.116464002	0.230220668	-0.434380249	-0.244620691	0.112015168	-0.014392718	0.134099903	0.255102473	-0.353860852	0.010782112	-0.421191101	0.221398279	-0.134853109	-0.056644963	0.127041697	-0.143085114	0.145134081	-0.301174247	0.144194372	0.158126318	-0.105328332	0.413182548	0.591141983	-0.322354487	-0.099795836	0.69514544	0.685773935	0.185398002	-0.085145572
3.875041184	0.143024249	-0.454342168	-0.024764134	-0.105530157	-0.191777381	1.051326019	0.22713009	0.107017136	0.000464304	0.50585401	-0.072573597	-0.055805279	0.11418217	0.256788892	0.207449583	0.918397863	-0.330957207	0.095406079	0.80879874	0.060489113	0.147013566	0.23905717	-0.448659888	-0.240945841	0.107616834	-0.094533158	0.134446482	0.281912955	-0.384166917	0.002394786	-0.431121168	0.224151945	-0.188413617	-0.057165668	0.166700271	-0.116473312	0.116724215	-0.322485178	0.129541185	0.16369307	-0.080693642	0.392174327	0.634045198	-0.276473742	-0.094384331	0.760125793	0.668153939	0.21016848	-0.109331625
3.897006172	0.139010637	-0.457184507	-0.032452362	-0.120457934	-0.18926254	1.066651529	0.212926352	0.090755358	0.000920386	0.479514484	-0.086845667	-0.040370491	0.088453949	0.277955032	0.183467181	0.914239497	-0.329131022	0.153324669	0.831770944	0.026163252	0.146697942	0.196621988	-0.470737014	-0.231056747	0.06803357	-0.098543471	0.121330365	0.28319602	-0.369943528	0.00330991	-0.447257304	0.213969672	-0.177741331	-0.054011856	0.151733752	-0.143590743	0.096846229	-0.284136482	0.125506364	0.159436571	-0.040272251	0.363527198	0.680489397	-0.278406215	-0.103047799	0.754557202	0.637126751	0.185681222	-0.110385035
3.91897116	0.138522775	-0.481065749	-0.036338959	-0.099787446	-0.224710545	1.014295084	0.187061608	0.070522171	0.03683315	0.429282239	-0.096842552	-0.019245925	0.111261888	0.303589193	0.184851643	0.898099796	-0.316476223	0.166851443	0.799495033	0.00427109	0.153268567	0.236243799	-0.417412352	-0.228546	0.101678289	-0.032564643	0.13495991	0.29535607	-0.355223661	-0.000787544	-0.445920204	0.242099378	-0.176109491	-0.060367714	0.161759244	-0.108428895	0.067981264	-0.27451917	0.114369526	0.055528744	-0.041259155	0.373988358	0.719267577	-0.267250577	-0.114081527	0.79418189	0.593711724	0.14652456	-0.150532377
3.940936148	0.134837229	-0.462796101	-0.046149695	-0.089823102	-0.27372357	0.910088383	0.175602431	0.046737016	0.067308291	0.435517866	-0.096977607	-0.011001945	0.114150786	0.279879034	0.183221263	0.787762954	-0.310175358	0.207279961	0.759627117	0.028820416	0.143061852	0.276458771	-0.423728179	-0.232437677	0.096781761	-0.008851008	0.115452636	0.272207466	-0.385214964	0.00876414	-0.463710453	0.257334384	-0.181604076	-0.027013817	0.138272186	-0.112874951	0.131775497	-0.245707925	0.08652814	0.12881124	-0.083365169	0.345378314	0.775844854	-0.269582436	-0.175289501	0.751687452	0.558101587	0.080220148	-0.151123354
3.962901136	0.131617268	-0.465923127	-0.076108563	-0.074964933	-0.249691406	0.913316086	0.191586839	0.018990461	0.092763366	0.394301371	-0.10773414	-0.044012593	0.118910523	0.254476458	0.219600638	0.764195375	-0.316158009	0.243987566	0.681523478	0.051263632	0.114952837	0.320083981	-0.407665223	-0.214468414	0.112724559	0.030016185	0.140357901	0.271839425	-0.397170934	-0.010059258	-0.463619152	0.259043047	-0.20023524	-0.016956579	0.122892573	-0.111091164	0.154153522	-0.249115581	0.085038208	0.195112683	-0.100882034	0.376613323	0.734058101	-0.275993831	-0.15850069	0.617442539	0.522987943	0.047824814	-0.165547849
3.984866123	0.134810312	-0.460440841	-0.065137589	-0.04572054	-0.253389305	0.916293904	0.176698735	0.023209118	0.042972061	0.380354694	-0.141728524	-0.069496454	0.125518515	0.216850075	0.24477653	0.772425215	-0.290970913	0.250613346	0.719389429	0.065372083	0.092973273	0.350990738	-0.419101914	-0.197377821	0.112607454	-0.019174905	0.13195473	0.280878793	-0.407467065	-0.015139246	-0.457596793	0.315457754	-0.188724925	0.018473134	0.138589625	-0.093388715	0.161360633	-0.264455727	0.072423366	0.222032005	-0.100684884	0.41741471	0.73483294	-0.268598619	-0.181324717	0.5845364	0.549263321	0.047183017	-0.143798924
4.006831111	0.132700051	-0.469097202	-0.058000315	-0.051227648	-0.268448557	0.910014332	0.154064195	0.018715956	0.012003083	0.365981633	-0.16028231	-0.098431745	0.163396915	0.230811698	0.235619412	0.793537	-0.308175915	0.192833792	0.704276021	0.070353055	0.104696295	0.386935115	-0.426289894	-0.211299648	0.107720135	-0.079698315	0.12141062	0.293654952	-0.448293961	-0.034454714	-0.431985473	0.346816468	-0.176820987	0.061580645	0.131802734	-0.085734929	0.158616328	-0.299283836	0.071538675	0.24531274	-0.127348997	0.473606659	0.771126226	-0.245982259	-0.169584278	0.545309719	0.556459536	0.093365321	-0.127780179
4.028796099	0.132423604	-0.459082491	-0.038126197	-0.058845983	-0.29253974	0.936550728	0.129564221	0.031497595	-0.013887847	0.408518673	-0.173815227	-0.117514374	0.169087297	0.220914969	0.240976542	0.892638854	-0.293911618	0.173352865	0.752705846	0.055973146	0.095779167	0.367384571	-0.446973861	-0.208176415	0.060275683	-0.11286736	0.085525249	0.306379524	-0.434906879	-0.04799904	-0.398650635	0.363787833	-0.140792311	0.093180988	0.122877197	-0.125683379	0.155739854	-0.308858078	0.054862102	0.22600178	-0.143414439	0.473583306	0.761339272	-0.272289847	-0.184199413	0.472017699	0.597655758	0.088145039	-0.116699799
4.050761087	0.133128923	-0.48752997	-0.050858343	-0.055533015	-0.320106547	0.941693162	0.114450734	0.03648543	-0.029724101	0.430863444	-0.17847223	-0.11139628	0.180577387	0.20027105	0.237917624	0.912599276	-0.273855296	0.14298575	0.757929609	0.031796264	0.104997731	0.355045045	-0.447185865	-0.21829417	0.070160861	-0.101792579	0.060270712	0.302121968	-0.425468362	-0.02656097	-0.40469057	0.351940534	-0.112925066	0.140874018	0.120867734	-0.138475905	0.106871467	-0.328552081	0.025628181	0.144699062	-0.1416607	0.509022524	0.783005613	-0.259291151	-0.186750835	0.522619029	0.586355511	0.104270127	-0.139306738
4.072726075	0.134651512	-0.473598405	-0.019502996	-0.059834873	-0.309793288	0.949404486	0.119040024	0.028186205	-0.00842904	0.461837686	-0.1806877	-0.109728574	0.161632548	0.17761497	0.216132957	0.834191579	-0.27408535	0.154176173	0.747477682	0.01449216	0.1148358	0.314261344	-0.444613101	-0.236590912	0.063735989	-0.085070462	0.035692253	0.28661857	-0.393099755	0.014809438	-0.409865586	0.308266934	-0.056807432	0.168045036	0.095839492	-0.121622389	0.091998739	-0.325794809	0.038452874	0.14324129	-0.152515785	0.570777841	0.821277308	-0.259902221	-0.218091815	0.5127699	0.584368653	0.117421208	-0.146523292
4.094691062	0.134220675	-0.498600021	0.041196116	-0.095286276	-0.287622843	0.985878459	0.144236527	0.022249291	-0.032699566	0.446481595	-0.158813061	-0.11427821	0.158946242	0.155744533	0.246400752	0.765664759	-0.288776536	0.177919604	0.673854962	0.041886815	0.107265798	0.271042201	-0.42655389	-0.247148019	0.112392669	-0.017067873	0.060587169	0.28862807	-0.356678759	0.014519979	-0.416267209	0.28435807	-0.058804835	0.159787594	0.079114195	-0.093263597	0.066104866	-0.313637932	0.024284298	0.17344593	-0.138465709	0.628842379	0.735215239	-0.27399572	-0.224903598	0.498750114	0.606071343	0.104976928	-0.201994272
4.11665605	0.135911393	-0.461095206	0.087226923	-0.077813529	-0.222976556	1.001383652	0.122147178	0.017853813	-0.036392057	0.425710571	-0.138594416	-0.124326106	0.144806509	0.161935886	0.249699412	0.701550156	-0.263342784	0.20391657	0.676825391	0.03483014	0.117319416	0.226078602	-0.429045597	-0.254945826	0.122379421	-0.025933022	0.071104634	0.282747522	-0.34700906	0.005757175	-0.438081739	0.323941955	-0.065536376	0.145280404	0.07766489	-0.077570118	0.052935825	-0.31456368	0.028105738	0.211405722	-0.144461111	0.622409918	0.700708442	-0.282669135	-0.261148107	0.477252996	0.582543396	0.138022533	-0.203790539
4.138621038	0.133281695	-0.463469146	0.030992101	-0.087742968	-0.167569293	0.982262288	0.091530154	0.034665383	-0.050759119	0.399694459	-0.134544705	-0.12189973	0.143001817	0.18430823	0.252547479	0.657855095	-0.298237621	0.245481797	0.680480003	0.045318841	0.14445878	0.197367909	-0.382267427	-0.277926268	0.134838432	-0.02482521	0.076846059	0.300228221	-0.353155664	-0.036520759	-0.403606692	0.324816227	-0.082614709	0.126832103	0.071614628	-0.042991756	0.07618007	-0.278950164	0.037692678	0.273759393	-0.137326374	0.689012909	0.732732891	-0.278810319	-0.268652268	0.449252294	0.576451438	0.185063066	-0.207755175
4.160586026	0.127492202	-0.429390453	0.0120412	-0.086822655	-0.140039816	1.009309911	0.082566617	0.058828378	-0.065859133	0.362376002	-0.14228965	-0.11090515	0.144393116	0.220016919	0.249179111	0.65714363	-0.30084035	0.244430943	0.703364887	0.027787111	0.166426627	0.181870078	-0.386001045	-0.284432295	0.132770136	-0.04582935	0.084612409	0.274828854	-0.388095589	-0.077843362	-0.367205503	0.39705347	-0.093102314	0.100230789	0.054469696	-0.015626438	0.101651485	-0.256677149	0.028897397	0.291498835	-0.135376665	0.682630839	0.674395006	-0.296849942	-0.278922698	0.440187716	0.534945317	0.167024905	-0.188966172
4.182551014	0.124593091	-0.439412367	-0.055665009	-0.086083831	-0.139646347	1.02680063	0.079038576	0.061731108	-0.054586862	0.383688124	-0.160013094	-0.078095168	0.119896952	0.188548173	0.241898088	0.699175339	-0.304805823	0.292407325	0.752706797	0.012546356	0.225899967	0.192567762	-0.39271208	-0.267186497	0.140418977	-0.094070577	0.083851815	0.253444556	-0.374291554	-0.048131144	-0.355262947	0.392404808	-0.10879339	0.098606362	0.034540282	-0.010184338	0.100258647	-0.217443457	0.024484617	0.256158441	-0.127613637	0.68808304	0.67747191	-0.301320684	-0.282458762	0.436966	0.495361598	0.18767724	-0.186843728
4.204516001	0.122567545	-0.450025857	-0.045572013	-0.065671031	-0.143828633	1.129466467	0.088510213	0.063853655	0.01814867	0.393668597	-0.186922521	-0.070743019	0.106996849	0.177569742	0.223181906	0.685705302	-0.32751398	0.279048386	0.744032669	-0.022172094	0.235327022	0.245043494	-0.40471129	-0.274254143	0.108737612	-0.085490916	0.102482851	0.253825824	-0.346372913	-0.025562578	-0.336790941	0.389608498	-0.093782191	0.053825267	0.005850566	-0.020893194	0.06703424	-0.200584878	0.047601565	0.231875403	-0.142443271	0.688890035	0.608057942	-0.324561294	-0.259114528	0.452420137	0.485322102	0.186399911	-0.176511325
4.226480989	0.119284248	-0.498895325	-0.033044332	-0.053201129	-0.143120635	1.20101352	0.085467097	0.043939395	0.054683882	0.406298389	-0.166542625	-0.048076597	0.0807139	0.138572375	0.226093937	0.680817334	-0.348796429	0.368172956	0.673449256	0.004161689	0.263284011	0.251993601	-0.419783944	-0.268463104	0.136481686	-0.082962117	0.130057049	0.278236757	-0.34988435	-0.014864823	-0.386486119	0.382563216	-0.099269563	0.082996076	-0.002157216	-0.087441095	0.032732268	-0.205616294	0.030145697	0.223897758	-0.138713339	0.608073234	0.566140415	-0.360405122	-0.251866826	0.432022507	0.509834934	0.175814548	-0.17639073
4.248445977	0.119010079	-0.507781959	-0.019823973	-0.034820402	-0.149656223	1.180428772	0.067932178	-0.011432796	0.128767639	0.376528282	-0.135056671	-0.048076474	0.075787712	0.124776769	0.207577536	0.655004448	-0.354189137	0.354659939	0.668999429	-0.0002633	0.272858312	0.287264804	-0.450258942	-0.279988914	0.109246107	-0.119700832	0.141799372	0.280076537	-0.353490968	-0.030084748	-0.418574995	0.387676749	-0.080328332	0.114825403	-0.024273548	-0.146040612	0.063251	-0.205682492	0.012907707	0.2426904	-0.16162532	0.506659468	0.530770505	-0.374636416	-0.258449878	0.455735307	0.564016499	0.200410038	-0.169185935
4.270410965	0.117132505	-0.522169149	-0.013727236	-0.023042611	-0.177806444	1.123981111	0.050623522	-0.030398083	0.15768147	0.365591362	-0.123853853	-0.055529096	0.057154754	0.116516073	0.206850883	0.628795098	-0.365834012	0.457729363	0.615248803	0.051127564	0.266616194	0.280723254	-0.423459472	-0.280596313	0.111519942	-0.121413517	0.145144927	0.309069978	-0.395504891	-0.043451253	-0.441299299	0.319474525	-0.089349199	0.125218846	-0.03405562	-0.174520875	0.09307045	-0.205501916	0.006625253	0.221637689	-0.168741884	0.503767564	0.554124848	-0.37750747	-0.255886896	0.440692177	0.579246928	0.213808476	-0.166043774
4.292375953	0.116818992	-0.502320488	-0.015043906	-0.032041557	-0.215797962	1.053167491	0.065718393	-0.052163744	0.174116915	0.271829287	-0.105581004	-0.062112907	0.075995337	0.157671122	0.204129075	0.577345441	-0.353004211	0.456388067	0.589910376	0.076048139	0.256038933	0.271094117	-0.44579747	-0.286381935	0.106167123	-0.098343544	0.14481533	0.31535804	-0.444174665	-0.091316048	-0.468439334	0.315240537	-0.088375522	0.153703293	-0.058147994	-0.140710791	0.108973956	-0.229886381	-0.002995803	0.212940266	-0.149955084	0.474082987	0.547173406	-0.378511461	-0.251866809	0.488068906	0.565272159	0.233141573	-0.149905484
4.314340941	0.116919545	-0.477004451	-0.001581184	-0.031982354	-0.256342269	0.930273283	0.087062948	-0.062919813	0.162418385	0.2800831	-0.105570648	-0.027004192	0.079446192	0.146453424	0.16889182	0.559805632	-0.333861407	0.434006767	0.601439175	0.080285212	0.246978091	0.29535661	-0.413692593	-0.274636832	0.091602207	-0.085678669	0.143200382	0.318997379	-0.448830905	-0.091311868	-0.449634984	0.288975459	-0.09904023	0.160390887	-0.082105722	-0.135364719	0.118477481	-0.200971122	0.025403297	0.218107616	-0.150083331	0.472149064	0.56487085	-0.371445083	-0.268622423	0.481076397	0.580510358	0.229498292	-0.1622613
4.336305928	0.11423823	-0.495558909	-0.016685997	-0.025778224	-0.295163886	0.941023254	0.10229708	-0.071600613	0.155044187	0.296898503	-0.103380823	-0.042624503	0.07264832	0.175137273	0.141281567	0.50244987	-0.314450672	0.350706272	0.591306235	0.083680047	0.181665293	0.340990819	-0.405488798	-0.302468876	0.05598127	0.004497735	0.160008704	0.340864161	-0.452599057	-0.111694334	-0.451477529	0.304576787	-0.118921635	0.122669988	-0.085784457	-0.155195458	0.09981527	-0.207783812	0.02492872	0.244570095	-0.151522069	0.43400508	0.542223197	-0.348867918	-0.234886791	0.475456936	0.540217117	0.216507387	-0.171448291
4.358270916	0.111437269	-0.498105319	-0.042944555	-0.025523291	-0.291949159	0.937652875	0.086747345	-0.06959084	0.118575325	0.286560186	-0.10595371	-0.023465745	0.080606885	0.149239908	0.143720595	0.520442125	-0.30417561	0.337792848	0.572824881	0.090419173	0.166434623	0.301604728	-0.4036117	-0.289650522	0.051791465	0.019281801	0.156066102	0.313680266	-0.447079721	-0.105498904	-0.454539642	0.336790326	-0.136122386	0.117708366	-0.07517662	-0.174130756	0.050644856	-0.236058069	0.023942734	0.310135993	-0.126630195	0.404218919	0.561317873	-0.328051288	-0.225506456	0.514877878	0.523233664	0.206564931	-0.167177356
4.380235904	0.110577073	-0.514045799	-0.065636171	-0.027779829	-0.339178924	0.956779314	0.074587922	-0.080998021	0.107815032	0.319384679	-0.092219515	-0.026081812	0.091537463	0.135692935	0.169416597	0.533297194	-0.321809752	0.260303277	0.639665136	0.083178624	0.150344361	0.298973051	-0.406338741	-0.290694968	0.040797829	0.053697292	0.184996014	0.29624178	-0.42480073	-0.09424309	-0.402272276	0.34721728	-0.123358271	0.097844067	-0.075956704	-0.174987044	0.057560939	-0.252270056	0.01439576	0.421627067	-0.140486431	0.381287362	0.569241574	-0.291586928	-0.231997902	0.508962536	0.523426415	0.184943297	-0.16474231
4.402200892	0.108758313	-0.529654628	-0.043554477	-0.034046858	-0.365099089	0.97143619	0.057375868	-0.077522763	0.073009011	0.319979012	-0.111191716	-0.047029611	0.090666024	0.102573396	0.225275452	0.563456866	-0.312726077	0.275798726	0.602622635	0.068240533	0.106318765	0.222088502	-0.386962024	-0.296580504	0.056937195	0.017884098	0.191672946	0.310058757	-0.415989533	-0.04930265	-0.402523784	0.352999599	-0.141721199	0.063257775	-0.086939304	-0.201563347	0.046744669	-0.279861468	0.006922743	0.444239657	-0.119756707	0.381436326	0.565085477	-0.266948393	-0.234704515	0.496701748	0.524881285	0.160638377	-0.154136619
4.42416588	0.107308368	-0.544845253	-0.057770758	-0.036394374	-0.379582946	0.96798909	0.060258562	-0.059063434	0.090023662	0.27247716	-0.103687895	-0.060687943	0.083752765	0.068417135	0.28296599	0.566045127	-0.313560779	0.269530238	0.588041023	0.077853821	0.106601316	0.142729893	-0.372841958	-0.301804118	0.080073994	0.024354382	0.217926721	0.282575034	-0.384724618	-0.059874315	-0.432722753	0.329032681	-0.114473146	0.080319616	-0.097597448	-0.154301611	0.042224718	-0.310025478	-0.009811475	0.400788285	-0.10606336	0.397273749	0.604927093	-0.261330888	-0.247321947	0.466764283	0.525926241	0.172839043	-0.154065461
4.446130867	0.106486381	-0.542599308	-0.011262981	-0.04829209	-0.378302976	0.913959383	0.079550975	-0.051780661	0.077231672	0.243135972	-0.100271408	-0.028504001	0.095946237	0.066559393	0.273079473	0.598987129	-0.310453797	0.258807278	0.551948338	0.04583037	0.089268211	0.135293911	-0.350168043	-0.298762535	0.067494729	-0.051086192	0.243691057	0.325308934	-0.37576719	-0.070825176	-0.440648044	0.326424754	-0.114738649	0.093372107	-0.103340243	-0.158581712	0.066232701	-0.298314924	-0.008961709	0.370883737	-0.05400926	0.424869814	0.62790752	-0.289923522	-0.274394567	0.421537524	0.556685128	0.128798592	-0.14427289
4.468095855	0.105570587	-0.568369396	-0.035530717	-0.0287343	-0.365968441	0.901401022	0.087485084	-0.05628283	0.076028989	0.234462488	-0.113140036	-0.047937522	0.082269317	0.086642648	0.262223134	0.613576487	-0.326720505	0.24059183	0.531893	0.058261478	0.11249128	0.152601009	-0.356447844	-0.311793536	0.050386735	-0.050653043	0.249787559	0.334472645	-0.37600826	-0.107694489	-0.458592029	0.333079686	-0.115641351	0.102911274	-0.081420135	-0.156909295	0.075613167	-0.294408215	-0.045889522	0.320528072	-0.05241549	0.460202853	0.610670152	-0.311577275	-0.266925146	0.390735362	0.547396299	0.158436632	-0.140842025
4.490060843	0.106487859	-0.553329921	-0.03596136	-0.02771235	-0.362557177	0.86715486	0.093924096	-0.042045975	0.07393423	0.217925812	-0.128521195	-0.011793453	0.105281814	0.086884612	0.268402735	0.596886712	-0.303641085	0.200374771	0.524463896	0.051130979	0.122357712	0.166789636	-0.386420365	-0.313799734	0.037878182	-0.100535261	0.242746686	0.342314615	-0.387616915	-0.13478536	-0.438812696	0.326223134	-0.107665752	0.125922796	-0.077778495	-0.135055811	0.073326015	-0.279054968	-0.03993499	0.337532019	-0.035628101	0.468492806	0.620484199	-0.322359335	-0.258380859	0.427078755	0.549220283	0.162239646	-0.137881654
4.512025831	0.110639035	-0.529811735	-0.044830847	0.040953515	-0.352546655	0.838102751	0.093449293	-0.024394002	0.095358981	0.260403843	-0.100116451	-0.004950291	0.061089529	0.107068182	0.272856677	0.600233139	-0.317504571	0.240060939	0.562235171	0.038729641	0.166147797	0.184177296	-0.370856395	-0.300246463	0.034220606	-0.095237943	0.240535873	0.339993574	-0.440209683	-0.156246781	-0.394120205	0.316778287	-0.022127279	0.105534685	-0.076839675	-0.132774295	0.071305461	-0.271221695	-0.049210674	0.418643562	-0.066382811	0.404550361	0.608898515	-0.301311375	-0.254285083	0.415608319	0.531323337	0.191160279	-0.12811574
4.533990819	0.112269635	-0.538975571	-0.039963469	0.061723659	-0.339523821	0.817393435	0.067936911	-0.022209543	0.102342242	0.268211642	-0.086885483	0.013336207	0.042557397	0.118690744	0.262564833	0.566210551	-0.280369417	0.251060713	0.599618473	0.023051419	0.141857944	0.145502698	-0.358417565	-0.309192767	0.042883894	-0.149469386	0.248559389	0.305812382	-0.423746857	-0.157253815	-0.400041177	0.319379743	0.020729402	0.099778686	-0.087081342	-0.159771001	0.059280047	-0.276610602	-0.038387688	0.474379236	-0.048897223	0.367740503	0.592047749	-0.286854314	-0.256953661	0.440499979	0.517454206	0.226433634	-0.113280666
4.555955806	0.112544715	-0.52898532	-0.053877341	0.109406276	-0.35532341	0.797282844	0.067593048	-0.021076722	0.109141432	0.262633245	-0.065068778	0.030389242	-0.004809177	0.084149243	0.248752357	0.567828851	-0.268347586	0.263015029	0.640536139	0.060384559	0.130101683	0.078831062	-0.314863143	-0.320814651	0.051684648	-0.132230707	0.257827094	0.219828664	-0.355267973	-0.182190178	-0.413590683	0.339683714	0.118689462	0.100072129	-0.098943827	-0.169074571	0.029518504	-0.282961872	-0.061239021	0.47877028	-0.066788153	0.374084972	0.584987964	-0.271723753	-0.262155602	0.444378036	0.498853756	0.214236778	-0.09665465
4.577920794	0.113659797	-0.529050947	-0.058525719	0.130530231	-0.37547419	0.745028044	0.062445129	-0.036421827	0.120070585	0.251447945	-0.056972276	0.086987124	-0.053431963	0.072384971	0.184944403	0.575266767	-0.239999798	0.279364955	0.616603237	0.092627947	0.108773563	0.092878184	-0.30590434	-0.32388436	0.051661668	-0.165384134	0.302078751	0.241076456	-0.331664642	-0.184535516	-0.448213766	0.332061458	0.143695965	0.112494743	-0.087930988	-0.210624492	0.007075453	-0.29237336	-0.058659777	0.45171931	-0.039199914	0.391217223	0.576242832	-0.280520328	-0.27654141	0.440791641	0.489550911	0.203029512	-0.076229763
4.599885782	0.111883047	-0.544670713	-0.069420113	0.136516709	-0.388180037	0.729937455	0.0277191	-0.059449332	0.101904534	0.203317949	-0.053903182	0.125033618	-0.049907741	0.022134496	0.199399027	0.578456934	-0.246469592	0.251717269	0.603007142	0.134768626	0.117266955	0.125876734	-0.303976514	-0.325778767	0.049863997	-0.151166557	0.30671901	0.216622409	-0.281186902	-0.162258449	-0.445610856	0.361304426	0.138296922	0.108025881	-0.072311967	-0.216753146	-0.027973586	-0.294155763	-0.085502849	0.430382429	-0.065486207	0.433815041	0.529076141	-0.269588677	-0.282759146	0.424660284	0.440400729	0.226068083	-0.083814657
4.62185077	0.111820907	-0.491800996	-0.056010995	0.099539202	-0.401617489	0.716753207	0.012129236	-0.059717465	0.146720555	0.22529361	-0.062721056	0.180399539	-0.02589286	-0.007562003	0.200998549	0.524650348	-0.243701343	0.186928397	0.589655029	0.139587954	0.093206352	0.186675162	-0.360344022	-0.314102869	0.043347953	-0.130542059	0.324995845	0.278572864	-0.244001954	-0.125887757	-0.42863298	0.357682812	0.083405541	0.122919935	-0.073246365	-0.206216476	-0.029991881	-0.293718479	-0.087071593	0.440520122	-0.075701737	0.466607048	0.505732784	-0.278877553	-0.293083697	0.374621211	0.413695325	0.209849388	-0.080549352
4.643815758	0.114356053	-0.439633232	-0.012015167	0.172114089	-0.407051863	0.692308019	0.024064882	-0.066357883	0.182161688	0.226217763	-0.045914346	0.2179582	-0.02629103	-0.022310897	0.228825641	0.50929104	-0.275402558	0.194296309	0.595077137	0.110521789	0.11860231	0.218613363	-0.353489885	-0.300660554	0.029012251	-0.119649342	0.328622022	0.292393717	-0.236999195	-0.082677109	-0.430385845	0.392092879	0.109697801	0.106616756	-0.076899315	-0.177730478	-0.015604556	-0.272305579	-0.10199353	0.441198505	-0.086945455	0.45915185	0.520069082	-0.272561035	-0.266342833	0.352393199	0.430583636	0.218257635	-0.09746592
4.665780745	0.11380593	-0.444065232	0.019608303	0.16117428	-0.402926638	0.714315482	0.016729522	-0.058495739	0.211509904	0.23524244	-0.036531305	0.254010012	0.031560864	-0.002180316	0.220140147	0.477958827	-0.289933523	0.174885295	0.634986552	0.070817231	0.096936887	0.244587613	-0.369461128	-0.280136883	0.019084822	-0.108920036	0.346158711	0.27576706	-0.148997421	-0.085281645	-0.439285271	0.359114681	0.113442557	0.131799091	-0.06704608	-0.128861795	-0.014200623	-0.272418147	-0.103186768	0.484566646	-0.082136003	0.539564901	0.504602243	-0.269529303	-0.255562259	0.337827175	0.458741192	0.257357421	-0.0897465
4.687745733	0.115440461	-0.472585022	0.049964655	0.22193037	-0.375289925	0.671673315	0.055699448	-0.078285837	0.213505332	0.219976298	-0.035818011	0.282286574	0.042036494	0.008305863	0.18539822	0.515911883	-0.297385541	0.164969592	0.654183904	0.072889813	0.095910226	0.22082762	-0.362492275	-0.276330849	-0.010639373	-0.107904197	0.358456749	0.242076979	-0.133302842	-0.123819473	-0.450370105	0.397056115	0.093835674	0.1336908	-0.098425422	-0.115299678	-0.027676404	-0.273828518	-0.101683153	0.477233435	-0.111717436	0.607693342	0.494696304	-0.263884708	-0.241660377	0.354307579	0.514552544	0.317641331	-0.015512515
4.709710721	0.113401621	-0.520599885	0.061489673	0.30098832	-0.373315949	0.676877834	0.070449343	-0.076714724	0.212299563	0.228794204	-0.037286813	0.311214429	0.014872081	-0.010765843	0.133955273	0.527508932	-0.284330576	0.141923377	0.641536156	0.07851787	0.087470427	0.199626824	-0.375008687	-0.278799175	-0.003328205	-0.105351597	0.397409007	0.209414941	-0.226738105	-0.179229384	-0.437406183	0.34536214	0.124328265	0.149274839	-0.089644558	-0.119693807	-0.039695256	-0.260156088	-0.084802504	0.439941606	-0.113631924	0.578187481	0.50003763	-0.274724258	-0.235089914	0.340542518	0.527671526	0.421930953	0.034421339
4.731675709	0.109993733	-0.591078884	0.052547032	0.307827032	-0.333511146	0.688439095	0.066982468	-0.105091703	0.175584202	0.17415035	-0.001256003	0.330239599	0.022232516	0.000559932	0.147120005	0.546415196	-0.271815196	0.136013008	0.626863335	0.163211008	0.053733086	0.160600625	-0.37535573	-0.315634179	-0.013200867	-0.114007106	0.458100078	0.142728816	-0.259649205	-0.173657015	-0.413145954	0.322402829	0.096450617	0.11152808	-0.082449791	-0.14042045	-0.049290582	-0.261143445	-0.089953433	0.410772738	-0.121441729	0.527051375	0.441937236	-0.288986211	-0.240291229	0.327255613	0.475132311	0.494911929	0.121105053
4.753640697	0.106498414	-0.565006041	0.048945843	0.265486747	-0.323806319	0.694135087	0.061611944	-0.102428376	0.187526678	0.179476362	-0.004827845	0.327708386	0.014878653	0.004877501	0.119548903	0.526760103	-0.287396891	0.117680781	0.638007664	0.220313955	0.042230888	0.086737439	-0.388186624	-0.321043879	-0.016831304	-0.118589914	0.473314678	0.164429432	-0.257027024	-0.149226093	-0.397337442	0.307714143	0.077791019	0.08857475	-0.081476215	-0.199118387	-0.049226945	-0.267504177	-0.090111554	0.36111334	-0.125019382	0.436788635	0.398016571	-0.307585001	-0.26255901	0.319122332	0.396864861	0.623993143	0.169834391
4.775605685	0.106140269	-0.543094645	0.019291699	0.239458039	-0.331955859	0.739879339	0.085018839	-0.135027664	0.169927863	0.160032765	0.038929078	0.326892292	-0.003903079	0.013228377	0.143449006	0.49029602	-0.299678868	0.135414813	0.625761191	0.256635326	0.030145016	0.03362993	-0.368791147	-0.358058772	-0.008103959	-0.145729893	0.501460279	0.180458002	-0.192986295	-0.101280044	-0.410467947	0.298680753	0.091904156	0.078287891	-0.103414959	-0.239081468	-0.056968027	-0.270783684	-0.102064083	0.398239596	-0.10629869	0.346956509	0.424158623	-0.308839082	-0.258518056	0.314973325	0.398265261	0.609877806	0.358330692
4.797570672	0.106324477	-0.527974037	0.017224705	0.149223847	-0.358335301	0.746399217	0.082398776	-0.121972016	0.209680371	0.196235407	0.06140102	0.313993517	-0.011946423	0.008169081	0.119806706	0.495009139	-0.316374417	0.127920821	0.600099783	0.263418585	0.072958907	0.02688127	-0.374217734	-0.351376091	-0.009480814	-0.152252166	0.493031551	0.224196212	-0.139150021	-0.060390544	-0.431191814	0.268941252	0.062706929	0.081933459	-0.080876615	-0.207179167	-0.058819874	-0.297748958	-0.109445608	0.443076412	-0.101026733	0.34400263	0.440065587	-0.273039351	-0.272457404	0.282774512	0.397833734	0.58985651	0.48203104
4.81953566	0.105618373	-0.528224122	0.037939838	0.10629206	-0.355655092	0.701058293	0.07387858	-0.127499778	0.237683253	0.203708859	0.102328985	0.314635372	-0.031152636	0.021196255	0.098870981	0.491947454	-0.323360063	0.161461966	0.561763886	0.266404557	0.113721782	-0.02151679	-0.359760741	-0.342968144	-0.003923554	-0.200881058	0.49934822	0.231892183	-0.223311055	-0.039303344	-0.446672404	0.270984881	0.039814372	0.067500384	-0.079348869	-0.179655234	-0.061351653	-0.324067209	-0.09898087	0.498911085	-0.124397077	0.332922864	0.464485401	-0.24294733	-0.272817905	0.278551835	0.400707263	0.57983871	0.476195065
4.841500648	0.10285584	-0.525846948	0.049757606	0.108976801	-0.372107119	0.698272736	0.060383576	-0.119343366	0.267234512	0.219820491	0.138709173	0.321518707	-0.030714066	0.006173864	0.066156562	0.522801082	-0.319603895	0.128837068	0.508010248	0.199178158	0.126689072	0.015880303	-0.358712846	-0.339542207	0.003982725	-0.217409166	0.480600273	0.185451192	-0.250958083	-0.043119417	-0.420347194	0.248158165	0.070710448	0.082297216	-0.064797835	-0.156626465	-0.058051854	-0.304839578	-0.070536385	0.537708589	-0.096619645	0.325199889	0.505607634	-0.242304353	-0.280334061	0.246747121	0.43084481	0.540995981	0.422382334
4.863465636	0.100845302	-0.547500668	0.065480081	0.083545169	-0.384021754	0.684824828	0.038578687	-0.123960494	0.362667341	0.206303239	0.170147532	0.313673861	-0.017587614	0.009533123	0.060597144	0.6012016	-0.30352352	0.137285929	0.442439001	0.190420662	0.070144317	0.030682217	-0.35871425	-0.372983977	-0.005771263	-0.220849596	0.499967624	0.113215464	-0.272039508	-0.008401714	-0.411091532	0.231511192	0.037218101	0.057541577	-0.057890078	-0.141714202	-0.048546845	-0.303843688	-0.080702103	0.541874924	-0.089982229	0.342348929	0.493199505	-0.234335037	-0.283138486	0.232083216	0.461761338	0.464744719	0.345954316
4.885430624	0.097852289	-0.552603275	0.12623822	0.120425858	-0.392894271	0.664186109	0.007310769	-0.123011185	0.461761502	0.166014461	0.157572704	0.292853287	-0.015086853	-0.018775225	0.037350309	0.614886538	-0.307547358	0.151245748	0.422382251	0.172089723	0.063872394	0.024463481	-0.351388434	-0.378183075	-0.011446869	-0.170235543	0.438184094	0.080633274	-0.303670521	0.004388323	-0.408620158	0.248128439	0.033636671	0.048136295	-0.050425853	-0.153706837	-0.062730445	-0.283510081	-0.11425955	0.518658669	-0.08809521	0.370080469	0.508587918	-0.253929258	-0.289434974	0.238052898	0.448166306	0.543166044	0.1713157
4.907395611	0.098413742	-0.575682633	0.117021306	0.118292826	-0.396237144	0.674352619	0.003255174	-0.107270839	0.579928119	0.126602029	0.167065938	0.258433786	-0.022575083	-0.010360461	0.043042792	0.628817058	-0.295283617	0.158540492	0.401498038	0.186239497	0.010927936	0.023812426	-0.358928388	-0.383386089	-0.023036289	-0.119807443	0.416168153	0.067266719	-0.256089289	0.020652382	-0.405707915	0.258770982	-0.010189269	0.040278528	-0.06398482	-0.199807482	-0.101875893	-0.294918514	-0.138094425	0.533263262	-0.073076491	0.372772173	0.529835239	-0.262307103	-0.290814616	0.27063443	0.440777642	0.488607249	0.193235126
4.929360599	0.1057293	-0.56979602	0.173073658	0.122623169	-0.419346297	0.625677808	0.037133717	-0.096977635	0.792991528	0.164454945	0.20654729	0.223211712	-0.033468112	-0.020413821	0.025953476	0.647806592	-0.269951093	0.172489249	0.414445022	0.184954334	0.053086246	0.01629182	-0.379984269	-0.375343033	-0.040801484	-0.080823736	0.361294448	0.089069431	-0.250917826	0.056512711	-0.413470087	0.339460368	-0.06160482	0.032917878	-0.066968405	-0.172593595	-0.073722863	-0.273599788	-0.166244787	0.476565582	-0.07943075	0.386718521	0.555163256	-0.244579895	-0.303382879	0.295045985	0.379791018	0.505170305	0.167555205
4.951325587	0.108827518	-0.549214949	0.189580754	0.101840855	-0.408816891	0.59382946	0.047085119	-0.096114821	0.978457834	0.149665173	0.251768903	0.224736233	-0.023885379	0.005207372	0.014461103	0.717098449	-0.280594992	0.16651131	0.450850843	0.203693498	0.051807918	-0.063974923	-0.388400474	-0.361855358	-0.027006374	-0.094079663	0.371129507	0.084003569	-0.294011915	0.107823765	-0.401129281	0.383270271	-0.042703444	0.025471409	-0.05958292	-0.178721875	-0.06568143	-0.276203503	-0.144942242	0.489461274	-0.078076136	0.407779064	0.506772213	-0.235682144	-0.313901558	0.294004568	0.292030289	0.502867907	0.059034425
4.973290575	0.112343931	-0.533161219	0.18341276	0.082790003	-0.412406662	0.584175554	0.065618763	-0.058867271	1.116267148	0.124247478	0.25286113	0.248751777	-0.014470744	0.024366997	0.015593421	0.78419367	-0.239568748	0.137253518	0.464296469	0.159538	0.103695406	-0.016320999	-0.379257537	-0.360577702	-0.042472879	-0.128680108	0.374043843	0.068378537	-0.262463011	0.124081597	-0.403188465	0.446352361	-0.044789184	0.04027248	-0.054739842	-0.170884623	-0.088787348	-0.272172078	-0.099973477	0.480061798	-0.073290502	0.377241549	0.501681463	-0.247740655	-0.322487861	0.308284493	0.296267594	0.483936987	0.065513107
4.995255563	0.114282318	-0.501037255	0.178399435	0.046304334	-0.457318599	0.601091307	0.031316729	-0.052599539	1.14335497	0.118884593	0.264649925	0.287420314	0.004005784	0.006871149	0.012275306	0.855838588	-0.20889628	0.132712984	0.476629844	0.18217704	0.083495676	-0.029265275	-0.358653432	-0.357768029	-0.028115758	-0.155702645	0.409897085	0.091192057	-0.249039466	0.159060331	-0.388765795	0.454380123	-0.046378742	0.041302301	-0.050138673	-0.157947108	-0.079649717	-0.291687485	-0.072334661	0.488119226	-0.085743764	0.376303129	0.49610644	-0.252166511	-0.331941328	0.303639728	0.266242564	0.426557622	0.070520833
5.01722055	0.116907934	-0.499481161	0.188618475	0.068052911	-0.452850084	0.600848822	0.009720846	-0.022501703	1.106674289	0.128860902	0.194180314	0.322485894	-0.00635384	-0.009600539	0.02886187	0.880417464	-0.200452245	0.143573828	0.438668889	0.194974785	0.097108564	-0.007444855	-0.353704795	-0.347089717	-0.02308616	-0.148058973	0.429840557	0.101429036	-0.263658619	0.246378052	-0.381620967	0.42635317	-0.030992703	0.034541072	-0.020032578	-0.141278207	-0.071788657	-0.30587624	-0.058738835	0.495997424	-0.094736653	0.413110117	0.518376645	-0.279153207	-0.322907874	0.279646526	0.311230745	0.458720379	0.059203691
5.039185538	0.117833285	-0.528208203	0.160270848	0.065689668	-0.464790812	0.678240271	-0.008664247	0.020016389	0.989924547	0.160890723	0.161513321	0.333217185	0.007269174	-0.008428139	0.023736806	0.842147562	-0.199654892	0.147610432	0.403761543	0.199172751	0.047496389	0.025158421	-0.348231115	-0.314803284	-0.031509546	-0.130837904	0.443058574	0.107910523	-0.247722017	0.28144912	-0.351637573	0.400980879	-0.041093367	0.018837272	0.014723398	-0.172727965	-0.079286713	-0.331482103	-0.05046607	0.489686003	-0.080691301	0.409299386	0.518017397	-0.270571764	-0.303154942	0.293549495	0.317295983	0.456622869	0.040915738
5.061150526	0.117609488	-0.546942863	0.16780922	0.05338952	-0.450119172	0.69424756	0.017369589	-0.021651618	0.926377396	0.198326812	0.16502595	0.328273674	-0.017158443	-0.032095662	0.008157948	0.791166386	-0.192777257	0.158977348	0.398211978	0.182143212	0.018439282	0.020707116	-0.35235326	-0.31410193	-0.029729749	-0.127247437	0.395143256	0.112738803	-0.271877785	0.303079196	-0.34968228	0.38994223	-0.02001805	0.00095601	0.053380305	-0.151635218	-0.051820591	-0.326176732	-0.073559616	0.456795228	-0.094078764	0.379388067	0.476798151	-0.243501157	-0.277759889	0.280983815	0.361373644	0.484036071	0.01762395
5.083115514	0.116362408	-0.552823148	0.171474659	0.041599621	-0.429467512	0.718982285	0.019676576	-0.069504025	0.874773012	0.221933631	0.185915491	0.336276522	-0.035104981	-0.052071047	-0.002691734	0.819914968	-0.195686791	0.144993544	0.407377515	0.157014515	-0.041825857	0.006653833	-0.371177103	-0.323059679	-0.015426402	-0.136356199	0.383891618	0.102056907	-0.309041972	0.313473545	-0.324076159	0.348733281	-0.017898073	-0.012904809	0.050094339	-0.195965466	-0.058553202	-0.303803092	-0.070954293	0.447035653	-0.060325757	0.415182314	0.417949113	-0.216556933	-0.265625032	0.259386946	0.379864461	0.486617708	-0.01544053
5.105080502	0.114327976	-0.569166694	0.175256642	0.062218966	-0.423986507	0.731774947	0.025517559	-0.082983634	0.934943555	0.208505573	0.200846314	0.30830695	-0.061458611	-0.059160686	0.011900619	0.830038434	-0.152202622	0.110507139	0.370047975	0.134600582	-0.021812791	0.037703539	-0.367951396	-0.343853055	-0.026139311	-0.140935379	0.362036634	0.110331744	-0.327733844	0.226732861	-0.332542243	0.339811079	-0.014231895	-0.035449542	0.074056157	-0.223895756	-0.08800979	-0.275419175	-0.106028507	0.428801382	-0.024556424	0.352057643	0.419280647	-0.197712848	-0.255790842	0.259122464	0.389855965	0.474209863	-0.014950162
5.127045489	0.10933069	-0.549935141	0.162665263	0.071635203	-0.435302934	0.72084096	-0.013221117	-0.119215255	0.900403083	0.173804371	0.239093913	0.319451303	-0.071572638	-0.079964006	0.021939263	0.819367891	-0.110360268	0.051526476	0.368223587	0.179544831	-0.03130509	-0.021257288	-0.344412904	-0.349650472	0.002483735	-0.139899109	0.339656899	0.11956072	-0.286252791	0.128277252	-0.338610808	0.318440923	-0.010152642	-0.022259089	0.039669547	-0.228313333	-0.094433471	-0.260935335	-0.13322492	0.436212815	-0.012818625	0.367021504	0.398871	-0.219951304	-0.283185104	0.256301644	0.329764273	0.43774575	0.003395482
5.149010477	0.111685653	-0.54941351	0.134969984	0.115082609	-0.434454084	0.727097385	0.004081732	-0.095462004	0.952792227	0.19895676	0.238436917	0.316701709	-0.065349607	-0.069761338	0.019256988	0.945003329	-0.092289891	0.035912426	0.363340763	0.206656953	-0.050916466	-0.032874359	-0.339972647	-0.347800126	0.006724827	-0.158126949	0.361214834	0.122708008	-0.22088847	0.105781358	-0.335438035	0.294694623	-0.037231407	-0.025235927	0.050526113	-0.21211104	-0.073478816	-0.253368192	-0.142272936	0.425781647	-0.011006282	0.334608906	0.38571132	-0.23258876	-0.290986847	0.245907726	0.333736139	0.435675986	0.022675053
5.170975465	0.115019228	-0.527120074	0.12496129	0.131780328	-0.436213642	0.773774834	0.012358542	-0.062712475	0.985806776	0.199649645	0.258785374	0.327665414	-0.044534896	-0.054934821	0.018055347	0.981335771	-0.103371079	0.074410477	0.340303102	0.218646065	-0.027767445	-0.081429184	-0.331447661	-0.321299214	-0.00061474	-0.123018977	0.39192483	0.093722679	-0.182088049	0.071361661	-0.320386053	0.277971684	-0.03961897	-0.027591668	0.06350125	-0.187173363	-0.078709944	-0.262864315	-0.127728992	0.407871246	-0.005279495	0.329114416	0.372925047	-0.249685052	-0.294629787	0.244068328	0.292202185	0.45150856	0.042474919
5.192940453	0.116189645	-0.510954192	0.11867581	0.118013102	-0.420707128	0.805951374	0.017139319	-0.069938793	1.002704949	0.194000438	0.221241474	0.344930639	-0.062685418	-0.059445643	0.003307492	1.013692022	-0.107473783	0.085648275	0.314576872	0.199631752	-0.010858013	-0.108701385	-0.328616336	-0.296584649	0.037225351	-0.117035684	0.402439869	0.088390965	-0.226751811	0.089827793	-0.30708319	0.261225318	-0.051120378	-0.035510918	0.097344785	-0.157376022	-0.095285477	-0.296495687	-0.120819678	0.40564377	-0.037917971	0.257172623	0.343602633	-0.226697706	-0.274304388	0.21157771	0.325246443	0.483710536	0.051208054
5.214905441	0.119751748	-0.517871958	0.141786277	0.139202736	-0.437183048	0.762650248	-0.005079457	-0.064063847	0.955630283	0.242800277	0.208901335	0.349928716	-0.072708495	-0.044178062	-0.007294852	0.998265641	-0.114596376	0.136061245	0.325264998	0.160999034	0.018983526	-0.103881397	-0.357404718	-0.271859218	0.034371182	-0.11034638	0.421942371	0.088513673	-0.259853801	0.105603206	-0.291055814	0.256466913	-0.062005165	-0.047492166	0.049000098	-0.166840587	-0.11424379	-0.280587369	-0.081911411	0.393667684	-0.055299792	0.265983861	0.382081241	-0.225646053	-0.257872614	0.210317648	0.385744996	0.530477681	0.062316609
5.236870429	0.120663118	-0.543516345	0.152140824	0.15696102	-0.440125476	0.748650366	-0.034400109	-0.065929878	0.954744887	0.247599363	0.216530578	0.331019432	-0.08246617	-0.037105876	-0.00527357	0.933505118	-0.108509091	0.118129496	0.280185638	0.146909912	0.064932452	-0.057681469	-0.382181804	-0.22607756	0.022674696	-0.110888955	0.405604123	0.087308423	-0.25316872	0.123030713	-0.310116025	0.262505769	-0.060283713	-0.035658847	0.042142992	-0.216537295	-0.113646731	-0.280012787	-0.072270285	0.424657461	-0.033646948	0.256241259	0.44277341	-0.223048701	-0.256245446	0.218494234	0.418616611	0.554636171	0.064730097
5.258835416	0.120061483	-0.550027824	0.172515602	0.174273493	-0.444926177	0.751998424	-0.086538821	-0.070850801	0.892734834	0.215455508	0.204913944	0.352025982	-0.076726863	-0.054297224	0.001840803	0.838620747	-0.111646749	0.083397983	0.277090833	0.127162867	0.056409588	-0.065385852	-0.386930814	-0.202132426	-0.004961691	-0.12086831	0.351602684	0.085293253	-0.228588573	0.096650588	-0.346932467	0.289085137	-0.056260842	-0.041841051	-0.006910191	-0.233948016	-0.122193465	-0.296975101	-0.047468034	0.483997164	-0.075971122	0.325309902	0.437683425	-0.237504126	-0.262951604	0.249221189	0.476677381	0.54698969	0.056678369
5.280800404	0.119656977	-0.573510695	0.177087196	0.198639461	-0.454972067	0.781791779	-0.120345139	-0.107103002	0.85445172	0.246783206	0.208756681	0.340223426	-0.050768516	-0.049709741	-0.025511732	0.866454436	-0.095186091	0.083496389	0.286656998	0.130236637	0.014110826	-0.024133554	-0.398424717	-0.131159382	-0.03994822	-0.16344946	0.366064111	0.081692498	-0.209523831	0.108263779	-0.357369536	0.300704438	-0.081550629	-0.029485176	0.017028307	-0.223919554	-0.107379937	-0.282355426	-0.038693591	0.485978608	-0.071285915	0.355872214	0.425757833	-0.224447098	-0.255385734	0.255475258	0.462804959	0.563464612	0.072615668
5.302765392	0.122952735	-0.550040028	0.199433615	0.194955637	-0.43787297	0.856508317	-0.090856308	-0.134057425	0.863788896	0.243262407	0.216426266	0.352512352	-0.046504277	-0.053760763	-0.004348724	0.908378121	-0.066741943	0.090221444	0.250547136	0.13119372	-0.014458226	-0.015733747	-0.397671953	-0.129750085	-0.067522222	-0.137391794	0.375338579	0.094186427	-0.207054182	0.115085193	-0.359202759	0.293786238	-0.072128544	-0.034148258	0.005233582	-0.191873834	-0.094313742	-0.289619989	-0.031346216	0.489276921	-0.064220067	0.440375795	0.438699927	-0.222855572	-0.255842431	0.227526626	0.416291679	0.520122499	0.10094092
5.32473038	0.12232317	-0.542229721	0.19541557	0.180993201	-0.455790854	0.96604115	-0.070051091	-0.144111964	0.846505062	0.263085966	0.185612048	0.339510159	-0.06493763	-0.050104041	-0.000528107	0.951760069	-0.023369048	0.090910783	0.200820372	0.12104508	-0.036659964	-0.010951031	-0.390151418	-0.133653999	-0.037356422	-0.13100804	0.364421349	0.097720366	-0.253540037	0.11838812	-0.352066734	0.27190025	-0.099693496	-0.029072589	0.022883687	-0.150750521	-0.08585065	-0.27243132	-0.054514346	0.466475489	-0.082771427	0.430132687	0.422231394	-0.19264125	-0.255061399	0.185012054	0.326750718	0.52334601	0.089366333
5.346695368	0.127803114	-0.542596102	0.196594394	0.210214077	-0.470213308	1.032014349	-0.063054733	-0.143999626	0.872501029	0.306382079	0.189643874	0.35009463	-0.066352372	-0.046474503	0.013415493	0.991232652	0.026386876	0.113595143	0.170650001	0.140315122	-0.03288187	-0.001128869	-0.401256642	-0.179022632	-0.029694564	-0.12884057	0.372978371	0.109345918	-0.29771827	0.12248205	-0.318501147	0.263583621	-0.085594513	-0.04600696	-0.023657485	-0.123029408	-0.056288477	-0.227886188	-0.059284235	0.454897749	-0.07237837	0.408018013	0.424528097	-0.213643436	-0.265425189	0.181887108	0.289310485	0.51059065	0.090674095
5.368660355	0.134486901	-0.557728927	0.180308518	0.214610408	-0.472821399	1.12330121	-0.058721129	-0.142840246	0.850229005	0.346853518	0.200874008	0.33065654	-0.079457619	-0.035881592	0.027790107	1.023728055	0.077056248	0.084613266	0.147999435	0.157518665	-0.020973699	0.017794367	-0.391111339	-0.211019696	-0.033907567	-0.141273755	0.343376157	0.083221634	-0.304939946	0.142086696	-0.315030301	0.259323508	-0.088510106	-0.053112195	-0.034078662	-0.118390546	-0.050126972	-0.215104556	-0.083749158	0.450481925	-0.087940185	0.348282717	0.452748635	-0.211458901	-0.284865678	0.198607054	0.277026532	0.502022095	0.084817887
5.390625343	0.144752395	-0.53202661	0.17530583	0.202344984	-0.479145178	1.136872799	-0.088636596	-0.12285889	0.854186866	0.369008328	0.19077938	0.364976115	-0.068333439	-0.030863294	0.026458341	0.998509839	0.112031618	0.076519766	0.156454249	0.171456566	0.03121737	-0.005157056	-0.352367936	-0.23062069	-0.050574829	-0.132028002	0.331485833	0.074610563	-0.294168618	0.125002526	-0.286439808	0.300521198	-0.089043831	-0.076894662	-0.060860666	-0.090032605	-0.053773064	-0.230672484	-0.05417103	0.45877774	-0.129117941	0.337692256	0.452377147	-0.227266546	-0.279922537	0.185450174	0.343496339	0.49930823	0.053863095
5.412590331	0.14728269	-0.540026786	0.142509429	0.191457117	-0.477214154	1.062439734	-0.126983559	-0.122175753	0.808369919	0.395285443	0.202088209	0.37326572	-0.055153401	-0.010846934	0.016830695	0.944636149	0.136414317	0.073065061	0.130707863	0.189483321	0.048008802	-0.013298458	-0.343873714	-0.197967496	-0.067369035	-0.161696906	0.325809559	0.073947118	-0.308857459	0.128838095	-0.28214928	0.343602579	-0.080879154	-0.092740421	-0.042000347	-0.10463217	-0.070347421	-0.213008291	-0.043616758	0.466844502	-0.149830468	0.305399624	0.49038787	-0.206747184	-0.289785528	0.179414376	0.370177514	0.511069747	0.070810199
5.434555319	0.151855936	-0.538979668	0.148376508	0.143288123	-0.448877749	0.976556932	-0.11165327	-0.118083924	0.799195661	0.404018299	0.213356361	0.357828349	-0.046375126	-0.018842985	-0.005255009	0.927295934	0.169432419	0.059554232	0.156395925	0.165894681	0.062813111	-0.02322357	-0.340997261	-0.189381081	-0.064024164	-0.121682428	0.317646758	0.083187302	-0.304940648	0.124332352	-0.292828993	0.362815969	-0.108546512	-0.09246239	-0.050284401	-0.030895228	-0.080138391	-0.236958213	-0.013083985	0.51354261	-0.163663377	0.3220243	0.531340069	-0.215190961	-0.29994396	0.15145911	0.363204924	0.478589702	0.076486129
5.456520307	0.146859225	-0.565250937	0.146752258	0.120409773	-0.461864604	0.859151044	-0.13055934	-0.097715168	0.789573672	0.406600491	0.189029198	0.309444054	-0.062937809	0.00381246	-0.002844558	0.917982019	0.144578593	0.068924792	0.177923144	0.144433366	0.054557889	-0.038771572	-0.373926562	-0.153582483	-0.058190185	-0.118277437	0.306359395	0.074694344	-0.270162914	0.148941904	-0.300806713	0.344285635	-0.119818638	-0.093773702	-0.051825181	0.01380758	-0.103893044	-0.193887236	-0.015404783	0.517288692	-0.18711225	0.307313457	0.508683108	-0.206557849	-0.315552294	0.129191542	0.392838302	0.48245932	0.071642053
5.478485294	0.146331512	-0.568409123	0.128607283	0.121467451	-0.456912048	0.837173551	-0.137160604	-0.096111347	0.817031555	0.417288525	0.191582536	0.300779698	-0.040333082	0.00271458	-0.005918208	0.881314125	0.1318894	0.056926255	0.144460896	0.132148873	0.059288388	0.004311675	-0.395378814	-0.134688399	-0.048015305	-0.100782755	0.308619232	0.069733177	-0.248855353	0.168482955	-0.302752871	0.288845703	-0.129554601	-0.095018811	-0.09026303	0.052869422	-0.081156182	-0.148799513	-0.019235915	0.567848382	-0.166779648	0.293657537	0.504209228	-0.216566534	-0.329434855	0.123921597	0.3913699	0.445917844	0.070475754
5.500450282	0.148845506	-0.578464375	0.159416056	0.109947313	-0.4548074	0.851923285	-0.151245779	-0.088440176	0.803492494	0.432444364	0.174288057	0.263413237	-0.067987866	0.012301864	-0.008148611	0.899945098	0.124921404	0.04691088	0.16023528	0.148931166	0.027426287	-0.006472932	-0.413083778	-0.160746463	-0.053199536	-0.084309661	0.303756684	0.048415395	-0.225018333	0.201009122	-0.323337496	0.237351121	-0.139228714	-0.094034743	-0.084301531	0.094053792	-0.099947822	-0.145556604	-0.051982984	0.542707758	-0.184151899	0.274022187	0.471234406	-0.211246538	-0.338385897	0.099306534	0.395532459	0.430682164	0.066060278
5.52241527	0.147979307	-0.565909559	0.176804049	0.080761887	-0.476932751	0.883003777	-0.174865215	-0.064905301	0.812309143	0.372298749	0.166900632	0.260578777	-0.051518697	0.019581179	-0.025199094	0.89089926	0.146136054	0.04469604	0.160207284	0.153103363	0.071402624	-0.001674053	-0.400585418	-0.144716748	-0.048992287	-0.056563552	0.307004954	0.046341227	-0.234770519	0.200718584	-0.291150694	0.208328452	-0.170154418	-0.067969266	-0.122005861	0.093707989	-0.092946414	-0.160417486	-0.033342665	0.510554224	-0.177142478	0.306835845	0.515606013	-0.212717505	-0.323911865	0.067959962	0.392945453	0.408592692	0.041754843
5.544380258	0.147886396	-0.563395698	0.18919246	0.11155161	-0.430572993	0.911718538	-0.183825585	-0.058672896	0.781019941	0.338016648	0.172095859	0.298716562	-0.052081208	0.030103707	-0.040894524	0.880433981	0.13292676	0.021659982	0.124984973	0.214999496	0.046114199	-0.000827127	-0.410074749	-0.140516918	-0.077826407	-0.08751162	0.334673707	0.062298618	-0.302873793	0.166274551	-0.301001238	0.196161608	-0.172335193	-0.057255777	-0.106731312	0.00630076	-0.07097993	-0.163409657	-0.035133873	0.515531058	-0.179116359	0.30541511	0.56020756	-0.187835319	-0.33598528	0.064413603	0.386391803	0.394111323	0.028993659
5.566345246	0.147998601	-0.569494944	0.191978439	0.10827381	-0.40316419	0.925895932	-0.15126345	-0.063685472	0.807232377	0.284824765	0.13975493	0.266361791	-0.064867098	0.000698249	-0.0959841	0.859895076	0.136784878	0.01361798	0.154610381	0.21124027	0.063513548	-0.005268187	-0.389210095	-0.128668031	-0.091272826	-0.074721793	0.343323417	0.052739912	-0.287717755	0.129374874	-0.320932367	0.208328795	-0.156371806	-0.016444971	-0.112555434	0.059142732	-0.047296195	-0.185855034	-0.01185672	0.540603305	-0.161305657	0.340881089	0.612026708	-0.172635353	-0.312785122	0.038655747	0.317530064	0.405890978	-0.006892367
5.588310233	0.143713073	-0.587295496	0.193399302	0.127751469	-0.373052637	0.923183763	-0.153976584	-0.046256631	0.794328402	0.270524094	0.107973441	0.252645279	-0.079332122	-0.00869412	-0.072737018	0.87801842	0.060374242	0.004311148	0.122432904	0.210151268	0.072096965	-0.015621999	-0.398284565	-0.107354534	-0.117611273	-0.110501957	0.346058421	0.057848784	-0.26265581	0.141262066	-0.3171277	0.23285821	-0.10161619	0.003159185	-0.122054972	0.016256433	-0.038829795	-0.151261277	0.000382308	0.554795197	-0.157469485	0.321364149	0.565586492	-0.087367662	-0.30816807	0.029420766	0.320981141	0.41619196	-0.022163354
5.610275221	0.141020937	-0.599775138	0.141040109	0.149137692	-0.37650259	0.923197521	-0.136637795	-0.058842294	0.795884279	0.261145679	0.110547506	0.240592047	-0.052631805	-0.035274859	-0.060899673	0.851507696	0.060754117	0.008916207	0.078862275	0.207747885	0.092872453	0.013458853	-0.377451776	-0.0961951	-0.128406146	-0.135481124	0.33803256	0.016169816	-0.225803332	0.101755858	-0.317698421	0.206264177	-0.055892929	0.011633494	-0.121724434	0.086196587	-0.016237368	-0.144339835	0.034042752	0.576919926	-0.157575302	0.28923609	0.573891251	-0.020899256	-0.321809647	0.018497355	0.280218084	0.397699119	-0.023191036
5.632240209	0.141339845	-0.606087976	0.122235442	0.116617389	-0.410052981	0.95548774	-0.148393302	-0.036398929	0.79302125	0.296747177	0.112976924	0.230872104	-0.083673362	-0.042813824	-0.046654023	0.849445931	0.04369436	0.019755235	0.060592349	0.205155645	0.052499122	-0.000115771	-0.358269766	-0.102253332	-0.106926595	-0.153619467	0.293273291	-0.026395331	-0.244114777	0.11333562	-0.323724714	0.216688989	-0.038198043	0.021522767	-0.121068729	0.09951679	-0.030428832	-0.110303808	0.023113895	0.549834807	-0.165854656	0.242189882	0.521606542	0.033010832	-0.34523538	-0.003916672	0.285840965	0.408071503	-0.012810082
5.654205197	0.139810724	-0.609335178	0.074777061	0.095090411	-0.464913742	0.977970902	-0.16994268	-0.019601003	0.791011859	0.272158366	0.111280352	0.22528087	-0.071470333	-0.044408544	-0.045170261	0.870629528	0.086434417	0.021647137	0.061876363	0.172967824	0.06528101	-0.014866434	-0.338292432	-0.054283569	-0.074383192	-0.173784125	0.246441492	-0.016743682	-0.195826907	0.133414183	-0.293947131	0.195267664	-0.034173937	0.009664827	-0.121370228	0.137910767	-0.036162967	-0.0566182	0.079824938	0.527205895	-0.174196921	0.240317635	0.528593021	0.094101809	-0.357741348	0.008125645	0.263094969	0.375607691	-0.008927801
5.676170185	0.146212902	-0.604441645	0.084726755	0.080067299	-0.460896187	0.98863626	-0.189153156	-0.03800551	0.78813836	0.29619897	0.10772724	0.259983594	-0.114916747	-0.049689865	-0.02888388	0.913781593	0.117364492	-0.012284288	0.076828446	0.196424053	0.042057011	0.021081791	-0.329073118	-0.045726949	-0.064001786	-0.198416412	0.253763053	-0.006258242	-0.221069802	0.124087205	-0.294003219	0.170217876	-0.067292048	0.030769934	-0.114144341	0.115892334	-0.011410445	-0.032189523	0.087983705	0.547509437	-0.179329434	0.22959437	0.543290806	0.13903979	-0.389301569	0.000287091	0.285618123	0.367745278	0.003768672
5.698135173	0.149235227	-0.579408682	0.07800711	0.061066781	-0.463782705	0.982363648	-0.161626171	-0.063258542	0.788530813	0.306373376	0.069641213	0.21819174	-0.110620634	-0.047188036	-0.062474334	0.919753916	0.113760761	-0.008244975	0.108984365	0.157730453	0.018375105	0.071481244	-0.315507836	-0.023984177	-0.059688049	-0.19671332	0.232086682	0.029319879	-0.202414434	0.123908137	-0.280217729	0.171367714	-0.083271101	0.062841147	-0.128199495	0.105834081	-0.01832326	-0.012275762	0.072704273	0.513413581	-0.204229589	0.268533933	0.605472803	0.140692406	-0.3892474	-0.008559154	0.276347902	0.368433624	0.006832656
5.72010016	0.152573505	-0.567329214	0.098941035	0.051469172	-0.426087641	1.003016839	-0.131421531	-0.049071208	0.764015674	0.342635099	0.057727517	0.236681287	-0.112452412	-0.050736159	-0.005763642	0.925493675	0.072027353	-0.00568867	0.096143998	0.137563585	0.004371715	0.089551818	-0.340698317	-0.024469689	-0.07189375	-0.183537222	0.254423656	0.067190824	-0.155595641	0.143337946	-0.316602322	0.165760949	-0.115825416	0.06503409	-0.094986108	0.028179449	0.003511392	0.030832666	0.060371495	0.548966877	-0.192037952	0.255867818	0.557680947	0.15927491	-0.393048643	0.010169997	0.307409948	0.391992846	-0.017680565
5.742065148	0.15318481	-0.562315286	0.117246597	0.039039911	-0.414014522	1.018289679	-0.106200559	-0.041422689	0.733558938	0.338936288	0.072083113	0.237668836	-0.095159762	-0.071717389	0.039913566	0.929312395	0.051714616	0.016298953	0.087320775	0.102918981	0.016605893	0.155548575	-0.369546689	-0.017589718	-0.082048242	-0.18938091	0.253513319	0.080893768	-0.134461244	0.128772733	-0.28981084	0.145341273	-0.127919427	0.064986712	-0.081126411	0.040251867	0.041231243	0.04315156	0.057512859	0.541986975	-0.168844642	0.293735679	0.49278813	0.09427369	-0.411625906	0.001011756	0.299154424	0.372900623	-0.048134479
5.764030136	0.150493102	-0.559633858	0.130502753	0.05278238	-0.410757065	1.055529312	-0.105597357	-0.024017536	0.73264546	0.386303682	0.09250046	0.234837769	-0.111802926	-0.059601497	0.046936095	0.910067302	0.019011572	0.030583931	0.080482289	0.090520781	-0.025528525	0.181841633	-0.3714027	-0.030216146	-0.117071875	-0.182965222	0.239449464	0.066416908	-0.124672294	0.121706974	-0.312166211	0.182381036	-0.168738625	0.096030203	-0.076924887	-0.028166993	0.103224805	0.091658296	0.03786432	0.577143394	-0.184410873	0.28347152	0.404378323	0.033465153	-0.398308994	0.015230786	0.306104235	0.38374835	-0.084468225
5.785995124	0.147609065	-0.563715078	0.10349924	0.070452699	-0.42694076	1.052228556	-0.127582997	-0.023056023	0.72414047	0.415855231	0.103475358	0.257410942	-0.125361228	-0.069052324	0.031554967	0.906120856	0.013662099	0.079327388	0.120071594	0.099722209	0.059636763	0.211563263	-0.394180842	-0.005690678	-0.115925057	-0.202206448	0.251481451	0.067506836	-0.057106454	0.121360949	-0.304108516	0.183834183	-0.154065493	0.091669157	-0.052779506	0.046924044	0.149879461	0.077323253	0.091244327	0.581114362	-0.184839601	0.282994813	0.322839476	0.003676035	-0.390928547	0.018037202	0.241436952	0.393345184	-0.120925554
5.807960112	0.147604729	-0.580594907	0.103293119	0.09096503	-0.453050961	1.035063342	-0.165476662	-0.030290647	0.721024098	0.390280377	0.114681864	0.263341018	-0.169916572	-0.056222514	0.001008755	0.935632996	0.032390707	0.093895416	0.139095212	0.094465863	0.054277905	0.230012706	-0.384258979	-0.031240003	-0.134541338	-0.20911601	0.257218691	0.014820371	-0.094480688	0.147525068	-0.329540257	0.245444446	-0.18548655	0.125933314	-0.086814578	0.077780414	0.150734015	0.059237867	0.110578391	0.623249699	-0.215544508	0.28476361	0.333312127	-0.036469463	-0.383380009	0.023997676	0.196212251	0.428975141	-0.115187293
5.829925099	0.149930756	-0.544962471	0.102335937	0.100290355	-0.458281602	0.99236368	-0.188396248	-0.043545447	0.679662697	0.399752768	0.127890966	0.225410955	-0.155901163	-0.039861396	-0.077789938	0.954995702	0.014751497	0.159314866	0.168977056	0.120944787	0.079997503	0.344937292	-0.395278692	-0.03014636	-0.123280156	-0.221670146	0.231630074	-0.00801578	-0.154097059	0.146438973	-0.335771966	0.248543314	-0.174321296	0.143772741	-0.094268191	0.138440097	0.185614433	0.065751857	0.118434181	0.533926505	-0.251676546	0.260683067	0.427668261	-0.045079745	-0.368412368	0.039232708	0.2141699	0.442322428	-0.072865646
5.851890087	0.149898567	-0.533493158	0.054168601	0.103518634	-0.458167325	0.989924956	-0.194776425	-0.047727163	0.656345413	0.410812819	0.15180354	0.257506227	-0.164425386	-0.070723874	-0.054780788	0.955886428	0.018352129	0.239661143	0.166823103	0.127798563	0.038418155	0.372007997	-0.388864595	-0.061846266	-0.128460562	-0.206713076	0.213560577	-0.011084121	-0.165955497	0.133268137	-0.387150944	0.238432427	-0.190541662	0.134080549	-0.082309791	0.153466556	0.19470291	0.065656277	0.132390289	0.537958689	-0.257660775	0.24211152	0.455062502	-0.044877016	-0.365891501	0.103819857	0.292158401	0.441863052	-0.032277461
5.873855075	0.147551465	-0.530406702	0.033793251	0.07324863	-0.463847478	1.003536	-0.215852115	-0.018737277	0.606993471	0.400485065	0.150546924	0.248653137	-0.160374914	-0.045403672	-0.046462411	0.945969679	-0.001022677	0.269205048	0.127876324	0.126065591	0.0560458	0.402945405	-0.372994358	-0.060658249	-0.12144949	-0.214529576	0.178355984	-0.000316704	-0.203551088	0.121694739	-0.372807478	0.204358582	-0.177929035	0.107197109	-0.062811109	0.133373345	0.232433177	0.126620181	0.142139554	0.483395001	-0.253417338	0.243483308	0.451118531	-0.061441375	-0.372752684	0.119731906	0.356237176	0.377478693	-0.007829614
5.895820063	0.145339438	-0.530865225	0.017360303	0.065154596	-0.447920489	0.963455926	-0.219728622	-0.043066497	0.560462619	0.432274401	0.131647702	0.248250425	-0.148916743	-0.014861572	-0.014115458	0.958801926	0.013105027	0.339150104	0.098769506	0.151263597	0.039691995	0.400802025	-0.341079097	-0.095886043	-0.141601178	-0.192458503	0.154547956	0.003578404	-0.182939819	0.101897989	-0.351927229	0.190336698	-0.175465263	0.109006816	-0.05553335	0.085063934	0.263670291	0.154992969	0.122669787	0.454528601	-0.263762176	0.208068854	0.433159576	-0.085732408	-0.368601987	0.12162743	0.387368007	0.349923948	0.031142031
5.917785051	0.141254617	-0.54851267	0.015765438	0.031755038	-0.468445066	0.953490593	-0.219381473	-0.036609113	0.545724924	0.470228743	0.149021726	0.264418722	-0.144604868	-0.002329903	0.005771954	0.94582481	0.000719088	0.369024503	0.119297556	0.145365256	0.060783611	0.446753059	-0.319703698	-0.079127923	-0.132104847	-0.190844934	0.161352236	0.012549986	-0.157795137	0.074825784	-0.326584717	0.138633454	-0.160670068	0.091070114	-0.047615219	0.096985562	0.253721042	0.114299125	0.109714929	0.399787692	-0.253190839	0.172166535	0.423303548	-0.076123988	-0.363909379	0.06668592	0.366741632	0.339268693	-0.00616516
5.939750038	0.139539388	-0.571684695	0.018650889	-0.010738863	-0.479741562	0.936207117	-0.225431375	-0.000625168	0.514433321	0.463343513	0.149572708	0.255888878	-0.152245585	0.003418721	-0.005100522	0.965348911	0.01148938	0.387961448	0.116158262	0.159250096	0.041038021	0.386815349	-0.31919403	-0.106692879	-0.141774901	-0.198396852	0.165412207	-0.01692139	-0.115472998	0.106267555	-0.315573059	0.167817195	-0.165627348	0.10595651	-0.081116385	0.073631084	0.232565423	0.094996584	0.090688584	0.40700561	-0.249662843	0.188612273	0.423320457	-0.094611513	-0.364618814	0.03193001	0.285462799	0.330751686	0.007016846
5.961715026	0.139865793	-0.553603585	0.026530839	-0.038454122	-0.477539627	0.915823339	-0.197056115	0.037782816	0.537098288	0.448902105	0.177878796	0.263224054	-0.153656428	-0.025240004	-0.042004554	0.930041761	-0.013290478	0.401711972	0.140297739	0.194670899	0.047511685	0.398346044	-0.344960836	-0.093772605	-0.121502395	-0.215924725	0.157272775	-0.014138703	-0.074919115	0.081918335	-0.319519336	0.149119998	-0.160424547	0.11123742	-0.086459246	0.085615798	0.233798544	0.073305743	0.061979408	0.392281933	-0.243620084	0.1990913	0.417901405	-0.070823879	-0.367335425	0.010400528	0.287227683	0.330105819	0.013921287
5.983680014	0.138647142	-0.555457228	-0.013666928	-0.045132644	-0.472071033	0.894761521	-0.208929371	0.102867507	0.549122837	0.43984286	0.193334108	0.313691163	-0.161140984	-0.099680851	-0.030287389	0.907162978	-0.023706792	0.430184734	0.160737925	0.233236475	0.025225481	0.375293593	-0.363121581	-0.102093404	-0.11934682	-0.230172281	0.151500815	-0.000127563	-0.059658179	0.075553421	-0.310510242	0.159362301	-0.178039184	0.139855916	-0.089589361	0.087511405	0.22463895	0.01740776	0.055644793	0.442887022	-0.257294247	0.234835902	0.35359735	-0.037791185	-0.385324418	0.030069653	0.25332036	0.297350548	0.03250487
6.005645002	0.138876855	-0.548672512	-0.023400509	-0.023587615	-0.480290436	0.928587358	-0.211080367	0.176593132	0.563790338	0.411038577	0.198630742	0.312630348	-0.183648817	-0.112303882	-0.071095363	0.880673176	-0.048587221	0.385284081	0.148143485	0.254985845	0.091748797	0.356653273	-0.385639793	-0.088903773	-0.139802102	-0.247598621	0.151944092	-0.012617617	-0.007223998	0.061929658	-0.315948504	0.171832159	-0.18166118	0.10470842	-0.056218341	0.102931793	0.291451714	0.037324026	0.045839341	0.489109047	-0.281728255	0.277798327	0.327935836	-0.01734178	-0.390584108	0.066136092	0.225315476	0.291432968	0.04430271
6.02760999	0.138459337	-0.547016197	-0.054630375	-0.02174661	-0.487300602	0.932582521	-0.207171293	0.253173588	0.552828071	0.404519784	0.151540269	0.312281045	-0.148939493	-0.129670086	-0.054117608	0.865964978	-0.068433503	0.377829478	0.129422189	0.254696638	0.110418816	0.333750335	-0.380115883	-0.083085286	-0.15210629	-0.229572079	0.166019211	-0.022966823	0.018676894	0.056201797	-0.271978345	0.177850564	-0.161970639	0.115144543	-0.053894382	0.08723394	0.330442745	0.01364683	0.049332458	0.491667981	-0.293717751	0.319235724	0.340410005	-0.043141744	-0.413605525	0.069396594	0.164468796	0.326051299	0.086420184
6.049574977	0.137535503	-0.543760518	-0.033601938	0.008859463	-0.47683372	0.930158898	-0.205510865	0.27932216	0.560167577	0.415070049	0.167661147	0.299118898	-0.142317699	-0.122971622	-0.054886221	0.810575137	-0.071118186	0.330662242	0.137257698	0.23540729	0.073182986	0.359174499	-0.354619239	-0.068262189	-0.18382148	-0.222815235	0.160917806	-0.016880327	-0.000559276	0.041968282	-0.261585057	0.155860796	-0.161877333	0.107420977	-0.0650826	0.057837852	0.386968735	0.000166918	0.043691097	0.518188962	-0.302778395	0.320393899	0.39234139	-0.020792386	-0.394859152	0.052390916	0.157627716	0.330334789	0.047018672
6.071539965	0.136430309	-0.548442888	-0.030526547	0.006242555	-0.480493426	0.911920344	-0.200740981	0.273016736	0.509484024	0.412750507	0.155719937	0.251928619	-0.118631929	-0.127023363	-0.0775614	0.843686139	-0.07905384	0.315777201	0.144436885	0.224502575	0.088980888	0.334388254	-0.36120651	-0.046939224	-0.218823897	-0.221865848	0.162317478	-0.028387495	0.090064637	0.022319547	-0.25457097	0.143081448	-0.165367383	0.111645451	-0.097737226	0.055940327	0.444821433	-0.00950061	0.076072622	0.514051382	-0.302799648	0.321435437	0.433558653	-0.025001215	-0.395990499	0.021136371	0.106605641	0.351751611	0.035262272
6.093504953	0.13433927	-0.546148606	-0.05395848	-0.002889118	-0.445471545	0.891350525	-0.205552523	0.225909548	0.507768703	0.363375802	0.122520697	0.270406449	-0.110116623	-0.103355475	-0.061036079	0.815481379	-0.079952745	0.297158973	0.153425009	0.202643521	0.009268436	0.272515762	-0.324230478	-0.000718415	-0.218177093	-0.217320287	0.132159428	-0.019325525	0.183672413	-0.004578766	-0.270414656	0.137861491	-0.166398377	0.144557161	-0.11891144	0.038561221	0.397501686	-0.025564925	0.113713579	0.485528145	-0.292968196	0.299285426	0.42149343	-0.030368977	-0.40541984	0.006453193	0.132227565	0.375979622	0.040985975
6.115469941	0.135810807	-0.563705213	-0.038720303	-0.001911537	-0.41627816	0.871409608	-0.182381796	0.13970213	0.451611508	0.334476506	0.094437468	0.305030926	-0.09896635	-0.091472776	-0.054573361	0.799840109	-0.065145368	0.275574745	0.134160144	0.201824786	0.016343288	0.276643147	-0.309859923	0.013924246	-0.21746211	-0.213106032	0.116978596	-0.019285909	0.227790731	-0.006694943	-0.253867857	0.110273266	-0.15867254	0.209770327	-0.107705918	0.048921755	0.348158866	-0.032155923	0.128706169	0.505083075	-0.300172384	0.248016095	0.370362591	0.000593212	-0.406459784	-0.016837419	0.138554869	0.342515608	0.004466774
6.137434929	0.136201856	-0.554206794	-0.037868816	-0.015005084	-0.417106915	0.857367092	-0.186029973	0.091700546	0.452421007	0.301221261	0.087989764	0.319094193	-0.116528184	-0.106728439	-0.115378442	0.811765408	-0.032450268	0.247680774	0.139302419	0.199534422	0.022112164	0.285038787	-0.319967396	0.052812905	-0.238889891	-0.212360432	0.104884526	0.002726658	0.376188615	0.006919129	-0.223581623	0.099762245	-0.177580116	0.216116503	-0.086588528	0.082845124	0.297482166	-0.018251474	0.085461332	0.525752096	-0.301450736	0.227146852	0.324432829	0.01275098	-0.399958377	-0.022020197	0.124189894	0.33636573	-0.0055141
6.159399917	0.132039777	-0.550259514	-0.033464822	-0.029228762	-0.449154927	0.873927655	-0.157000054	0.106134424	0.46425632	0.294445832	0.057055471	0.306833972	-0.117177419	-0.116320797	-0.131164104	0.760163237	-0.023159217	0.223861526	0.106341069	0.19468647	0.070016413	0.283671891	-0.321487385	0.051243905	-0.246308604	-0.232763542	0.116183892	0.015937712	0.411971482	0.039496453	-0.216731371	0.08312408	-0.162124585	0.237337554	-0.058486627	0.080241315	0.215646672	-0.013652999	0.085261289	0.546187011	-0.303157342	0.229790021	0.293205775	0.026189076	-0.408738194	0.014140776	0.122578656	0.33296338	-0.017318304
6.181364904	0.124977053	-0.548412376	0.000117846	-0.011091987	-0.455542105	0.86258051	-0.177634625	0.103934126	0.444399711	0.322563652	0.052327837	0.302633917	-0.120849051	-0.135445397	-0.128492815	0.745313251	-0.015241348	0.20702968	0.097463112	0.208119799	0.10961205	0.336984274	-0.345842775	0.031598048	-0.260795002	-0.274820129	0.117653803	0.026972986	0.428726487	0.056472107	-0.214547988	0.041846262	-0.16829691	0.190667915	-0.043040032	0.065110164	0.18459835	-0.005367697	0.05080218	0.557532628	-0.300576468	0.218575379	0.286643113	0.036697176	-0.420709259	0.013232799	0.130604224	0.299692564	-0.048221593
6.203329892	0.116680487	-0.552055504	-0.016890987	-0.013378236	-0.492787829	0.835261422	-0.179362858	0.115507123	0.441526647	0.338675615	0.052427653	0.257731473	-0.132791606	-0.14384092	-0.149265442	0.785681434	-0.028162439	0.181075109	0.092793434	0.196030445	0.118457651	0.401377861	-0.381789533	0.053827687	-0.273954129	-0.325429179	0.110410289	0.01909996	0.492664682	0.052392574	-0.233177178	0.045071333	-0.168286113	0.166534841	-0.041274781	0.044771395	0.162731889	0.00851144	0.051347407	0.547342005	-0.307787112	0.170857604	0.280495991	0.016600932	-0.424450714	0.036446677	0.134226349	0.297661304	-0.077487408
6.22529488	0.116424769	-0.559366156	-0.029480277	-0.000330499	-0.496855885	0.841223985	-0.24000566	0.14067282	0.403625839	0.333645153	0.046965206	0.290107523	-0.110291028	-0.14071306	-0.112890752	0.825806906	-0.062684908	0.187989587	0.069676475	0.180331483	0.13648736	0.430386426	-0.350666156	0.070813457	-0.266574747	-0.334838185	0.115335316	0.008766109	0.530707018	0.037718377	-0.2633618	0.050848435	-0.190836689	0.165474038	-0.045166224	0.010576775	0.161723544	0.022214578	0.075404557	0.509962428	-0.299495543	0.144703086	0.291459564	2.85E-05	-0.43615084	0.053883242	0.124657698	0.293766194	-0.052694952
6.247259868	0.118172301	-0.573179835	-0.015738014	0.031789213	-0.509308224	0.857201855	-0.225079342	0.120966631	0.368616647	0.309775127	0.059892818	0.287284854	-0.103241234	-0.159399856	-0.122246491	0.846087559	-0.089441199	0.164640508	0.086029788	0.199575417	0.1303502	0.484932941	-0.31393807	0.048567206	-0.279928357	-0.334896863	0.112555091	-0.014961342	0.556365674	0.009768976	-0.27618161	0.060218122	-0.182436998	0.179023799	-0.009620139	-0.010468281	0.179984255	0.041070856	0.078792349	0.505848124	-0.309297537	0.097179462	0.278556687	-0.003691218	-0.432252939	0.040037785	0.129447839	0.341518651	-0.055247744
6.269224856	0.121447025	-0.559862742	-0.035478043	0.038244132	-0.499087155	0.835810743	-0.251194912	0.171143225	0.376717801	0.29445171	0.07644986	0.285304447	-0.116705368	-0.163011952	-0.147328095	0.873114718	-0.098634576	0.185797737	0.125710449	0.221463485	0.103258108	0.529711572	-0.306662996	0.044743601	-0.30498379	-0.321472813	0.120522026	0.016658128	0.551727632	0.003485301	-0.269482663	0.073395156	-0.197276041	0.171684133	0.017061505	-0.001048565	0.20739074	0.082537151	0.06430918	0.491952914	-0.285177741	0.082275795	0.31464938	0.058972023	-0.418895191	0.038614408	0.092051005	0.372066165	-0.033253221
6.291189843	0.11920652	-0.545377044	-0.022453169	0.033288674	-0.501005744	0.870004191	-0.222080543	0.135433689	0.376629759	0.284060773	0.111954362	0.295018443	-0.13415074	-0.129085139	-0.144688607	0.866599566	-0.130592262	0.19005605	0.106257988	0.193113359	0.12982439	0.519660846	-0.296246287	0.027242863	-0.295746864	-0.310211494	0.124018386	0.017028286	0.518168276	0.001168397	-0.298844262	0.095985451	-0.192215488	0.194979538	0.013054108	0.002537616	0.189317926	0.079076434	0.097225111	0.459806341	-0.305832172	0.090844971	0.317301544	0.071918965	-0.400343419	0.031066375	0.04827818	0.41790459	-0.054384188
6.313154831	0.11132815	-0.537053813	-0.000976389	0.01763449	-0.519238964	0.865864328	-0.247506333	0.164070459	0.374862048	0.297244359	0.096420157	0.311323937	-0.136482923	-0.133485946	-0.124518775	0.878656672	-0.155417517	0.171686548	0.155046182	0.168905857	0.091377088	0.50850202	-0.293904761	-0.005979312	-0.292337538	-0.332501652	0.117410805	-5.92E-05	0.502872165	0.016171574	-0.309183982	0.061633756	-0.188391905	0.179294959	-0.011637688	0.022289527	0.180688406	0.085586451	0.109350045	0.372064715	-0.283708726	0.115764306	0.302446355	0.067331107	-0.402663397	0.007089176	0.008387967	0.403785412	-0.08703422
6.335119819	0.103173335	-0.529853181	-0.045563453	0.003383164	-0.518960494	0.85041283	-0.220489452	0.118845859	0.401450526	0.291386438	0.115408514	0.314345425	-0.138230844	-0.102334126	-0.124478501	0.8413387	-0.156385624	0.120907522	0.167723315	0.160769035	0.044136913	0.475447248	-0.312049926	0.019831142	-0.274542679	-0.353510613	0.076996118	-0.023535792	0.538510635	0.019863828	-0.313762993	0.072763332	-0.189711436	0.193785084	-0.04674552	-0.005074242	0.155629176	0.081237509	0.105681378	0.391316479	-0.285934054	0.128794353	0.285840958	0.023820468	-0.392021756	0.042886019	-0.003388651	0.382041093	-0.106712295
6.357084807	0.097852028	-0.533236372	-0.057306581	0.00730371	-0.538482998	0.838475368	-0.255016675	0.113526786	0.363214031	0.289176937	0.137347067	0.339081932	-0.118924566	-0.093707115	-0.124160764	0.813469975	-0.148304385	0.103317431	0.164639973	0.1178475	0.06301721	0.421119132	-0.253662797	0.020525164	-0.244640503	-0.334012017	0.07306862	-0.03519965	0.545164548	0.022411155	-0.325892794	0.088233129	-0.216100664	0.167410487	-0.099697229	-0.017113287	0.194833675	0.040805788	0.081715043	0.387978639	-0.270266215	0.14379905	0.273796562	-0.032648238	-0.401547994	0.029682321	0.01627596	0.372887789	-0.112764796
6.379049795	0.092138427	-0.544366565	-0.065931661	0.004068959	-0.548873395	0.813893389	-0.250412115	0.089065999	0.403315194	0.276195728	0.170741518	0.324361577	-0.124080058	-0.140160394	-0.123123271	0.734385083	-0.134004009	0.092862723	0.18821345	0.143299294	0.064686877	0.390963472	-0.220608335	-0.007236869	-0.232524416	-0.343551112	0.039351453	-0.06835579	0.533178755	0.012282092	-0.313561137	0.11484376	-0.217386217	0.146564264	-0.102419875	-0.044258116	0.219532857	0.029227126	0.045645009	0.402799539	-0.231180564	0.124473833	0.24452662	-0.068941718	-0.404827076	0.014397808	0.053120454	0.422110185	-0.097346002
6.401014782	0.092159061	-0.547161277	-0.102992351	-0.009752111	-0.530451752	0.738762651	-0.273905294	0.11564173	0.400704664	0.26764266	0.209743979	0.297206375	-0.12085863	-0.167957353	-0.133692214	0.681031274	-0.124643687	0.104862788	0.173342423	0.127000704	0.147862962	0.363300594	-0.126082102	-0.016095436	-0.240286806	-0.337091708	0.034457771	-0.049925431	0.536504005	0.000347579	-0.321984475	0.131317362	-0.211479427	0.10922757	-0.102257799	-0.06481303	0.231911733	0.032491248	0.034933974	0.395667681	-0.22610777	0.087759544	0.244327578	-0.050983757	-0.399948907	0.025723589	0.040156091	0.430128268	-0.072961942
6.42297977	0.092044043	-0.532323453	-0.08539879	-0.041976144	-0.525100869	0.703476764	-0.286762974	0.077445721	0.386154146	0.266655314	0.248475557	0.294843083	-0.125212248	-0.188380578	-0.137475814	0.662301468	-0.141760057	0.124953711	0.140640612	0.127345748	0.200476383	0.33438204	0.021215183	-0.022764876	-0.217529144	-0.343285656	0.019577589	-0.059255734	0.492096323	-0.018785233	-0.259766924	0.15401969	-0.187931825	0.10181543	-0.119611366	-0.104976453	0.205284075	0.002700143	0.029272648	0.357867658	-0.287878012	0.066935868	0.250947767	-0.073852824	-0.396758482	0.010776109	0.005739053	0.448640854	-0.074021583
6.444944758	0.09367152	-0.521849748	-0.072784561	-0.062801851	-0.530769065	0.707276056	-0.312210946	0.120594927	0.358370023	0.243923801	0.322266776	0.318373322	-0.149321647	-0.228067291	-0.148230664	0.65745052	-0.141408783	0.132137325	0.140759484	0.115121823	0.229805821	0.335939074	0.144426028	-0.028169819	-0.230220614	-0.366111174	0.014398035	-0.08572006	0.478113315	-0.029327272	-0.249937215	0.15243188	-0.179611217	0.1008657	-0.120513967	-0.123935272	0.173893423	0.034217563	0.028885725	0.309792911	-0.318990991	0.076029366	0.218524628	-0.066028549	-0.406494968	0.029530228	-0.024713014	0.398269097	-0.083521962
6.466909746	0.096639679	-0.528575669	-0.094794373	-0.07523206	-0.523597433	0.718829969	-0.314881633	0.113194496	0.33881475	0.227669355	0.381536116	0.338142341	-0.151180475	-0.234696143	-0.16831298	0.63838622	-0.129655416	0.134792102	0.139883963	0.139142611	0.232885411	0.316503935	0.218138685	-0.002566733	-0.236646366	-0.368160628	6.09E-06	-0.106611262	0.529988379	-0.050277423	-0.192233703	0.123059373	-0.17057822	0.115531245	-0.108606604	-0.082711235	0.181654668	0.01050868	0.021639354	0.321728258	-0.374543515	0.079146495	0.205966252	-0.060802291	-0.425749115	0.060858931	-0.069568117	0.368558257	-0.080519898
6.488874734	0.095280275	-0.538639809	-0.081255105	-0.083583932	-0.529892855	0.741879087	-0.346680862	0.133739547	0.306262711	0.187976432	0.40195403	0.365379208	-0.185056455	-0.23351194	-0.187125545	0.623907339	-0.123697178	0.162186673	0.169322715	0.118375076	0.183796913	0.28253505	0.256764618	-0.007224471	-0.239375762	-0.367207347	0.016714541	-0.120887915	0.550505608	-0.057012282	-0.178192889	0.134685152	-0.156979578	0.130562614	-0.069812361	-0.062760687	0.198021834	-0.033458168	0.003729038	0.290760055	-0.386457391	0.075277993	0.187265306	-0.073334088	-0.439110486	0.025727845	-0.062178137	0.351676178	-0.081062072
6.510839721	0.090502067	-0.545889331	-0.080542063	-0.080087278	-0.524898311	0.739039473	-0.349715115	0.123481507	0.335620818	0.195650081	0.510280992	0.365016162	-0.205869926	-0.245747368	-0.180603168	0.597503865	-0.135048068	0.173355832	0.137198876	0.108966822	0.203612222	0.260020869	0.155986815	-0.000254594	-0.24929007	-0.360571011	0.01174932	-0.137172253	0.544241913	-0.060122258	-0.182637791	0.122773422	-0.155503581	0.132102756	-0.059373214	-0.067094018	0.182189806	-0.035247642	-0.022883516	0.315681657	-0.356531193	0.079828221	0.207229226	-0.057866515	-0.428669839	0.001422187	-0.068234666	0.368476508	-0.086289957
6.532804709	0.088960963	-0.563489149	-0.110842734	-0.074187498	-0.520922996	0.66145684	-0.354394099	0.165739496	0.328245434	0.209273475	0.551751465	0.33568669	-0.20941948	-0.242926386	-0.207933678	0.576582645	-0.144932858	0.194873501	0.110452596	0.10667196	0.212602986	0.262374909	0.11990314	-0.013864956	-0.262864575	-0.341655442	0.016237219	-0.135160213	0.569510065	-0.054496557	-0.249329296	0.112421784	-0.170787282	0.120176922	-0.039849589	-0.09224739	0.278709734	-0.040187195	-0.014916172	0.335591734	-0.357225394	0.059373752	0.166953665	-0.070081742	-0.409064997	-0.003887501	-0.067947507	0.36362311	-0.057073621
6.554769697	0.084185566	-0.563365066	-0.118329667	-0.071191233	-0.542212187	0.658897373	-0.343501928	0.175317507	0.31253078	0.231566123	0.60225419	0.332648289	-0.206741201	-0.246470268	-0.192309541	0.59298494	-0.15166872	0.192452136	0.057744971	0.117875628	0.261870166	0.266108338	0.079283223	-0.033136041	-0.267512672	-0.315696274	-0.007312212	-0.142456564	0.507612976	-0.048671481	-0.281182467	0.088940328	-0.193605743	0.098308292	-0.031746417	-0.110866378	0.317478449	-0.041890733	-0.011508605	0.372150005	-0.360150883	0.087924243	0.203546643	-0.093185803	-0.407795432	-0.025462832	-0.052530273	0.367526568	-0.04052592
6.576734685	0.084539351	-0.551793725	-0.128635904	-0.063357173	-0.545115418	0.680113281	-0.344172085	0.197508362	0.297244411	0.212214415	0.642302144	0.333664242	-0.21241872	-0.255708548	-0.170192683	0.578745019	-0.164164846	0.17919752	-0.004191053	0.11484287	0.336776925	0.309035864	0.076102083	-0.03614587	-0.277794928	-0.279154804	-0.009373445	-0.166349727	0.473951385	-0.043206759	-0.3501397	0.128261819	-0.213874772	0.094346739	-0.04258202	-0.133813772	0.408996231	-0.001110758	-0.008248424	0.377553334	-0.344588203	0.089169941	0.188016704	-0.088158279	-0.391811315	-0.000982795	-0.033854326	0.33962484	-0.041446225
6.598699673	0.085675731	-0.541653532	-0.140566726	-0.078334322	-0.553909899	0.68225542	-0.337005177	0.184533606	0.277287005	0.229648827	0.595583098	0.328327809	-0.181150461	-0.276961365	-0.173622434	0.575429297	-0.157597391	0.185245351	-0.015624048	0.108400017	0.339231956	0.31760996	0.095295578	-0.05643097	-0.284203658	-0.280669225	-0.009841468	-0.196858991	0.495626123	-0.037242462	-0.328924034	0.106147927	-0.215342676	0.078965839	-0.056162468	-0.128111024	0.460057585	-0.037692193	-0.004411658	0.440905265	-0.331487491	0.077125017	0.201608181	-0.087692322	-0.396047649	0.019114565	-0.02906501	0.34169225	-0.046663057
6.620664661	0.089377384	-0.534291627	-0.103271464	-0.095558267	-0.554990268	0.729925068	-0.321949326	0.16929227	0.27471058	0.196616534	0.458732651	0.332350331	-0.180666523	-0.267917602	-0.181644133	0.54662851	-0.170714259	0.197668553	0.029868021	0.153907386	0.350946028	0.305475076	0.14191165	-0.055280257	-0.311241497	-0.294249705	0.024719932	-0.193763012	0.497545322	-0.021183297	-0.309585242	0.155666421	-0.188595771	0.080872708	-0.015292088	-0.098840726	0.410400389	-0.040524955	-0.017463821	0.424840788	-0.337625527	0.05239679	0.182852061	-0.075330281	-0.389689888	0.02378237	-0.033953043	0.296023544	-0.054388915
6.642629648	0.088285922	-0.519394929	-0.112230926	-0.10955838	-0.529737547	0.723360988	-0.327532505	0.118734388	0.258917456	0.216115051	0.438823811	0.294963224	-0.164080463	-0.237040051	-0.19595378	0.541547392	-0.180785531	0.174482067	0.045854998	0.173851749	0.351808771	0.304520057	0.145446593	-0.05042033	-0.312566325	-0.284164628	0.017012	-0.180501351	0.570134308	-0.010040044	-0.305741609	0.154229569	-0.161127485	0.071381668	-0.050955562	-0.087024662	0.331736915	-0.066890712	-0.044436429	0.455324272	-0.336363269	0.047191428	0.204496346	-0.073353839	-0.378668646	0.017655861	-0.05718467	0.280715374	-0.075214933
6.664594636	0.089118787	-0.516851211	-0.106112206	-0.114000643	-0.523170835	0.707082649	-0.344239173	0.125942991	0.238591621	0.208948412	0.421208035	0.266209842	-0.164218259	-0.214478078	-0.226148535	0.510308687	-0.181947239	0.209013515	0.067484852	0.190081086	0.31262436	0.33958671	0.169446725	-0.051248914	-0.313704643	-0.315652103	0.013697331	-0.178512716	0.562429712	-0.005104617	-0.306842558	0.166913527	-0.175824281	0.072352457	-0.056806659	-0.093953452	0.302294739	-0.073733697	-0.05266815	0.483325834	-0.337530844	0.046062621	0.211847616	-0.034528715	-0.378205216	-0.009856566	-0.079767159	0.282332882	-0.072998928
6.686559624	0.087008075	-0.516988184	-0.078503989	-0.117830666	-0.512270948	0.723699457	-0.33952248	0.103758377	0.199732585	0.173016367	0.442640889	0.264497283	-0.170981399	-0.214048749	-0.230604415	0.512795608	-0.162599066	0.189212635	0.093079562	0.151824877	0.343996048	0.346309394	0.153195354	-0.040696134	-0.29540822	-0.29525496	0.005191327	-0.151254783	0.567338184	0.006608501	-0.322624987	0.123566766	-0.177491733	0.058984567	-0.068674824	-0.085563907	0.253659658	-0.067712806	-0.049293102	0.465907191	-0.304892315	0.0948481	0.231508788	-0.029679452	-0.381311388	-0.080340238	-0.094077288	0.294571034	-0.075713866
6.708524612	0.085229198	-0.523009976	-0.075992612	-0.120588576	-0.513481107	0.713990401	-0.36433959	0.116797515	0.266920747	0.136245284	0.446212692	0.249358572	-0.191426551	-0.22771821	-0.199861013	0.4964161	-0.182068329	0.152273315	0.093234427	0.127453682	0.337634034	0.362507563	0.172931306	-0.016948543	-0.278995358	-0.277014161	-0.001088188	-0.139651236	0.511413216	0.000905437	-0.332545075	0.125079841	-0.162832676	0.056807863	-0.101294465	-0.104844238	0.25845125	-0.072141463	-0.047435075	0.450167959	-0.293927985	0.098208754	0.251840377	-0.030094108	-0.374164686	-0.089007352	-0.100959796	0.30095866	-0.088452813
6.7304896	0.0849824	-0.508567377	-0.062407607	-0.113206695	-0.526587801	0.712553937	-0.325727923	0.102586646	0.300749691	0.106274342	0.446362163	0.248402098	-0.206143175	-0.249307194	-0.192899102	0.510266863	-0.160417683	0.13121532	0.108430006	0.083722561	0.348265388	0.350599087	0.172100181	-0.011778318	-0.27181287	-0.281354729	0.011363035	-0.170158461	0.515631546	-0.013931516	-0.341896412	0.081994241	-0.132884425	0.013853734	-0.135689347	-0.127914257	0.225307915	-0.100028718	-0.033085012	0.503047469	-0.255432293	0.116942004	0.267933085	-0.02085868	-0.36170005	-0.101499819	-0.093671055	0.33340618	-0.095664133
6.752454587	0.081818358	-0.530517411	-0.009432157	-0.110977776	-0.5507655	0.705471989	-0.304617172	0.079579354	0.344701644	0.076526209	0.368506413	0.237236077	-0.229920289	-0.249114254	-0.190788996	0.460572133	-0.154218955	0.052575556	0.108473859	0.074855683	0.370001239	0.373666802	0.190850466	0.001689912	-0.300058082	-0.26365782	0.036530072	-0.164010282	0.507596697	-0.030864105	-0.352815197	0.086006398	-0.123755635	-0.025425569	-0.125238042	-0.122646045	0.213332424	-0.112094139	-0.035001648	0.493076802	-0.272177098	0.086506082	0.231502536	-0.014710088	-0.357054944	-0.082029234	-0.096227063	0.318863131	-0.082974327
6.774419575	0.07588283	-0.528356034	-0.054241707	-0.126334295	-0.559976706	0.681448256	-0.310530195	0.035183834	0.34430427	0.085717106	0.350970821	0.230593351	-0.213312835	-0.244265247	-0.179410255	0.47250372	-0.159906417	0.040203432	0.107668121	0.070737278	0.359531303	0.393943343	0.20621104	0.005378367	-0.319690954	-0.264521138	0.01605215	-0.178392548	0.58075007	-0.037108448	-0.386560584	0.056574613	-0.129518992	-0.011349656	-0.166488598	-0.13559625	0.215649568	-0.132245642	-0.036609479	0.515320771	-0.303663246	0.108272225	0.233286961	-0.050579467	-0.376646945	-0.072330348	-0.085082238	0.339556103	-0.094664858
6.796384563	0.074113489	-0.502769883	-0.092877055	-0.12290989	-0.577141308	0.685448915	-0.336338054	0.017196329	0.334834531	0.093608409	0.329124634	0.235597351	-0.225422125	-0.243926728	-0.198647648	0.450398289	-0.174392009	0.044403696	0.069352421	0.034495008	0.429975314	0.402816066	0.24045363	0.008626763	-0.340600633	-0.277494337	0.009514419	-0.212308994	0.652066451	-0.050434833	-0.387048383	0.069908945	-0.1376656	0.001315466	-0.160327589	-0.174642262	0.193237812	-0.124125203	-0.049803634	0.516691659	-0.321531326	0.097335835	0.279838635	-0.026094546	-0.398768434	-0.072679478	-0.061512604	0.376375052	-0.103779815
6.818349551	0.076101617	-0.496684192	-0.109144068	-0.111256462	-0.562476258	0.705654085	-0.341894086	-0.017563382	0.277940565	0.108462105	0.31040746	0.255974452	-0.205935506	-0.259644692	-0.18649129	0.436352954	-0.176942515	0.074692377	0.076590759	0.010334066	0.507742252	0.394816661	0.231136031	-0.019449071	-0.331182715	-0.254462271	0.004623945	-0.205074491	0.642705544	-0.013902715	-0.409895089	0.071479645	-0.126332154	0.012532839	-0.15396115	-0.189690704	0.216472168	-0.098749639	-0.070386378	0.44347267	-0.332355433	0.107950741	0.270928319	-0.041429805	-0.39679036	-0.090789978	-0.051734825	0.403681063	-0.112731264
6.840314539	0.074583113	-0.510928345	-0.167802481	-0.102189339	-0.551727827	0.724262673	-0.365504822	0.005255256	0.291509744	0.12909792	0.318235803	0.268849036	-0.175688119	-0.268681874	-0.162040833	0.449183664	-0.205231549	0.0862317	0.056028856	-0.011578181	0.481691629	0.361708128	0.212337487	-0.012117309	-0.320614969	-0.24532892	-0.021249917	-0.209131051	0.59268894	-0.002570584	-0.383257785	0.073660204	-0.126134209	0.033721146	-0.150763917	-0.210462577	0.185444973	-0.094882091	-0.080038124	0.372870731	-0.364090775	0.092422486	0.274046588	-0.075066034	-0.407526108	-0.056629932	-0.032731905	0.431142781	-0.120542543
6.862279526	0.076369294	-0.519824516	-0.176214509	-0.095650492	-0.543523934	0.72235996	-0.352790427	-0.004208129	0.278065029	0.118682589	0.340241609	0.274702619	-0.136153235	-0.261730653	-0.152765688	0.462272118	-0.225094577	0.1123787	0.047796017	0.005347665	0.483845871	0.343297405	0.152041633	-0.011250189	-0.299286018	-0.218030057	-0.027712011	-0.226614287	0.509875738	0.014762117	-0.389447307	0.086386198	-0.135528066	0.030686683	-0.176913347	-0.216682395	0.133508945	-0.10977488	-0.098578052	0.325310485	-0.346598125	0.070301548	0.26196942	-0.064710952	-0.380185178	-0.042741133	-0.030680981	0.440938458	-0.13865299
6.884244514	0.070156612	-0.555158795	-0.145280795	-0.073283787	-0.533422445	0.705725656	-0.355653156	0.007221052	0.257437095	0.086954585	0.348401354	0.273856121	-0.144458053	-0.265815656	-0.148159491	0.42086955	-0.242713406	0.041376769	0.068748146	-0.045651533	0.411315966	0.364368581	0.09531974	0.006133005	-0.29741602	-0.215524245	-0.014172409	-0.217625564	0.470894188	-0.001594564	-0.35949422	0.095783808	-0.165744992	0.001526417	-0.157346322	-0.23611007	0.111700882	-0.103796959	-0.12009092	0.310916528	-0.350708365	0.019336114	0.214594798	-0.084181282	-0.35906238	-0.092547298	-0.066528396	0.465422046	-0.103496999
6.906209502	0.067694207	-0.553774014	-0.138738957	-0.06034525	-0.53373564	0.73868511	-0.346155926	0.018341919	0.232251167	0.084036378	0.42144204	0.292368135	-0.139996215	-0.252233047	-0.124424793	0.453353165	-0.260995514	0.043618918	0.0663322	-0.037774353	0.328787916	0.399615641	0.046658152	-0.000154326	-0.317255981	-0.271246916	-0.025755036	-0.205596905	0.43159949	-0.029700608	-0.346492619	0.091380843	-0.1678776	0.009971875	-0.162593355	-0.256133618	0.094199243	-0.105387702	-0.139865302	0.348717513	-0.365295071	-0.000699428	0.203129818	-0.100666907	-0.360075778	-0.129167933	-0.101509709	0.496324973	-0.093634872
6.92817449	0.066713116	-0.545393744	-0.138587672	-0.039887512	-0.529852178	0.729970923	-0.358162264	0.040677406	0.203356449	0.064320706	0.432384291	0.321602618	-0.161673427	-0.2616027	-0.141016351	0.453287823	-0.271577051	-0.011193246	0.076680213	-0.046636334	0.309345004	0.401691137	0.07144375	0.003739226	-0.326449694	-0.305383153	-0.014678868	-0.211844959	0.544435283	-0.060350305	-0.341921132	0.098589954	-0.160967156	-0.01261316	-0.109948577	-0.252506334	0.087123791	-0.098182554	-0.136030755	0.380425508	-0.366638245	-0.016882016	0.228577605	-0.111172728	-0.364850438	-0.16208681	-0.109504158	0.540207141	-0.090843594
6.950139478	0.06925785	-0.542746457	-0.137279409	0.009349727	-0.534906917	0.755488248	-0.362837721	0.053193934	0.174549964	0.05732273	0.4644999	0.354881281	-0.156114607	-0.262684385	-0.130508485	0.455312116	-0.258212989	-0.022885889	0.095105761	-0.031911454	0.298380535	0.388065276	0.093970138	-0.029522858	-0.332171022	-0.343483022	-0.004012685	-0.20990405	0.610186151	-0.069908691	-0.370276275	0.106159936	-0.125412489	-0.028239	-0.066524618	-0.21216121	0.106567405	-0.08177741	-0.124494068	0.376128447	-0.385662034	-0.018779634	0.251206262	-0.119896324	-0.367837165	-0.18460431	-0.119869306	0.618904158	-0.10415832
6.972104465	0.073861053	-0.533089653	-0.142098919	0.097246043	-0.533302915	0.775460686	-0.352060688	0.032240825	0.1973735	0.021494464	0.460241929	0.346909235	-0.168212555	-0.229450228	-0.135363384	0.431008201	-0.228607148	-0.001611752	0.098604948	-0.033872692	0.324696986	0.364219775	0.098629652	-0.054120633	-0.322151327	-0.345479487	0.006285185	-0.216407443	0.637888612	-0.088898568	-0.393335773	0.110185811	-0.056029944	-0.017241393	-0.052446	-0.158362865	0.124750559	-0.068052129	-0.115696448	0.365523841	-0.39707118	-0.024091405	0.284208113	-0.121693495	-0.37233158	-0.147025927	-0.103870751	0.719572749	-0.129034305
6.994069453	0.080109793	-0.511218683	-0.155491411	0.236672166	-0.516936072	0.77722193	-0.315054422	-0.042399294	0.307935267	-0.066245322	0.393182161	0.266027343	-0.218867853	-0.138939202	-0.171922663	0.36338666	-0.183098829	0.062286976	0.071842466	-0.074223931	0.402523855	0.334872763	0.062151641	-0.04954978	-0.288130818	-0.286630471	0.013902325	-0.237556891	0.596970507	-0.131902462	-0.391268973	0.107448307	0.056066196	0.038518052	-0.091515818	-0.102640144	0.127530345	-0.063743757	-0.119356218	0.359238414	-0.389571721	-0.044091161	0.328367548	-0.11293232	-0.378131767	-0.015154869	-0.04754508	0.83867811	-0.163470474
[truncated: 52 more columns]
