# Supplementary material for: Critical scaling of novelty in the cortex
Source: Nat Commun. 2026 Jan 10;17:1555. doi: 10.1038/s41467-025-68277-0 (PMC12894744; doi:10.1038/s41467-025-68277-0)
Supplement: Supplementary file 4 — Source Data [file 41467_2025_68277_MOESM4_ESM.zip › Fig1f.csv]

# Time (s)	# TC	#PosR	#NegR	#NonR
-0.995	-0.361715481	0.047464725	-0.088702619	0.027298871
-0.985	-0.143969669	0.073845136	-0.009946166	0.039015414
-0.975	-0.041455996	0.06295479	0.018161501	0.032885489
-0.965	-0.026083573	0.037442584	0.072402546	0.03260122
-0.955	-0.013329793	0.027352842	0.027241728	0.025824777
-0.945	0.084796986	-0.006938897	0.02674753	0.002524289
-0.935	0.070792527	-0.02123943	0.012542073	-0.005427743
-0.925	-0.058944602	-0.00213397	-0.020182364	-0.014401284
-0.915	-0.014573615	0.005904876	-0.047891715	-0.026527739
-0.905	-0.108673127	-0.009842304	-0.072799617	-0.037259651
-0.895	-0.231831238	0.005568605	0.008282987	-0.03366413
-0.885	-0.285993728	-0.002101307	-0.062300781	-0.037211619
-0.875	-0.23149701	-0.038170616	0.087460153	-0.037174002
-0.865	-0.256276157	-0.03335921	0.01645008	-0.02947697
-0.855	-0.301998034	-0.035263042	-0.018266123	-0.028112917
-0.845	-0.281664693	-0.031472405	0.038800609	-0.027876109
-0.835	-0.239925278	-0.026672267	0.058457593	-0.027333172
-0.825	-0.279213327	-0.002840115	-0.028313655	-0.013218535
-0.815	-0.294747737	-0.008339864	-0.036768247	-0.020195287
-0.805	-0.258913415	-0.000264752	0.050807753	-0.016067092
-0.795	-0.293159095	-0.013952262	-0.014625106	-0.009885273
-0.785	-0.296994887	-0.015551755	0.026314492	-0.016136122
-0.775	-0.320415706	-0.039493156	0.058442786	-0.021654244
-0.765	-0.318591017	-0.062072727	0.177711582	-0.020903704
-0.755	-0.282380905	-0.076457592	0.099751314	-0.020396128
-0.745	-0.267395468	-0.066500281	0.039128885	-0.012525801
-0.735	-0.26391121	-0.065547501	-0.006533283	0.001830496
-0.725	-0.281844428	-0.062670295	-0.084892886	-0.002984291
-0.715	-0.235566882	-0.025293556	-0.110496047	0.010732234
-0.705	-0.226667075	-0.023327455	-0.082149298	0.005730041
-0.695	-0.140096764	-0.039343978	-0.10628568	0.010320927
-0.685	-0.107605897	-0.061013614	-0.094585378	0.004585756
-0.675	-0.085993817	-0.055014667	-0.043972782	0.005369278
-0.665	-0.111933527	-0.039250893	-0.105944391	-0.004339683
-0.655	-0.08372151	-0.034158736	-0.086732135	0.005092028
-0.645	-0.161779537	-0.031497857	-0.059968634	-0.004826695
-0.635	-0.213429538	-0.017720281	-0.069578517	-0.00414349
-0.625	-0.112974049	0.01093265	-0.098070021	-0.001156144
-0.615	-0.070822749	-0.007330844	-0.075731166	0.001601581
-0.605	0.01945921	-0.003312991	-0.079152389	0.000373442
-0.595	0.046111995	0.008186006	-0.082897613	-0.000508933
-0.585	0.107735327	0.032479951	-0.002960787	0.004485201
-0.575	0.094566157	-0.001333069	-0.02746033	-0.004310529
-0.565	0.114872685	-0.005596648	0.026503732	-0.00589457
-0.555	0.028020597	-0.008736999	0.033144884	-0.004849725
-0.545	0.059926726	-0.003290854	0.045619383	-0.00489795
-0.535	0.072742163	-0.017861905	-0.00171558	-0.007499784
-0.525	-0.024962219	-0.012547723	0.063661582	-0.006497376
-0.515	-0.063997264	-0.00751209	0.156322662	0.000753846
-0.505	-0.102650941	0.000289746	0.14204641	-0.005947941
-0.495	-0.10900913	-0.018466508	0.191870447	-0.005745861
-0.485	-0.114124706	-0.025090419	0.141091303	-0.006451643
-0.475	-0.063959724	-0.035065494	0.261986668	0.007972387
-0.465	-0.045077552	-0.035719968	0.126088363	-0.001754773
-0.455	0.017040488	-0.041575015	0.133165192	0.001944338
-0.445	-0.00323538	-0.028849952	0.105818181	-0.001043473
-0.435	0.004596208	-0.014442081	0.110793252	0.002916804
-0.425	0.065023239	0.006518037	-0.037155292	-0.007540708
-0.415	0.13642261	0.004703675	-0.066520997	-0.010160709
-0.405	0.149990812	0.025611902	-0.075408911	-0.012487203
-0.395	0.149139352	0.031021379	-0.138926809	-0.019173029
-0.385	0.09484359	0.017484836	-0.14741254	-0.01541887
-0.375	0.084119747	0.025269347	-0.151352912	-0.022684088
-0.365	0.060554239	0.016701037	-0.102607522	-0.013366938
-0.355	0.010372869	0.00140856	-0.0295748	-0.010012819
-0.345	0.101340443	-0.002235602	0.077005775	0.000806806
-0.335	0.169072556	0.042302778	0.065941939	-0.001550486
-0.325	0.156479478	0.026512394	0.082047718	0.005347057
-0.315	0.097476457	0.064249076	0.066227957	0.009632303
-0.305	0.179867959	0.101689245	0.065770168	0.008441156
-0.295	0.182832129	0.136232981	0.01808936	0.017540201
-0.285	0.147836746	0.09532843	0.015831052	0.002087047
-0.275	0.24865523	0.108583641	0.004803582	0.022792396
-0.265	0.301991568	0.089779958	0.00271178	0.022710268
-0.255	0.305258159	0.060322511	-0.00608562	0.032907002
-0.245	0.31281352	0.063859397	-0.052908996	0.020216127
-0.235	0.307214203	0.08071028	0.015917312	0.038986293
-0.225	0.343783396	0.109593281	0.023147657	0.018277903
-0.215	0.349154238	0.125135203	0.010917176	0.012721526
-0.205	0.318049382	0.15167093	-0.067385199	0.015848448
-0.195	0.336554901	0.156056074	0.080908127	0.023775896
-0.185	0.3895644	0.185015976	0.099260459	0.023908748
-0.175	0.322031595	0.182660961	0.104297429	0.027827409
-0.165	0.380303495	0.214382831	0.105527877	0.033412573
-0.155	0.407819065	0.2828873	0.115088445	0.024154224
-0.145	0.412225812	0.286075618	0.208813586	0.030528929
-0.135	0.556492876	0.309071202	0.133705945	0.024495808
-0.125	0.659403026	0.327227682	0.15822963	0.036963207
-0.115	0.722291938	0.324847451	0.129670019	0.029502163
-0.105	0.778809949	0.303254589	0.092288569	0.040484476
-0.095	0.99876073	0.352902085	-0.095610565	0.050135903
-0.085	1.002513418	0.381744436	-0.094145519	0.060838957
-0.075	1.126900544	0.423934777	-0.144684771	0.065833157
-0.065	1.415606045	0.482859011	-0.182536068	0.089748377
-0.055	1.725507166	0.503393925	-0.160262429	0.101294428
-0.045	1.913259883	0.586046877	-0.061053706	0.110573731
-0.035	2.501018215	0.649465055	-0.064174227	0.125389574
-0.025	3.480517745	0.819650933	-0.155458303	0.118711321
-0.015	4.65834723	0.956137523	-0.140465724	0.118205551
-0.005	6.154407053	1.185195378	-0.197163186	0.110168312
0.005	7.957318315	1.360197928	-0.417430924	0.10222826
0.015	10.0797878	1.556568115	-0.464056748	0.08335138
0.025	11.89027529	1.715783749	-0.466796836	0.075046241
0.035	13.66110851	1.868976996	-0.494583216	0.055893911
0.045	15.8518946	1.954879011	-0.475442539	0.041269936
0.055	17.84238952	1.99004088	-0.503593818	0.008635592
0.065	19.21765828	2.015682218	-0.554915007	-0.021963274
0.075	20.3552206	1.902996063	-0.556888186	-0.046636682
0.085	21.27421351	1.78543355	-0.594940542	-0.085151693
0.095	20.83096238	1.660502784	-0.636345902	-0.107906756
0.105	19.22414153	1.474412939	-0.593372837	-0.134375072
0.115	17.14787417	1.267400188	-0.441957414	-0.134636325
0.125	14.8287979	1.075773745	-0.416409889	-0.148048632
0.135	12.01682103	0.925082052	-0.310494364	-0.141128613
0.145	9.426139024	0.724933465	-0.233628038	-0.145846919
0.155	7.556117078	0.629649215	-0.185406672	-0.1329869
0.165	6.092838081	0.522385839	-0.297825323	-0.128203557
0.175	4.825283166	0.47951439	-0.273760668	-0.121897475
0.185	3.645310612	0.405500858	-0.313656675	-0.107429378
0.195	2.985167148	0.365836493	-0.368130576	-0.105974006
0.205	2.445392251	0.311476936	-0.404774602	-0.090885931
0.215	1.87211629	0.301106307	-0.308280152	-0.092686824
0.225	1.407665744	0.310978002	-0.262930038	-0.076273074
0.235	1.163586281	0.286597153	-0.281976677	-0.07899634
0.245	0.790676249	0.263069507	-0.24598118	-0.069720221
0.255	0.579708434	0.250075967	-0.225887509	-0.079773317
0.265	0.491275355	0.213003948	-0.245434701	-0.071385327
0.275	0.275310662	0.146037723	-0.218337309	-0.073898412
0.285	0.217661635	0.131994371	-0.152251946	-0.078688645
0.295	0.202529487	0.118565534	-0.173778727	-0.072529726
0.305	0.090591375	0.108926237	-0.155189447	-0.065418482
0.315	0.05579298	0.11830095	-0.181225009	-0.059261228
0.325	0.147453768	0.115381037	-0.149013522	-0.058899432
0.335	0.107836102	0.1135857	-0.11706775	-0.044553399
0.345	0.05147911	0.129589668	-0.076431481	-0.047035633
0.355	0.069444407	0.120990916	-0.065231966	-0.0451032
0.365	0.051050886	0.116707857	0.01266807	-0.056775298
0.375	0.021981175	0.103403128	0.0199942	-0.061866474
0.385	0.082930226	0.114365253	-0.007353817	-0.063323408
0.395	0.080450116	0.09225165	0.008061807	-0.06019277
0.405	0.130789383	0.10236971	0.028850894	-0.052665307
0.415	0.079260675	0.075464065	-0.042889676	-0.04929442
0.425	0.136147873	0.096295687	-0.049362785	-0.034829881
0.435	0.119171163	0.053081803	0.005118062	-0.037580579
0.445	0.097610292	0.034811845	0.032592453	-0.044826694
0.455	0.087502068	0.00549855	-0.00180096	-0.053508437
0.465	0.163389944	0.032566091	-0.001934241	-0.050991253
0.475	0.214146316	0.018407479	-0.061171711	-0.055663903
0.485	0.222402283	0.038116096	-0.128593864	-0.053874929
0.495	0.202664666	0.065071585	-0.130302436	-0.041802672
0.505	0.227663569	0.088595652	-0.131346643	-0.035541482
0.515	0.216663149	0.081308982	-0.096961925	-0.029885918
0.525	0.209901905	0.068040991	-0.052040556	-0.028788108
0.535	0.239829886	0.084294603	-0.030024035	-0.018981884
0.545	0.381134823	0.083458086	-0.056428132	-0.023770562
0.555	0.436523523	0.088445162	-0.025077367	-0.015937976
0.565	0.45837727	0.096130111	0.030387534	-0.01392118
0.575	0.447179944	0.111687864	0.022094963	-0.02838827
0.585	0.494687508	0.10642614	-0.026294633	-0.02320459
0.595	0.438257833	0.10839274	-0.013174408	-0.028830655
0.605	0.500258314	0.093078083	0.13367822	-0.044908401
0.615	0.535225462	0.096178962	0.025089173	-0.049179883
0.625	0.512033624	0.096481166	0.004920121	-0.034807298
0.635	0.492831128	0.095298962	0.055593832	-0.051238109
0.645	0.602011649	0.086993705	0.029067343	-0.04472407
0.655	0.494965825	0.079374479	-0.141473483	-0.045008452
0.665	0.552562508	0.084883013	-0.15878838	-0.04235599
0.675	0.559506749	0.078492013	-0.16203879	-0.036420138
0.685	0.535878595	0.07593628	-0.203391711	-0.038490875
0.695	0.50977963	0.078517897	-0.200404789	-0.030232403
0.705	0.53059629	0.092882889	-0.155116991	-0.029231015
0.715	0.503393303	0.0666123	-0.064788642	-0.033456002
0.725	0.44378817	0.060641557	-0.03680097	-0.030108745
0.735	0.492095705	0.052459273	0.085667655	-0.026951532
0.745	0.387308003	0.03650742	0.087696684	-0.038864041
0.755	0.447452704	0.043905002	0.085336451	-0.018924422
0.765	0.37597738	0.037847205	0.036681023	-0.022150617
0.775	0.37343209	0.053538535	-0.020795109	-0.029089041
0.785	0.234319499	0.066663278	-0.067783306	-0.016225546
0.795	0.262957003	0.100308807	-0.06448436	-0.00253232
0.805	0.22129143	0.092035842	-0.073413961	-0.014453671
0.815	0.202898802	0.106731385	-0.085673979	-0.011868986
0.825	0.206758682	0.082451867	-0.070822709	-0.008083366
0.835	0.242490149	0.073529951	-0.093815707	-0.027154066
0.845	0.245396168	0.03278779	-0.047675043	-0.032221388
0.855	0.209384993	0.001024326	-0.000466975	-0.029268453
0.865	0.257058784	0.027899209	0.030720849	-0.019547541
0.875	0.292637905	0.030097545	0.046679049	-0.022572618
0.885	0.189175916	0.033270984	0.048836366	-0.015954168
0.895	0.248596726	0.055327498	0.015087388	-0.016312532
0.905	0.177595705	0.075898939	-0.003459601	-0.015158457
0.915	0.227150864	0.038597054	0.006290653	-0.022033573
0.925	0.258385761	0.064608206	0.131535178	-0.02306897
0.935	0.410182012	0.064223472	0.115220239	-0.013222817
0.945	0.392908709	0.071804877	0.129596753	-0.021382248
0.955	0.442047996	0.112037421	0.113547972	-0.018387476
0.965	0.435340017	0.120731509	0.102402563	-0.010549498
0.975	0.370868693	0.122705398	-0.037509244	0.001445268
0.985	0.375268938	0.122328288	-0.083870435	-0.003005688
0.995	0.320998323	0.10502905	-0.091311171	0.012298744
1.005	0.354344913	0.075607042	-0.124641186	0.027582644
1.015	0.264157675	0.071967559	0.062834223	0.030437462
1.025	0.340648739	0.061442058	0.141516597	0.02541715
1.035	0.309854872	0.050942893	0.219212216	0.02632379
1.045	0.385593805	0.072346362	0.268257759	0.032534977
1.055	0.367195478	0.068436838	0.240638313	0.016665801
1.065	0.456645372	0.102261156	0.042798162	0.01860185
1.075	0.437365303	0.087105377	-0.000616129	0.020992167
1.085	0.432498227	0.114044304	-0.017797564	0.037659105
1.095	0.378054059	0.099208039	-0.046385627	0.025502931
1.105	0.392235957	0.101546199	-0.01334511	0.028065756
1.115	0.409605028	0.084043062	0.088446592	0.02395734
1.125	0.441156541	0.093269344	0.101527306	0.019617097
1.135	0.474685432	0.081860397	0.09622958	-0.004752102
1.145	0.497434723	0.07325778	0.042874363	-0.015073267
1.155	0.513192675	0.053429963	0.044026823	-0.031081217
1.165	0.408795791	0.016020021	-0.009767844	-0.046927971
1.175	0.347068831	-0.000558605	-0.075643287	-0.050927816
1.185	0.358708594	-0.039588082	0.009150039	-0.05690087
1.195	0.322212417	-0.027897581	0.123659479	-0.046454724
1.205	0.25331836	-0.022393258	0.18826023	-0.056070313
1.215	0.275494384	-0.003008398	0.202932493	-0.049484806
1.225	0.284064246	0.029962757	0.215615463	-0.053933889
1.235	0.210628339	0.054689953	0.156485142	-0.041836967
1.245	0.218674113	0.05206242	0.05010666	-0.053079305
1.255	0.215466887	0.054609751	0.058971477	-0.025376716
1.265	0.224413598	0.054003249	0.021047729	-0.026392291
1.275	0.187875478	0.026406791	0.051748286	-0.021504211
1.285	0.276601188	0.026430042	0.064551843	-0.02131895
1.295	0.309528357	-0.002743005	0.070009954	-0.020727783
1.305	0.316468884	0.022199047	0.067046126	-0.014519448
1.315	0.247567889	0.01080367	0.120459847	-0.018374478
1.325	0.227460182	0.025362483	0.183662944	-0.013932264
1.335	0.171728179	0.019338475	0.121514866	-0.022564521
1.345	0.125447751	0.044764671	0.334333177	-0.006509717
1.355	0.123656437	0.024170654	0.445957792	-0.031092212
1.365	0.19486042	0.049528835	0.395126641	-0.017108851
1.375	0.242467705	0.048550923	0.372858115	-0.017780233
1.385	0.237597748	0.041823748	0.436236263	-0.006775767
1.395	0.276596475	0.044240793	0.225601454	-0.009709995
1.405	0.270284235	0.03425902	0.012292555	-0.004802766
1.415	0.236234929	0.040069589	0.022126799	0.001364115
1.425	0.179531759	0.011403648	0.020772347	-0.009212097
1.435	0.15359162	0.031509855	-0.027297375	-0.009525962
1.445	0.07196393	0.017211771	0.07247973	-0.023747624
1.455	0.163300124	0.028034118	0.126625238	-0.014944574
1.465	0.175011319	-0.007253033	0.127500402	-0.035714198
1.475	0.204981115	0.026945733	0.109695137	-0.027511887
1.485	0.312737483	0.025754608	0.079036489	-0.024105093
1.495	0.194977336	0.099030644	0.113822347	-0.010176322
