# Supplementary material for: Critical scaling of novelty in the cortex
Source: Nat Commun. 2026 Jan 10;17:1555. doi: 10.1038/s41467-025-68277-0 (PMC12894744; doi:10.1038/s41467-025-68277-0)
Supplement: Supplementary file 4 — Source Data [file 41467_2025_68277_MOESM4_ESM.zip › Fig1g.csv]

#Base mean	# Base sd	# Base neuron type	# Resp mean	# Resp sd	# Resp neuron type
0.202531646	0.424852821	2	0.202531646	0.487300672	2
0.532237674	1.361808838	2	0.434343434	0.939176688	2
0.571969697	0.96654762	2	0.378787879	0.661307662	2			# Neuron type key
0.358585859	0.692821796	2	0.274111675	0.538836731	2			# 1 = PosR
0.119949495	0.351053246	2	0.101010101	0.301342099	2			# 2 = NegR
0.376262626	0.78966952	2	0.277777778	0.688000405	2			# 3 = TC
0.320153061	0.854640381	2	0.204081633	0.579570278	2			# 4 = NonR
0.428571429	1.022701505	2	0.280612245	0.645100556	2
0.266581633	0.636159995	2	0.198979592	0.501221955	2
0.428571429	0.820651807	2	0.224489796	0.474462365	2
0.260869565	0.719461479	2	0.205128205	0.693541161	2
0.354219949	0.964113811	2	0.18974359	0.54528039	2
0.487867178	1.323543918	2	0.270408163	0.85317046	2
0.450255102	0.940893483	2	0.37755102	0.762853212	2
0.139030612	0.39744988	2	0.066326531	0.248852008	2
0.311621967	0.784560659	2	0.235897436	0.531802537	2
0.31377551	0.781491268	2	0.214285714	0.724920826	2
0.443877551	1.014895825	2	0.260204082	0.570220114	2
0.345663265	0.634192857	2	0.266666667	0.573488351	2
0.432950192	0.77164789	2	0.357142857	0.703489843	2
0.413043478	1.195466156	2	0.230769231	0.60177253	2
0.470512821	0.732331887	2	0.362244898	0.611457827	2
0.642857143	1.261680124	2	0.43877551	0.869744585	2
0.415816327	0.734051413	2	0.31122449	0.654713312	2
0.136653895	0.487883894	2	0.071428571	0.257539377	2
0.432950192	1.24631251	2	0.230769231	0.593189487	2
0.274234694	0.640909292	2	0.168367347	0.425248292	2
0.392081737	1.084331051	2	0.18974359	0.441323692	2
0.086734694	0.346450737	2	0.020408163	0.141391903	2
0.132653061	0.388291788	2	0.030612245	0.172264725	2
0.315	0.660132562	2	0.25	0.554526825	2
0.175	0.547151716	2	0.05	0.259807621	2
0.26	0.563382641	2	0.14	0.37469988	2
0.2475	0.511120094	2	0.12	0.324961536	2
0.21	0.718261791	2	0.086666667	0.38186676	2
0.37	0.960780932	2	0.133333333	0.573488351	2
0.198333333	0.880717826	2	0.040268456	0.196588168	2
0.060200669	0.2707378	2	0.006711409	0.081647819	2
0.183333333	0.41197357	2	0.1	0.3	2
0.136666667	0.497984828	2	0.053691275	0.225407458	2
0.111666667	0.35477301	2	0.06	0.237486842	2
0.330536913	0.621056996	2	0.44295302	0.727065909	2
0.375626043	0.893758865	2	0.413333333	1.367170639	2
0.148333333	0.39538659	2	0.14	0.400499688	2
0.082214765	0.309175881	2	0.040268456	0.228187919	2
0.280672269	0.643164094	2	0.281879195	0.777886803	2
0.216806723	0.557654049	2	0.261744966	0.583854045	2
0.235690236	0.620908652	2	0.308724832	0.801837896	2
0.148148148	0.436088682	2	0.093959732	0.354118281	2
0.240336134	0.577784719	2	0.255033557	0.603728487	2
0.714765101	1.224409231	2	0.476510067	0.952452804	2
0.263422819	0.822953652	2	0.120805369	0.364769886	2
0.514285714	1.213806134	2	0.315436242	0.811719927	2
0.323825503	0.769055114	2	0.187919463	0.439174447	2
0.318791946	1.095620882	2	0.134228188	0.412192014	2
0.434563758	0.749102356	2	0.248322148	0.503758228	2
0.2	0.520503957	2	0.108108108	0.370082809	2
0.275167785	0.603224672	2	0.175675676	0.47528393	2
0.134228188	0.378228263	2	0.067114094	0.250219488	2
0.131092437	0.433424491	2	0.060402685	0.264909454	2
0.322147651	0.719045381	2	0.167785235	0.42414833	2
0.140939597	0.393233613	2	0.073825503	0.286003701	2
0.124369748	0.419677024	2	0.053691275	0.225407458	2
0.468120805	1.679122841	2	0.114864865	0.458016414	2
0.437919463	0.801323381	2	0.268456376	0.586548	2
0.360738255	0.718220764	2	0.234899329	0.649101204	2
0.196638655	0.594079016	2	0.087837838	0.401501473	2
0.390572391	1.468746921	2	0.094594595	0.524247696	2
0.389261745	0.885842483	2	0.234899329	0.669460985	2
0.198319328	0.694030149	2	0.060402685	0.264909454	2
0.226510067	0.77980072	2	0.087248322	0.305055522	2
0.141414141	0.489143435	2	0.060402685	0.264909454	2
0.246644295	0.72438737	2	0.100671141	0.397052334	2
0.378151261	0.855939178	2	0.208053691	0.521679886	2
0.266778523	0.559515333	2	0.161073826	0.449714512	2
0.157983193	0.439918976	2	0.067114094	0.250219488	2
0.47147651	1.018713411	2	0.322147651	0.779506438	2
0.179530201	0.727907579	2	0.047297297	0.242020198	2
0.389261745	1.003091927	2	0.208053691	0.508652223	2
0.073825503	0.280075726	2	0.046979866	0.211595742	2
0.278991597	1.067225567	2	0.027027027	0.162162162	2
0.622483221	1.466664666	2	0.382550336	0.848190458	2
0.333892617	1.07796366	2	0.147651007	0.482941753	2
0.39261745	0.802813338	2	0.248322148	0.589688124	2
0.204697987	0.656698635	2	0.100671141	0.322427172	2
0.16302521	0.500733168	2	0.073825503	0.261486708	2
0.387583893	0.920923924	2	0.228187919	0.795294934	2
0.119327731	0.411040351	2	0.053691275	0.253439028	2
0.125838926	0.404592098	2	0.053691275	0.225407458	2
0.205128205	0.521560144	1	0.243589744	0.60310941	1
0.288461538	0.588453159	1	0.423076923	0.742815689	1
0.288461538	0.531201051	1	0.474358974	0.674144453	1
0.28525641	0.710751181	1	0.384615385	0.754996506	1
0.871794872	3.384955305	1	1.666666667	7.039570694	1
0.208333333	0.485225078	1	0.269230769	0.570044463	1
0.137820513	0.344711501	1	0.282051282	0.528603285	1
0.400641026	0.681532661	1	0.756410256	0.803611997	1
0.288461538	0.537200905	1	0.423076923	0.884615385	1
0.233974359	0.499743113	1	0.371794872	0.557213175	1
0.307692308	0.567443487	1	0.474358974	0.711162987	1
0.166666667	0.436085932	1	0.230769231	0.638971066	1
0.311897106	0.749589342	1	0.628205128	2.970405197	1
0.362179487	0.660404203	1	0.448717949	1.215787556	1
0.080128205	0.325206024	1	0.08974359	0.511054652	1
0.150641026	0.375191711	1	0.153846154	0.394738572	1
0.163461538	0.440946903	1	0.333333333	0.591969045	1
0.217948718	0.457065217	1	0.269230769	0.592107858	1
0.138263666	0.464338074	1	0.217948718	0.546490807	1
0.205128205	0.50278645	1	0.282051282	0.618049784	1
0.131832797	0.356811781	1	0.230769231	0.478327131	1
0.16025641	0.400269058	1	0.217948718	0.44281836	1
0.314102564	0.667990549	1	0.461538462	0.795698495	1
0.307692308	0.685148165	1	0.628205128	2.202032711	1
0.346153846	0.631987566	1	0.628205128	0.988510591	1
0.256410256	0.53555381	1	0.525641026	0.763332084	1
0.151125402	0.431467645	1	0.230769231	0.638971066	1
0.240384615	0.632889066	1	0.461538462	1.021465861	1
0.221153846	0.603781844	1	0.435897436	1.335796541	1
0.201923077	0.566927295	1	0.282051282	0.766233477	1
0.118589744	0.418376669	1	0.358974359	1.449795379	1
0.371794872	0.50278645	1	0.512820513	0.524858705	1
0.52733119	0.873912158	1	0.871794872	3.069114022	1
0.259615385	0.493454444	1	0.423076923	0.759879052	1
0.038461538	0.208308677	1	0.102564103	0.378585207	1
0.064102564	0.281467928	1	0.230769231	1.484303142	1
0.320512821	0.630294798	1	0.487179487	1.516943534	1
0.233974359	0.430860319	1	0.320512821	0.493381574	1
0.195512821	0.427701512	1	0.333333333	0.591969045	1
0.227564103	0.462860908	1	0.435897436	0.810029179	1
0.112179487	0.442435414	1	0.307692308	1.201576873	1
0.163461538	0.433617245	1	0.282051282	0.732005252	1
0.153846154	0.410656856	1	0.294871795	0.622422364	1
0.108974359	0.359374777	1	0.743589744	0.925921543	1
0.467948718	0.775588047	1	0.576923077	0.96767274	1
0.086538462	0.342798913	1	0.256410256	0.775190588	1
0.16025641	0.506329107	1	0.333333333	0.982757328	1
0.246794872	0.459921938	1	0.423076923	0.776567575	1
0.233974359	0.598930328	1	0.346153846	0.874524385	1
0.294303797	0.538486354	1	0.367088608	0.696777668	1
0.227848101	0.526497072	1	0.316455696	0.627317048	1
0.319620253	0.547486646	1	0.35443038	0.637200656	1
0.275316456	0.613785382	1	0.329113924	0.852717458	1
0.139240506	0.389227642	1	0.215189873	0.468525456	1
0.13968254	0.381533948	1	0.303797468	0.581452358	1
0.401898734	0.600524193	1	3.46835443	2.310325984	1
0.348101266	0.683690795	1	0.443037975	0.74199245	1
0.215189873	0.549358339	1	0.367088608	0.599096687	1
0.363924051	0.851559876	1	0.784810127	2.26515088	1
0.215189873	0.468525456	1	0.392405063	0.60415694	1
0.180379747	0.445506235	1	0.303797468	0.536147306	1
0.301587302	0.936642444	1	0.544303797	2.145336233	1
0.139240506	0.355220638	1	0.253164557	0.434824406	1
0.142405063	0.400125661	1	0.202531646	0.536744685	1
0.237341772	0.537220245	1	0.329113924	0.650637837	1
0.155063291	0.395392365	1	0.329113924	0.544745185	1
0.136075949	0.425265123	1	0.202531646	0.536744685	1
0.202531646	0.467412669	1	0.341772152	0.571165275	1
0.268987342	0.611431387	1	0.392405063	0.848195725	1
0.126582278	0.341889338	1	0.227848101	0.50187918	1
0.167721519	0.436146675	1	0.316455696	0.516666624	1
0.208860759	0.484621704	1	0.240506329	0.578413147	1
0.401898734	0.589890734	1	0.569620253	0.66909242	1
0.158227848	0.398130948	1	0.253164557	0.489596952	1
0.332278481	0.779708562	1	0.518987342	1.178507525	1
0.329113924	0.610488889	1	0.430379747	0.68775077	1
0.291139241	0.634491698	1	0.582278481	1.120664303	1
0.335443038	0.632563195	1	0.379746835	0.716952013	1
0.246835443	0.575740677	1	0.35443038	0.780100199	1
0.20952381	0.498159879	1	0.493670886	1.574105474	1
0.306962025	0.571542117	1	0.392405063	0.664044408	1
0.319620253	0.553236606	1	0.379746835	0.680725552	1
0.098101266	0.372974957	1	0.379746835	0.716952013	1
0.158227848	0.390101446	1	0.329113924	0.520990269	1
0.357594937	0.74330721	1	0.455696203	0.911216579	1
0.171428571	0.592928854	1	0.443037975	1.769980587	1
0.126582278	0.351023408	1	0.303797468	0.559258786	1
0.297468354	0.527826852	1	0.405063291	0.646685558	1
0.136507937	0.402887037	1	0.367088608	0.957015604	1
0.148734177	0.457045734	1	0.291139241	0.577026396	1
0.203174603	0.629932789	1	0.405063291	1.317064124	1
0.348101266	0.814638346	1	0.265822785	0.669571198	1
0.37721519	0.815661472	1	0.494949495	1.04807411	1
0.337974684	0.750325465	1	0.393939394	0.832644343	1
0.230088496	0.512947278	1	0.267676768	0.572135515	1
0.478535354	0.856964266	1	0.45959596	0.885280209	1
0.290771176	0.621082035	1	0.297979798	0.672020893	1
0.218434343	0.56987822	1	0.282828283	0.659666338	1
0.262626263	0.596045192	1	0.333333333	0.689019212	1
0.238938053	0.573146116	1	0.303030303	0.710022698	1
0.464646465	0.984097097	1	0.388888889	0.929471327	1
0.420050761	0.801302238	1	0.416243655	0.811928894	1
0.173198483	0.514359921	1	0.186868687	0.62799126	1
0.468434343	0.921961881	1	0.621212121	1.011526772	1
0.384810127	0.799539204	1	0.456852792	1.034636817	1
0.428030303	0.914182396	1	0.383838384	0.92340029	1
0.422979798	0.80190884	1	0.45959596	1.007990219	1
0.142676768	0.37752103	1	0.176767677	0.44274814	1
0.290771176	0.625139812	1	0.333333333	0.771984194	1
0.184810127	0.494293668	1	0.297979798	0.962475743	1
0.293299621	0.663243465	1	0.328282828	0.963111582	1
0.237373737	0.578850456	1	0.292929293	0.67048189	1
0.46969697	0.966139307	1	0.505050505	1.003768026	1
0.295828066	0.58938807	1	0.395939086	0.694856927	1
0.315656566	0.693663473	1	0.333333333	0.696310624	1
0.34469697	0.678770546	1	0.308080808	0.65214127	1
0.156565657	0.427267951	1	0.222222222	0.586989504	1
0.282828283	0.584572779	1	0.308080808	0.65214127	1
0.363636364	0.781148409	1	0.515151515	1.166568276	1
0.336708861	0.884776624	1	0.601010101	1.922067224	1
0.404551201	0.723930499	1	1.565656566	2.54519399	1
0.345132743	0.679088741	1	0.484848485	1.013680526	1
0.141414141	0.414633854	1	0.242424242	0.578938581	1
0.388607595	1.076620044	1	0.585858586	1.370763269	1
0.273072061	0.633071332	1	0.434343434	0.836800257	1
0.386852086	1.117396775	1	0.747474747	1.810984633	1
0.240202276	0.53730795	1	0.404040404	0.851845198	1
0.212658228	0.537544132	1	0.414141414	0.71081261	1
0.301767677	0.63849326	1	0.5	0.930678041	1
0.289506953	0.708181292	1	0.512690355	1.566168778	1
0.279393173	0.621215835	1	0.449494949	0.670424822	1
0.245259166	0.610091827	1	0.419191919	0.817136756	1
0.237673831	0.554623504	1	0.360406091	0.67369414	1
0.345132743	0.608389265	1	0.497461929	0.985294748	1
0.361567636	0.801855982	1	0.624365482	2.373931013	1
0.175726928	0.456133862	1	0.350253807	1.315338036	1
0.218434343	0.50403781	1	0.439393939	0.741186352	1
0.501262626	1.19447314	1	0.767676768	1.668655073	1
0.315656566	0.628737169	1	0.54822335	0.963264011	1
0.152970923	0.45043948	1	0.217171717	0.530206821	1
0.493686869	0.822634683	1	0.51010101	0.86887771	1
0.33459596	0.703824393	1	0.45959596	0.951279754	1
0.143037975	0.434051722	1	0.222222222	0.612257877	1
0.282828283	0.605786975	1	0.45177665	1.176745659	1
0.286075949	0.647631357	1	0.45959596	1.174598078	1
0.347661188	0.796161122	1	0.429292929	0.991147944	1
0.227560051	0.533385048	1	0.388888889	0.966759545	1
0.282608696	0.913484853	1	0.484693878	1.386807525	1
0.167091837	0.453319628	1	0.230769231	0.634945524	1
0.307790549	0.609443015	1	0.413265306	0.80662281	1
0.229591837	0.50085828	1	0.433673469	0.670583644	1
0.290816327	0.584334042	1	0.387755102	0.840707344	1
0.210727969	0.49030171	1	0.326530612	1.085860049	1
0.251918159	0.895693107	1	0.418367347	1.119616091	1
0.364795918	0.907500188	1	0.719387755	1.009056759	1
0.348214286	0.775861519	1	0.515306122	1.259563582	1
0.168367347	0.470799784	1	0.265306122	0.581184933	1
0.201530612	0.474016387	1	0.331632653	0.907575481	1
0.289540816	0.673168561	1	0.408163265	0.977676699	1
0.43550447	0.700750351	1	0.538461538	0.872548694	1
0.312820513	0.74907789	1	0.428571429	1.069044968	1
0.321428571	0.778374811	1	0.479591837	1.493042311	1
0.223499361	0.567182109	1	0.321428571	0.625764838	1
0.191326531	0.519149889	1	0.295918367	0.601175442	1
0.303959132	0.761172825	1	0.494897959	1.315129578	1
0.202806122	0.444286039	1	0.275510204	0.50062435	1
0.334183673	0.616983153	1	0.520408163	1.047149599	1
0.220945083	0.508894704	1	0.454081633	1.645319172	1
0.506377551	1.070218431	1	1.346938776	1.830033126	1
0.294642857	0.68038995	1	0.413265306	0.91340781	1
0.216836735	0.47533253	1	0.301020408	0.667158901	1
0.274234694	0.620688744	1	0.37755102	0.947771889	1
0.12372449	0.351742609	1	0.18877551	0.416590303	1
0.289002558	0.675366171	1	0.405128205	0.958082679	1
0.289540816	0.577284984	1	0.443877551	0.757219178	1
0.317602041	0.726605446	1	0.454081633	1.056048504	1
0.227040816	0.536412325	1	0.336734694	0.930699513	1
0.246153846	0.625052266	1	0.418367347	0.96809796	1
0.1875	0.418691932	1	0.270408163	0.547109134	1
0.211734694	0.498533616	1	0.367346939	0.754412261	1
0.299744898	0.54697679	1	0.382653061	0.63205617	1
0.179846939	0.436885986	1	0.285714286	0.571428571	1
0.334183673	0.705701885	1	0.459183673	0.954777112	1
0.265644955	0.516330813	1	0.392857143	0.841372785	1
0.220663265	0.498499349	1	0.785714286	0.785714286	1
0.219387755	0.497782463	1	0.326530612	0.674241981	1
0.270408163	0.572179718	1	0.433673469	0.70035616	1
0.369093231	0.904319178	1	0.476923077	0.8847603	1
0.412515964	0.710941081	1	0.62755102	0.908607436	1
0.37244898	1.260286703	1	0.596938776	1.353676331	1
0.215384615	0.516168558	1	0.280612245	0.587133848	1
0.60230179	1.573971412	1	1.107142857	6.071323529	1
0.158163265	0.432110027	1	0.255102041	0.63585431	1
0.155128205	0.453235501	1	0.292307692	1.137560281	1
0.355867347	0.697767038	1	0.607142857	0.865288674	1
0.289002558	0.804944298	1	0.392857143	1.166605927	1
0.503836317	2.028407112	1	1.405128205	2.361002473	1
0.316730524	0.752561255	1	0.459183673	0.986318317	1
0.41025641	0.853888503	1	0.647959184	1.271166072	1
0.239130435	0.678763176	1	0.341836735	0.70745642	1
0.443877551	0.901763163	1	0.658163265	1.392576783	1
0.12627551	0.378805057	1	0.18877551	0.416590303	1
0.237244898	0.701558441	1	0.331632653	0.733470495	1
0.288265306	0.558848169	1	0.979591837	1.395909416	1
0.315453384	0.7245759	1	0.454081633	1.060868759	1
0.360969388	0.670863804	1	0.882653061	1.111858667	1
0.379310345	0.878539968	1	0.520408163	1.426638634	1
0.317602041	0.658458593	1	0.591836735	0.793297621	1
0.597701149	2.375985609	1	1.020408163	3.982050523	1
0.201787995	0.674397226	1	0.343589744	1.21101671	1
0.422193878	0.862523163	1	2.142857143	1.749635531	1
0.213554987	0.604053144	1	0.43877551	1.178604558	1
0.140664962	0.429903418	1	0.265306122	0.707842661	1
0.264367816	0.657286366	1	0.530612245	0.965782771	1
0.312820513	0.706809185	1	0.502564103	0.855596112	1
0.155612245	0.455990884	1	0.295918367	0.702897555	1
0.237547893	0.593511201	1	0.346938776	0.764012512	1
0.12899106	0.443445097	1	0.219387755	0.578378833	1
0.254475703	0.71730468	1	0.505102041	0.772601284	1
0.323979592	0.729926247	1	0.474489796	1.06155558	1
0.198979592	0.461473881	1	0.331632653	0.559901037	1
0.352490421	0.706395382	1	0.474489796	0.731480359	1
0.265306122	0.707842661	1	0.418367347	0.88552382	1
0.303959132	0.688954755	1	0.494897959	0.950281639	1
0.323979592	0.726422938	1	0.525510204	0.85973551	1
0.113520408	0.355167185	1	0.183673469	0.424911486	1
0.154533844	0.455281767	1	0.275510204	0.659013057	1
0.256377551	0.543359861	1	0.341836735	0.662774544	1
0.205357143	0.543910515	1	0.290816327	0.590846286	1
0.24168798	0.683492771	1	0.367346939	1.038913827	1
0.160714286	0.416113578	1	0.244897959	0.526079541	1
0.231457801	0.662385577	1	0.474489796	1.371860886	1
0.196679438	0.529718794	1	0.290816327	0.770712198	1
0.237244898	0.582342701	1	0.454081633	0.938373361	1
0.288633461	0.547569619	1	0.387755102	0.599875039	1
0.306122449	0.621193112	1	0.632653061	1.168356207	1
0.338010204	1.094645651	1	0.510204082	1.582718521	1
0.159642401	0.450690828	1	0.290816327	0.65630175	1
0.217113665	0.50424846	1	0.515306122	0.772466503	1
0.272959184	0.564225511	1	0.612244898	0.828480944	1
0.163473819	0.44215216	1	0.362244898	0.674917275	1
0.205357143	0.479074229	1	0.290816327	0.526944743	1
0.217113665	0.519222669	1	0.607142857	0.758455735	1
0.280970626	0.66300379	1	0.408163265	0.890273229	1
0.415601023	1.181663868	1	0.816326531	1.583376261	1
0.130102041	0.402050852	1	0.183673469	0.481217393	1
0.429846939	0.798708765	1	0.790816327	0.881856429	1
0.377720871	1.010554001	1	0.605128205	1.164859124	1
0.266581633	0.634151811	1	0.37244898	0.720725345	1
0.19005102	0.449890006	1	0.306122449	0.532766428	1
0.354591837	0.937745525	1	0.520408163	1.263535628	1
0.269820972	0.801267997	1	1.244897959	2.131212286	1
0.302176697	0.595207384	1	0.719387755	0.946438885	1
0.356321839	1.014320329	1	0.525510204	1.419385554	1
0.343550447	0.924054126	1	0.525510204	0.758867473	1
0.256377551	0.624201645	1	0.403061224	0.610946753	1
0.369093231	1.071118617	1	0.989795918	1.70530324	1
0.223214286	0.546250555	1	0.336734694	0.699035451	1
0.456632653	1.172889719	1	0.673469388	1.592556091	1
0.18797954	0.670312184	1	0.307692308	0.8579596	1
0.319284802	1.166901344	1	0.642857143	1.639748612	1
0.355867347	0.796767233	1	0.673469388	1.085860049	1
0.210459184	0.522789607	1	0.331632653	0.818921259	1
0.413572343	1.531327215	1	0.698979592	1.915617602	1
0.237547893	0.674111773	1	0.448979592	1.026410915	1
0.192602041	0.448803812	1	0.301020408	0.558970427	1
0.267263427	0.742517615	1	0.535714286	1.135579507	1
0.222222222	0.524414572	1	0.323076923	0.658849634	1
0.242346939	0.527259571	1	0.37244898	0.579457983	1
0.296675192	0.725116937	1	0.68877551	1.388758266	1
0.195153061	0.53825775	1	0.336734694	0.768564492	1
0.298850575	0.660961185	1	0.394871795	0.812071968	1
0.181122449	0.507947817	1	0.31122449	0.707161999	1
0.135204082	0.380769172	1	0.224489796	0.474462365	1
0.196428571	0.465314794	1	0.290816327	0.664030171	1
0.287356322	0.672716636	1	1.362244898	1.167765641	1
0.154336735	0.434960201	1	0.571428571	0.808122036	1
0.244897959	0.493554879	1	0.341836735	0.534984926	1
0.342273308	0.955103756	1	0.770408163	1.310608924	1
0.264030612	0.582860713	1	0.484693878	0.798449012	1
0.244558259	0.568360597	1	0.540816327	0.803923635	1
0.392857143	0.999362041	1	0.56122449	1.107178124	1
0.239795918	0.561201298	1	0.520408163	0.791918258	1
0.195153061	0.542976469	1	0.321428571	0.60080728	1
0.281887755	0.61101998	1	0.408163265	0.760460852	1
0.283887468	0.620387823	1	0.464285714	0.797796711	1
0.139030612	0.406963719	1	0.198979592	0.469692669	1
0.349489796	0.898013536	1	0.816326531	1.441703491	1
0.255102041	0.587909206	1	0.346938776	0.729859377	1
0.191326531	0.475551533	1	0.275510204	0.530317815	1
0.223499361	0.537112582	1	0.331632653	0.675534095	1
0.220663265	0.611147773	1	0.382653061	0.937596309	1
0.280051151	0.734314927	1	0.505102041	1.042453195	1
0.272378517	0.573256699	1	0.37755102	0.71450434	1
0.216836735	0.535878255	1	0.352040816	0.737858124	1
0.396683673	1.292458195	1	1.790816327	1.418578387	1
0.246487867	0.53894064	1	0.352040816	0.702434483	1
0.159438776	0.411985847	1	0.260204082	0.49347576	1
0.30651341	0.625589665	1	0.459183673	0.810245205	1
0.207161125	0.583708816	1	0.37755102	1.32106409	1
0.310344828	0.553159054	1	0.505102041	0.703471342	1
0.146871009	0.371579477	1	0.204081633	0.450831062	1
0.229885057	0.503652926	1	0.428571429	0.749149177	1
0.293367347	0.619131129	1	0.43877551	0.776784667	1
0.381864623	1.217592666	1	0.584615385	0.845360934	1
0.249042146	0.592025315	1	0.525510204	0.853780456	1
0.12755102	0.38340063	1	0.204081633	0.472923683	1
0.181353768	0.440955315	1	0.265306122	0.631664798	1
0.231162197	0.504335789	1	0.459183673	0.702304768	1
0.327806122	0.74808755	1	0.535714286	1.066057968	1
0.205357143	0.515001362	1	0.346938776	0.783790382	1
0.121173469	0.363318956	1	0.193877551	0.466383465	1
0.19005102	0.447045856	1	0.744897959	0.753376407	1
0.277848912	0.984324506	1	0.482051282	1.101717027	1
0.150702427	0.417094973	1	0.341836735	0.742640555	1
0.196930946	0.471261889	1	0.364102564	0.620788241	1
0.195153061	0.450540466	1	0.290816327	0.616207415	1
0.25	0.60080728	1	0.403061224	0.773140175	1
0.20945083	0.492147877	1	1.035714286	1.001911439	1
0.344387755	0.639889286	1	0.520408163	1.066460786	1
0.173469388	0.484989169	1	0.428571429	0.769309258	1
0.160714286	0.419167664	1	0.448979592	1.125968508	1
0.155612245	0.455990884	1	0.336734694	0.713483515	1
0.094387755	0.292367417	1	0.265306122	1.111636231	1
0.237244898	0.884873196	1	0.408163265	1.537535363	1
0.155612245	0.369457866	1	0.285714286	0.473803541	1
0.206632653	0.463633484	1	0.316326531	0.486489691	1
0.257653061	0.907700954	1	0.530612245	1.349255892	1
0.010204082	0.100498549	1	0.030612245	0.172264725	1
0.194373402	0.565928659	1	0.408163265	0.767140658	1
0.158163265	0.391861978	1	0.469387755	0.731284607	1
0.242966752	0.746549023	1	0.755102041	1.629205544	1
0.196930946	0.539575274	1	0.306122449	1.402680839	1
0.104859335	0.32263607	1	0.244897959	0.554411335	1
0.147959184	0.668951295	1	0.357142857	0.860113898	1
0.194373402	0.574896013	1	0.285714286	0.606091527	1
0.150510204	0.385052004	1	0.244897959	0.590074788	1
0.160714286	0.44856631	1	0.43877551	0.63993505	1
0.257653061	0.764280776	1	1.581632653	2.118545272	1
0.12244898	0.335495556	1	0.275510204	0.469054895	1
0.194373402	0.609447407	1	0.469387755	1.061420704	1
0.140306122	0.375537585	1	1.030612245	1.224362238	1
0.145408163	0.352511885	1	0.265306122	0.464033347	1
0.025510204	0.157668746	1	0.102040816	0.302701979	1
0.071794872	0.267896572	1	0.183673469	0.436753767	1
0.173913043	0.41139123	1	0.326530612	1.193310523	1
0.202046036	0.687927246	1	0.459183673	1.451026149	1
0.12244898	0.343015027	1	0.244897959	0.453134761	1
0.114795918	0.334397813	1	0.714285714	0.622699849	1
0.1875	0.432832242	1	0.43	0.667158152	1
0.15	0.409267639	1	0.47	0.639609256	1
0.365	1.01576326	1	1.23	1.98421269	1
0.0975	0.296637405	1	0.21	0.495883051	1
0.1325	0.452707135	1	0.37	1.137145549	1
0.2225	0.658022606	1	0.51	0.994937184	1
0.1675	0.386579552	1	1.4	1.039230485	1
0.1525	0.373153789	1	0.25	0.497493719	1
0.1425	0.349562226	1	0.18	0.433128157	1
0.1275	0.395276802	1	0.14	0.469467784	1
0	0	1	0.01	0.099498744	1
0.195	0.496965794	1	0.5	0.768114575	1
0.295	0.60660943	1	0.43	0.667158152	1
0.2575	1.013012216	1	0.37	1.957830432	1
0.4175	0.820483851	1	0.54	1.161206269	1
0.18	0.492544414	1	0.37	0.808146026	1
0.165	0.427521929	1	0.39	0.581291665	1
0.4225	1.390681038	1	0.76	1.939690697	1
0.2175	0.538696343	1	0.27	0.563116329	1
0.22	0.454532727	1	0.78	0.81951205	1
0.248120301	0.86484688	1	0.5	0.830662386	1
0.1675	0.710242036	1	0.33	1.225193862	1
0.125313283	0.429881186	1	0.17	0.470212718	1
0.08040201	0.359463362	1	0.21	1.380543371	1
0.398496241	1.25220517	1	0.84	1.440277751	1
0.155388471	0.55829564	1	1.53	3.761528944	1
0.3875	1.018500736	1	0.66	1.250759769	1
0.365	0.954869101	1	1.73	1.98421269	1
0.187969925	0.472030371	1	0.38	1.666013205	1
0.23	0.661135387	1	0.45	0.698212002	1
0.175	0.473682383	1	0.28	0.530659966	1
0.3425	0.616598532	1	0.47	0.767528501	1
0.1525	0.405269972	1	0.87	0.730136973	1
0.2525	0.838894362	1	0.46	1.322270774	1
0.1525	0.423371881	1	0.36	0.557135531	1
0.223057644	1.063342097	1	0.58	1.258411697	1
0.2425	0.607201573	1	0.34	0.695988506	1
0.2125	0.492284217	1	0.39	0.563826214	1
0.115	0.341723572	1	0.33	0.530188646	1
0.315	0.877937925	1	0.92	1.963058838	1
0.0875	0.307967125	1	2.87	1.171793497	1
0.0825	0.292734948	1	0.23	0.947153631	1
0.225	0.46837485	1	0.38	0.612862138	1
0.2125	0.43857012	1	0.88	0.652380257	1
0.31	0.994434513	1	1.19	2.827348581	1
0.16	0.399249296	1	0.88	0.886340792	1
0.090225564	0.327334031	1	0.17	0.530188646	1
0.1475	0.40092861	1	0.37	0.522589705	1
0.2525	0.611345851	1	0.49	0.685492524	1
0.15	0.421307489	1	0.43	0.851528038	1
0.185	0.520360452	1	0.85	1.802082129	1
0.17	0.58403767	1	0.69	1.906279098	1
0.1025	0.311438196	1	0.15	0.409267639	1
0.19	0.488773976	1	0.6	1.319090596	1
0.245	0.604131608	1	0.35	0.766485486	1
0.2475	0.843352684	1	0.41	0.649538298	1
0.3075	0.487794783	1	0.51	0.556686626	1
0.555	1.371850939	1	2.24	2.337177785	1
0.2275	0.718153013	1	0.64	1.746539436	1
0.1	0.3	1	0.25	0.455521679	1
0.13	0.384837628	1	0.25	0.455521679	1
0.29	0.510783712	1	0.39	0.705620294	1
0.215	0.467733899	1	0.7	0.670820393	1
0.2175	0.556950402	1	1.01	0.943345112	1
0.16	0.38	1	0.26	0.438634244	1
0.075	0.263391344	1	0.47	0.499099189	1
0.13	0.40385641	1	2.28	0.928224111	1
0.145363409	0.452143107	1	0.24	0.788923317	1
0.245	0.469014925	1	2.97	1.49301708	1
0.1425	0.414962348	1	1.53	1.633738045	1
0.1475	0.354603652	1	0.23	0.443959458	1
0.1375	0.365504788	1	0.23	0.443959458	1
0.13	0.357910603	1	0.3	0.519615242	1
0.108695652	0.52676647	1	0.233333333	1.110055054	1
0.198664441	0.579791759	1	0.326666667	1.145988171	1
0.168896321	0.747282112	1	0.566666667	2.447901596	1
0.165	0.539544561	1	0.313333333	0.623288768	1
0.123539232	0.498508789	1	0.226666667	0.713177553	1
0.205342237	0.602918479	1	0.286666667	0.811062403	1
0.275459098	0.80643204	1	0.393333333	1.351032527	1
0.223706177	0.768780849	1	0.4	0.909212113	1
0.338333333	0.616871588	1	0.7	0.763762616	1
0.091819699	0.408486593	1	0.226666667	1.211867246	1
0.201666667	0.730979176	1	0.373333333	1.618833599	1
0.148580968	0.550877724	1	0.233333333	0.955103252	1
0.210350584	0.814615886	1	0.36	1.48	1
0.365	1.085560531	1	0.553333333	1.373737805	1
0.041736227	0.199985785	1	0.08	0.391918359	1
0.083752094	0.351623169	1	0.166666667	0.696818165	1
0.143333333	0.395123047	1	0.266666667	0.618241233	1
0.27	0.545068803	1	0.4	0.774596669	1
0.220367279	0.795344886	1	0.533333333	1.169995252	1
0.328333333	0.943679265	1	0.653333333	1.42822345	1
0.16	0.648896499	1	0.286666667	1.150864409	1
0.213333333	0.586931758	1	0.753333333	0.893955008	1
0.136666667	0.44868945	1	0.233333333	0.955103252	1
0.14	0.404639757	1	0.566666667	0.99610352	1
0.02173913	0.14583052	1	0.053333333	0.252630604	1
0.295	1.106635291	1	0.606666667	0.999310874	1
0	0	1	0.02	0.14	1
0.091666667	0.316117946	1	0.146666667	0.615214506	1
0.115191987	0.324440582	1	0.366666667	0.546707316	1
0.121869783	0.337187389	1	0.306666667	0.515708789	1
0.175	0.463006479	1	0.373333333	0.678691552	1
0.0625	0.242061459	1	0.2	0.509901951	1
0.1125	0.418143217	1	0.35	0.852936105	1
0.1125	0.387096564	1	0.35	0.963068014	1
0.0125	0.11110243	1	0.1	0.3	1
0	0	1	0.05	0.217944947	1
0.075	0.307205143	1	0.25	0.698212002	1
0.075	0.263391344	1	0.5	1.024695077	1
0	0	1	0.05	0.217944947	1
0.05	0.26925824	1	0.15	0.653834842	1
0.0875	0.282566364	1	0.2	0.4	1
0.0125	0.11110243	1	0.05	0.217944947	1
0.0875	0.323795846	1	0.2	0.4	1
0.0375	0.189983552	1	0.15	0.476969601	1
0.125	0.330718914	1	0.35	0.653834842	1
0.1625	0.431385848	1	0.6	0.916515139	1
0.05	0.26925824	1	0.1	0.435889894	1
0.05	0.3122499	1	0.1	0.3	1
0.275	0.611861913	1	1	1.140175425	1
0.075	0.345506874	1	0.35	1.314343943	1
0.175	0.411551941	1	0.4	0.583095189	1
0.0125	0.11110243	1	0.1	0.3	1
0.1625	0.485894793	1	0.6	1.067707825	1
0.2	0.659545298	1	0.75	1.728438602	1
0.15	0.390512484	1	0.35	0.792148976	1
0.2375	0.506057062	1	0.55	0.589491306	1
0.075	0.307205143	1	0.9	0.943398113	1
0.175	0.627992834	1	0.5	2.179449472	1
0.0875	0.282566364	1	0.3	0.640312424	1
0.15	0.421307489	1	0.35	0.572276157	1
0.275	0.523808171	1	2.8	1.4	1
0.025	0.15612495	1	0.1	0.3	1
0.0875	0.360338383	1	0.2	0.678232998	1
0.15	0.421307489	1	0.6	0.8	1
0.2	0.458257569	1	0.65	0.792148976	1
0.0125	0.11110243	1	0.05	0.217944947	1
0.1125	0.353332351	1	0.7	0.714142843	1
0.15	0.390512484	1	2.3	0.9	1
0.075	0.307205143	1	0.15	0.476969601	1
0.175	0.440879802	1	0.65	1.275735082	1
0.0125	0.11110243	1	0.1	0.3	1
0.3	0.556776436	1	2.2	1.122497216	1
0.0125	0.11110243	1	0.1	0.3	1
0	0	1	0.05	0.217944947	1
0.0875	0.323795846	1	1.25	1.259960317	1
0.0375	0.247171499	1	0.25	0.62249498	1
0.0875	0.323795846	1	0.3	0.781024968	1
0.375	0.578251675	1	3.9	2.256102835	1
0.0875	0.323795846	1	0.3	0.556776436	1
0.025	0.22220486	1	0.1	0.3	1
0.0375	0.189983552	1	0.15	0.476969601	1
0.0125	0.11110243	1	0.1	0.3	1
0.1125	0.418143217	1	3.05	2.923610781	1
0.0875	0.323795846	1	0.55	0.804673847	1
0.175	0.46837485	1	0.7	1.187434209	1
0.2375	0.575407464	1	4.45	1.564448785	1
0.0125	0.11110243	1	0.15	0.476969601	1
0.0125	0.11110243	1	0.1	0.435889894	1
0.1	0.339116499	1	0.4	0.663324958	1
0.1	0.374165739	1	0.25	0.698212002	1
0.1125	0.387096564	1	3.6	2.222611077	1
0.025	0.15612495	1	0.15	0.476969601	1
0	0	1	0.05	0.217944947	1
0.0875	0.323795846	1	0.25	0.698212002	1
0.2375	0.506057062	1	1.95	1.909842925	1
0.225	0.569539287	1	1	1.732050808	1
0.3125	0.751560876	1	0.95	1.657558445	1
0.0375	0.189983552	1	0.15	0.476969601	1
0.025	0.15612495	1	0.2	0.678232998	1
0.05	0.26925824	1	0.25	0.62249498	1
0.15	0.45	1	2	1.974841766	1
0.025	0.15612495	1	0.15	0.476969601	1
0.125	0.399217986	1	0.45	0.864580823	1
0.0125	0.11110243	1	0.15	0.357071421	1
0.3875	0.6981001	1	2.3	2.917190429	1
0.0125	0.11110243	1	0.1	0.3	1
0.0625	0.242061459	1	0.25	0.698212002	1
0	0	1	0.05	0.217944947	1
0.025	0.15612495	1	0.15	0.653834842	1
0.4	0.681909085	1	6.5	2.924038303	1
0.2125	0.540688219	1	3.2	2.204540769	1
0.25	0.536190265	1	0.55	0.973396117	1
0.1625	0.368908864	1	0.35	0.572276157	1
0.2375	0.480722113	1	0.45	0.668954408	1
0.2	0.509901951	1	0.6	1.356465997	1
0	0	1	0.1	0.3	1
0.1375	0.439992898	1	0.4	1.15758369	1
0.075	0.263391344	1	0.35	0.726291952	1
0.1	0.374165739	1	0.4	0.734846923	1
0.1	0.339116499	1	0.25	0.536190265	1
0.125	0.366571957	1	0.3	0.556776436	1
0.1375	0.439992898	1	0.5	0.866025404	1
0.1125	0.387096564	1	0.3	0.714142843	1
0.25	0.580947502	1	7.95	1.909842925	1
0.1	0.3	1	2.3	1.417744688	1
0.0125	0.11110243	1	0.2	0.678232998	1
0	0	1	0.05	0.217944947	1
0	0	1	0.05	0.217944947	1
0.025	0.15612495	1	0.1	0.3	1
0.05	0.217944947	1	0.2	0.509901951	1
0.0875	0.323795846	1	1.4	1.685229955	1
0.1	0.339116499	1	0.25	0.62249498	1
0.0625	0.289125838	1	0.85	1.152171862	1
0	0	1	0.05	0.217944947	1
0.025	0.15612495	1	0.25	0.62249498	1
0.0375	0.247171499	1	0.4	0.734846923	1
0.3125	0.83056833	1	4.05	3.66708331	1
0.15	0.390512484	1	0.35	0.572276157	1
0.175	0.440879802	1	0.35	0.653834842	1
0.1625	0.459449399	1	0.4	0.8	1
0.025	0.15612495	1	0.15	0.476969601	1
0.0875	0.282566364	1	0.2	0.4	1
0.025	0.15612495	1	0.1	0.435889894	1
0.075	0.307205143	1	0.25	0.536190265	1
0	0	1	0.05	0.217944947	1
0	0	1	0.1	0.435889894	1
0.1	0.374165739	1	0.35	0.90967027	1
0.0625	0.329535658	1	0.25	0.536190265	1
0.1	0.3	1	0.45	0.739932429	1
0.1125	0.315980616	1	0.25	0.433012702	1
0.1375	0.410601693	1	0.55	0.920597632	1
0.1875	0.449826355	1	0.4	0.663324958	1
0.1875	0.526634361	1	0.75	2.210769097	1
0.025	0.15612495	1	0.1	0.435889894	1
0.3125	0.538371387	1	1.3	0.9	1
0.2125	0.409076704	1	0.65	0.653834842	1
0.0125	0.11110243	1	0.1	0.435889894	1
0	0	1	0.05	0.217944947	1
0.075	0.307205143	1	0.25	0.433012702	1
0	0	1	0.05	0.217944947	1
0.0625	0.289125838	1	0.2	0.4	1
0.075	0.263391344	1	0.25	0.433012702	1
0.0625	0.289125838	1	0.25	0.698212002	1
0.0625	0.289125838	1	0.35	1.314343943	1
0.0125	0.11110243	1	0.2	0.678232998	1
0	0	1	0.15	0.476969601	1
0.0125	0.11110243	1	0.15	0.476969601	1
0.0375	0.189983552	1	0.2	0.871779789	1
0.0375	0.189983552	1	0.15	0.653834842	1
0.0625	0.242061459	1	0.35	0.572276157	1
0.05	0.26925824	1	0.2	0.6	1
0.05	0.26925824	1	0.2	0.509901951	1
0.0625	0.289125838	1	0.65	0.90967027	1
0.0125	0.11110243	1	0.1	0.435889894	1
0.05	0.217944947	1	0.15	0.357071421	1
0.15	0.390512484	1	0.55	0.589491306	1
0.175	0.494342998	1	0.55	1.745709025	1
0.075	0.263391344	1	0.5	1.118033989	1
0.1	0.339116499	1	0.25	0.887411967	1
0.05	0.26925824	1	0.2	0.678232998	1
0.0875	0.323795846	1	0.25	0.536190265	1
0.025	0.15612495	1	0.1	0.3	1
0.0125	0.11110243	1	0.25	0.62249498	1
0.0125	0.11110243	1	0.2	0.678232998	1
0.025	0.15612495	1	0.1	0.435889894	1
0.1	0.374165739	1	0.4	0.663324958	1
0.075	0.307205143	1	1.05	1.071214264	1
0.025	0.15612495	1	0.1	0.3	1
0.0125	0.11110243	1	0.15	0.476969601	1
0.2625	0.518260311	1	0.9	0.830662386	1
0	0	1	0.2	0.678232998	1
0.0125	0.11110243	1	0.15	0.476969601	1
0.075	0.263391344	1	0.7	0.842614977	1
0.0875	0.360338383	1	0.3	0.640312424	1
0.0375	0.247171499	1	0.25	0.62249498	1
0.1875	0.449826355	1	0.4	0.663324958	1
0.025	0.15612495	1	0.3	0.640312424	1
0.43572621	0.706841666	1	0.466666667	0.628932075	1
0.283806344	0.712109567	1	0.453333333	0.788134224	1
0.388981636	0.878577617	1	0.513333333	1.530736932	1
0.165	0.440955402	1	0.213333333	0.536490654	1
0.313333333	0.587499409	1	0.453333333	0.771031056	1
0.196994992	0.508286248	1	0.3	0.709459888	1
0.12	0.363684845	1	0.173333333	0.412256662	1
0.063333333	0.269546945	1	0.1	0.341565026	1
0.201666667	0.497658406	1	0.346666667	0.565528268	1
0.143333333	0.390882193	1	0.193333333	0.41144731	1
0.083333333	0.3104656	1	0.113333333	0.356588777	1
0.091666667	0.395723669	1	0.113333333	0.374818475	1
0.078333333	0.314426285	1	0.1	0.321455025	1
0.085	0.333329167	1	0.18	0.721757115	1
0.17	0.409593294	1	0.253333333	0.518802039	1
0.483164983	1.814796855	1	0.791946309	2.710345994	1
0.34006734	1.133590581	1	0.429530201	1.024891767	1
0.471380471	1.050904267	1	0.425675676	0.754188451	1
0.419463087	0.854453619	1	0.489932886	0.994059197	1
0.315966387	0.749900071	1	0.395973154	0.817746059	1
0.221848739	0.669523807	1	0.234899329	0.659359683	1
0.256711409	0.549134698	1	0.241610738	0.598106708	1
0.197986577	0.48230011	1	0.536912752	0.86329702	1
0.387583893	0.715912288	1	0.516778523	0.799362387	1
0.260067114	0.580282269	1	0.234899329	0.617303747	1
0.092748735	0.53840502	1	0.228187919	0.977057666	1
0.27852349	0.639532522	1	0.248322148	0.664598989	1
0.172818792	0.431945156	1	0.228187919	0.532447878	1
0.255033557	0.575266059	1	0.302013423	0.598708879	1
0.620805369	0.960898291	1	1.046979866	1.143030063	1
0.206375839	0.552018523	1	0.208053691	0.570824998	1
0.296979866	0.582799544	1	0.342281879	0.663242109	1
0.050420168	0.240753003	1	0.073825503	0.349380271	1
0.228571429	0.545284269	1	0.248322148	0.554494029	1
0.067114094	0.256837492	1	0.080536913	0.272122617	1
0.38590604	0.758886515	1	0.416107383	0.80352137	1
0.39261745	0.739725503	1	0.44295302	0.727065909	1
0.238655462	0.782273056	1	0.214765101	0.80738004	1
0.132773109	0.394310214	1	0.140939597	0.384605336	1
0.22147651	0.51286323	1	0.342281879	0.621448968	1
0.114285714	0.481992663	1	0.10738255	0.450814916	1
0.251677852	0.588263743	1	0.268456376	0.651594559	1
0.216442953	0.580844761	1	0.261744966	0.628153501	1
0.122483221	0.401462772	1	0.140939597	0.384605336	1
0.244966443	0.518507958	1	0.268456376	0.513324112	1
0.077181208	0.313161151	1	0.22147651	0.565752306	1
0.123745819	0.525030353	1	0.22	0.798915932	1
0.213689482	0.644286234	1	0.293333333	0.698060806	1
0.286666667	0.598182432	1	0.386666667	1.005230764	1
0.241666667	0.55371222	1	0.286666667	0.802800653	1
0.228714524	0.565664929	1	0.386666667	1.1534682	1
0.351666667	0.684103225	1	0.406666667	0.749192158	1
0.065	0.278283429	1	0.12	0.398664437	1
0.083472454	0.336500644	1	0.113333333	0.469562444	1
0.284033613	0.674877293	1	0.466216216	0.911010284	1
0.332773109	0.760485166	1	9.167785235	3.412182447	1
0.230252101	0.759760535	1	0.536912752	2.169104259	1
0.275167785	0.679113718	1	0.402684564	0.982528331	1
0.092436975	0.409787743	1	0.161073826	0.686075446	1
0.117647059	0.379660852	1	0.22147651	0.589000263	1
0.208053691	0.508652223	1	0.32885906	0.679942289	1
0.110738255	0.339490526	1	0.234899329	0.469031012	1
0.05704698	0.259259408	1	0.120805369	0.399878365	1
0.05704698	0.277997401	1	0.100671141	0.429530201	1
0.181208054	0.467804974	1	0.409395973	0.675689286	1
0.398319328	0.933591888	1	0.55704698	1.143305876	1
0.213445378	0.477902344	1	2.597315436	1.418570332	1
0.567114094	1.122015382	1	0.744966443	1.506827248	1
0.431208054	0.906889671	1	1.543624161	1.47226357	1
0.352941176	0.905522137	1	0.516778523	0.886922338	1
0.268456376	0.666865577	1	0.322147651	0.668248802	1
0.306397306	0.820851666	1	0.456375839	1.313242932	1
0.216806723	0.941152461	1	0.385135135	1.730191556	1
0.367449664	0.779916236	1	0.436241611	1.211367565	1
0.619127517	1.214110237	1	2.040268456	2.424370657	1
0.263865546	0.582046678	1	0.33557047	0.901979466	1
0.208754209	0.646298028	1	0.32885906	0.97239035	1
0.296296296	0.651147461	1	0.771812081	1.533171496	1
0.117449664	0.383769986	1	0.161073826	0.591518511	1
0.270588235	1.057534229	1	0.256756757	0.959459459	1
0.265100671	0.564786136	1	0.355704698	0.786409951	1
0.380872483	0.735647852	1	0.563758389	0.813659788	1
0.147651007	0.439276998	1	0.234899329	0.763155422	1
0.33557047	0.703402452	1	1.33557047	1.33417012	1
0.194957983	0.504408921	1	0.621621622	2.276214868	1
0.16442953	0.491344386	1	0.295302013	0.660519987	1
0.238655462	0.602670422	1	0.66442953	0.9167402	1
0.149328859	0.451897067	1	0.322147651	0.964249935	1
0.265546218	1.32591728	1	0.563758389	2.447631776	1
0.094276094	0.431738594	1	0.187919463	0.669259107	1
0.426890756	1.260631926	1	0.697986577	2.175842652	1
0.260067114	0.731241471	1	0.597315436	1.192366454	1
0.397651007	1.008983733	1	1.831081081	2.087247358	1
0.322689076	1.024115685	1	0.523489933	1.740106811	1
0.161073826	0.559447403	1	0.255033557	1.02423232	1
0.094117647	0.377362389	1	0.175675676	0.502913353	1
0.217171717	0.558052241	1	0.362416107	0.883971856	1
0.217905405	0.849175079	1	0.44966443	1.603001554	1
0.416806723	1.055304276	1	0.610738255	1.923752657	1
0.156302521	0.414979731	1	0.290540541	0.981266269	1
0.173109244	0.587216404	1	0.263513514	1.337411207	1
0.271812081	0.716495998	1	0.389261745	1.103450412	1
0.151006711	0.485372264	1	0.22147651	0.683905461	1
0.134907251	0.413122482	1	1.181208054	1.650924863	1
0.12962963	0.428407352	1	0.214765101	0.847924892	1
0.181208054	0.522046711	1	10.89932886	5.462188472	1
0.094117647	0.427479248	1	0.248322148	0.644085536	1
0.169463087	0.511420295	1	0.362416107	1.795650095	1
0.236577181	0.667614477	1	0.630872483	1.070338297	1
0.097315436	0.328602146	1	0.22147651	0.528968067	1
0.090604027	0.314918181	1	0.154362416	0.396711858	1
0.157718121	0.424055398	1	0.248322148	0.826621167	1
0.151260504	0.430724531	1	0.583892617	0.883105192	1
0.151006711	0.41854934	1	0.32885906	0.908150662	1
0.137815126	0.381723556	1	0.208053691	0.508652223	1
0.226890756	0.574485152	1	2.543624161	2.064344872	1
0.18013468	0.445186733	1	0.322147651	0.668248802	1
0.227045075	1.238719969	1	0.34	1.700313697	1
0.273031826	0.939096658	1	0.366666667	0.96896279	1
0.263422819	0.902683004	1	0.54	2.702171966	1
0.325	0.832291015	1	0.273333333	0.64183764	1
0.361204013	1.256408278	1	0.711409396	2.831499003	1
0.547579299	0.803159444	1	0.453333333	0.906176338	1
0.237458194	0.677247203	1	0.473333333	1.294587021	1
0.30884808	0.73074973	1	0.406666667	0.973630092	1
0.432387312	1.024745325	1	0.493333333	1.335398401	1
0.166944908	0.544061136	1	0.24	0.763151361	1
0.240802676	1.114906909	1	0.733333333	4.372133982	1
0.415	0.919841472	1	0.426666667	1.015523948	1
0.313758389	0.919883985	1	0.44966443	1.792737929	1
0.16360601	0.608738002	1	0.34	1.165218148	1
0.235	0.541394804	1	0.353333333	0.64432566	1
0.242070117	0.678675713	1	0.34	1.044541367	1
0.128547579	0.398456614	1	0.22	0.54	1
0.198664441	0.519018805	1	0.226666667	0.555537777	1
0.193333333	0.54707302	1	0.313333333	0.946126607	1
0.338898164	1.332904289	1	0.38	1.664011218	1
0.212020033	0.583686768	1	0.266666667	0.679869268	1
0.175	0.484122918	1	0.313333333	0.960115734	1
0.4	0.711805217	1	0.426666667	0.961572786	1
0.223706177	0.586468695	1	0.24	0.68	1
0.106666667	0.367816379	1	0.153333333	0.486301233	1
0.478333333	0.83238446	1	4.08	2.328146616	1
0.552587646	2.15512492	1	0.58	2.800642783	1
0.198664441	0.695032375	1	0.453333333	1.241432864	1
0.185308848	0.569729921	1	0.186666667	0.508418026	1
0.489966555	0.825431679	1	0.577181208	1.52465733	1
0.348333333	0.614000995	1	0.606666667	0.823785301	1
0.298831386	0.759480076	1	0.42	1.184736258	1
0.155	0.45932015	1	0.18	0.504248616	1
0.25542571	1.015670101	1	0.369127517	1.560196999	1
0.138333333	0.44631516	1	0.206666667	0.520213631	1
0.405676127	0.767038732	1	0.506666667	0.936281059	1
0.368948247	0.761623823	1	0.4	1.216552506	1
0.098333333	0.339603527	1	0.106666667	0.329578856	1
0.220367279	0.590565106	1	0.208053691	0.508652223	1
0.165	0.440955402	1	0.2	0.447213595	1
0.215	0.534267411	1	0.22147651	0.541507188	1
0.131666667	0.397069124	1	0.18	0.417452592	1
0.165	0.480737281	1	0.26	0.615683902	1
0.153333333	0.465283665	1	0.293333333	0.716906936	1
0.191666667	0.494904592	1	0.22	0.527509874	1
0.106844741	0.349485519	1	0.253333333	0.518802039	1
0.155	0.401216899	1	0.22	0.514716751	1
0.15	0.413319892	1	0.146666667	0.372140953	1
0.145	0.476768637	1	0.166666667	0.508811251	1
0.131886477	0.413828108	1	0.173333333	0.525948878	1
0.3639399	0.679611376	1	1	1.032795559	1
0.412353923	1.38748796	1	0.673333333	1.373543673	1
0.136894825	0.384973655	1	0.253333333	0.505788713	1
0.817114094	1.714068043	1	1.140939597	2.114253749	1
0.38590604	1.552893819	1	3.718120805	5.39584794	1
0.348993289	0.938913941	1	1.44295302	2.168668135	1
0.272268908	0.811568082	1	0.536912752	1.114417354	1
0.223905724	0.552345075	1	0.342281879	0.783828259	1
0.168067227	0.654901721	1	0.395973154	2.224991643	1
0.253355705	0.815890102	1	0.543624161	1.01322279	1
0.122483221	0.45989991	1	0.241610738	1.156545462	1
0.173109244	0.615171969	1	0.348993289	2.016463029	1
0.380872483	0.888538075	1	5.268456376	3.060093591	1
0.261744966	0.606408429	1	1.10738255	1.08770394	1
0.239932886	0.611261208	1	0.452702703	2.360526909	1
0.17114094	0.588684725	1	0.375838926	1.378047009	1
0.139261745	0.443902151	1	0.483221477	0.738255034	1
0.123310811	0.3855461	1	0.22147651	0.888748744	1
0.305369128	0.562268325	1	0.610738255	0.83313437	1
0.183193277	0.510448695	1	0.395973154	0.842007763	1
0.127516779	0.422339133	1	0.228187919	0.625206601	1
0.132773109	0.402744627	1	0.214765101	0.512445884	1
0.312605042	1.064204016	1	0.530201342	1.353876101	1
0.169463087	0.463217932	1	0.355704698	0.635354633	1
0.314285714	1.087923449	1	0.503355705	2.087431745	1
0.27394958	1.113964997	1	0.567567568	1.945758249	1
0.258823529	1.046917184	1	0.463087248	1.397617772	1
0.351260504	0.976691857	1	0.617449664	1.67731535	1
0.149579832	0.459607789	1	0.302013423	1.021281587	1
0.18013468	0.512019816	1	0.597315436	0.954814456	1
0.154882155	0.470959408	1	0.234899329	0.846542607	1
0.183193277	0.584149073	1	0.476510067	0.782217572	1
0.11409396	0.401844762	1	0.422818792	1.004561463	1
0.131313131	0.668882147	1	0.241610738	0.887277767	1
0.127731092	0.430540869	1	0.496644295	0.81614712	1
0.162751678	0.447238145	1	0.234899329	0.469031012	1
0.228571429	0.603789553	1	1.174496644	1.162798889	1
0.208053691	0.558943968	1	1.570469799	1.679945004	1
0.25210084	0.602773525	1	0.436241611	1.166202739	1
0.122483221	0.417845876	1	0.348993289	0.722840914	1
0.149579832	0.487985733	1	0.979865772	1.297751275	1
0.186868687	0.485925781	1	1.677852349	2.010938064	1
0.214765101	0.553375953	1	0.382550336	0.691242587	1
0.16442953	0.487917617	1	0.261744966	0.572243591	1
0.208053691	0.495282006	1	1.44966443	1.397198739	1
0.11409396	0.362322881	1	2.845637584	1.661748219	1
0.130872483	0.374954016	1	0.261744966	0.5102437	1
0.567114094	1.539368953	1	0.845637584	1.71736036	1
0.226510067	0.681024126	1	0.342281879	0.841633216	1
0.21512605	0.789068023	1	0.375838926	1.201098547	1
0.218487395	0.514653573	1	0.32885906	0.822852731	1
0.469798658	1.028500224	1	0.751677852	1.514609127	1
0.244966443	0.893896999	1	0.75	1.469854746	1
0.117845118	0.4337427	1	0.234899329	0.717838494	1
0.375838926	0.977783482	1	3.44966443	2.817577239	1
0.307563025	1.177317822	1	0.630872483	2.223574102	1
0.198319328	0.745404204	1	0.351351351	1.41833965	1
0.169747899	0.5247736	1	0.32885906	1.228536277	1
0.141176471	0.619217691	1	0.389261745	1.985556603	1
0.14983165	0.467216457	1	0.308724832	1.022559815	1
0.296979866	0.735525384	1	0.44295302	1.005905718	1
0.341176471	0.880928823	1	0.543624161	1.971213034	1
0.228187919	0.54490693	1	0.32885906	0.669999029	1
0.117845118	0.478055196	1	0.348993289	0.63379304	1
0.12605042	0.504677646	1	0.234899329	0.877681982	1
0.209731544	0.611390149	1	0.308724832	0.6335087	1
0.213445378	0.702806423	1	0.342281879	1.109881257	1
0.169463087	0.470406486	1	0.281879195	0.714946254	1
0.32885906	0.692170529	1	0.44966443	0.745782249	1
0.572390572	2.760162491	1	3.919463087	6.544136961	1
0.214765101	0.892276768	1	8.684563758	5.051529436	1
0.231543624	0.73963416	1	0.543624161	1.971213034	1
0.139495798	0.466385798	1	0.27027027	0.673781128	1
0.134453782	0.395868787	1	0.201342282	0.567342395	1
0.104026846	0.404567744	1	0.194630872	0.71115609	1
0.161073826	0.442189702	1	0.288590604	0.571061675	1
0.106060606	0.358443563	1	0.201342282	0.675355892	1
0.18487395	0.459564766	1	0.322147651	0.829558437	1
0.130872483	0.383799327	1	0.263513514	0.537279012	1
0.094117647	0.31417335	1	0.161073826	0.418804853	1
0.152684564	0.399466307	1	1	1.351111896	1
0.208053691	0.515207234	1	0.416107383	0.724459263	1
0.319327731	0.917914819	1	0.496644295	1.472905912	1
0.67114094	1.917573106	1	1.308724832	3.220945146	1
0.331092437	1.137426544	1	0.657718121	1.60858357	1
0.538590604	1.063513564	1	0.791946309	1.34750661	1
0.239932886	0.591735018	1	0.33557047	0.773822884	1
0.197986577	0.528765791	1	0.355704698	0.742513648	1
0.489932886	0.754115773	1	0.617449664	0.923934652	1
0.208053691	0.613332494	1	0.342281879	1.374610681	1
0.139261745	0.424582849	1	0.308724832	1.134565694	1
0.244966443	0.540685153	1	0.744966443	0.977288142	1
0.330536913	0.810878457	1	0.55704698	1.057936134	1
0.134453782	0.378505903	1	0.201342282	0.794104669	1
0.469798658	0.790523121	1	9.006711409	6.409406515	1
0.218120805	0.555092796	1	0.402684564	0.810331468	1
0.203020134	0.471386936	1	0.281879195	0.53194006	1
0.203020134	0.467814001	1	0.315436242	0.695983186	1
0.110738255	0.394363124	1	0.194630872	0.692024094	1
0.309243697	0.94832817	1	0.771812081	1.546248135	1
0.285234899	0.609640211	1	2.181208054	2.543721554	1
0.144295302	0.428808643	1	0.234899329	0.717838494	1
0.309243697	1.22652694	1	0.472972973	1.879641807	1
0.364705882	1.11811578	1	0.429530201	1.457473375	1
0.25	0.808667393	1	0.342281879	1.103817732	1
0.217171717	0.819567974	1	0.369127517	1.189151145	1
0.230252101	0.775090629	1	0.496644295	1.084510597	1
0.369127517	1.280200243	1	0.597315436	2.039606039	1
0.254208754	0.841489859	1	0.496644295	1.578480116	1
0.270134228	0.572742709	1	0.355704698	0.760376324	1
0.223154362	0.586939036	1	0.33557047	0.994013884	1
0.52852349	1.316209667	1	0.630872483	2.525969794	1
0.2003367	0.53364879	1	0.324324324	0.879313432	1
0.312605042	0.871447615	1	0.510067114	1.431277881	1
0.318791946	0.840890318	1	0.409395973	1.164424695	1
0.214765101	0.688483972	1	0.375838926	1.255733215	1
0.253781513	0.611760089	1	0.395973154	0.925542046	1
0.321548822	0.960134824	1	0.496644295	1.261852059	1
0.122895623	0.46061849	1	0.208053691	0.716770983	1
0.204697987	0.526204029	1	0.288590604	0.744512831	1
0.272268908	0.865678378	1	0.382550336	1.132777755	1
0.082491582	0.309659073	1	0.134228188	0.443562729	1
0.181208054	0.610904174	1	0.32885906	0.900730151	1
0.276094276	0.819296465	1	0.358108108	0.892991746	1
0.517706577	0.93287718	1	0.697986577	1.398487668	1
0.140939597	0.393233613	1	0.194630872	0.473142463	1
0.352348993	0.825360112	1	0.409395973	0.867097471	1
0.189915966	0.530640165	1	0.322147651	0.688042222	1
0.141176471	0.410249312	1	0.208053691	0.58246373	1
0.145973154	0.41023061	1	0.194630872	0.458738456	1
0.214765101	0.541111935	1	0.302013423	0.711409396	1
0.166107383	0.471601884	1	0.248322148	0.529733886	1
0.162751678	0.462000841	1	0.248322148	0.566468399	1
0.156040268	0.442097379	1	0.187919463	0.45419931	1
0.090604027	0.309544433	1	0.127516779	0.371620623	1
0.201342282	0.487836833	1	0.248322148	0.600961648	1
0.30033557	0.61201605	1	0.375838926	0.806654455	1
0.266778523	0.522292017	1	0.382550336	0.738194018	1
0.162751678	0.447238145	1	0.234899329	0.469031012	1
0.256711409	0.511156004	1	0.436241611	1.018764534	1
0.359060403	0.672021235	1	0.416107383	0.795125005	1
0.402684564	0.902416317	1	0.66442953	1.800860116	1
0.431208054	0.966016113	1	0.543624161	1.318343589	1
0.476510067	1.467014924	1	0.570469799	1.901094823	1
0.354026846	0.733087082	1	0.389261745	0.84909276	1
0.197986577	0.438571476	1	0.248322148	0.566468399	1
0.210084034	0.883784353	1	0.255033557	1.056487548	1
0.275167785	0.684037171	1	0.456375839	1.132101577	1
0.209731544	0.506308453	1	0.201342282	0.504740824	1
0.171428571	0.600440015	1	0.255033557	0.920711444	1
0.30033557	0.603735482	1	0.32885906	0.595767544	1
0.258389262	0.702593534	1	0.281879195	0.724272715	1
0.127731092	0.475080598	1	0.234899329	0.797557191	1
0.137815126	0.499914547	1	0.187919463	0.617084806	1
0.217171717	0.879034564	1	0.563758389	2.913339254	1
0.217171717	0.690221319	1	0.308724832	1.163766904	1
0.174789916	0.518274203	1	0.248322148	0.684497957	1
0.286912752	0.652740634	1	0.516778523	1.03368778	1
0.38590604	0.765490599	1	0.503355705	1.01415592	1
0.105704698	0.367150747	1	0.11409396	0.375958754	1
0.167785235	0.462016075	1	0.174496644	0.514638645	1
0.117647059	0.456078841	1	0.214765101	0.773415318	1
0.243288591	0.680163761	1	0.375838926	0.915756995	1
0.174496644	0.524328188	1	0.194630872	0.487120733	1
0.182885906	0.538867561	1	0.369127517	0.985457978	1
0.139495798	0.428838276	1	0.463087248	0.986645663	1
0.14983165	0.484898169	1	0.236486486	0.765484182	1
0.136134454	0.470960237	1	0.11409396	0.375958754	1
0.164705882	0.567848399	1	0.22147651	0.577493282	1
0.184563758	0.48414109	1	0.288590604	0.571061675	1
0.145973154	0.488629668	1	0.134228188	0.526578396	1
0.070469799	0.320025871	1	0.087248322	0.416648274	1
0.013468013	0.129048942	1	0.073825503	0.43494904	1
0.095798319	0.341867083	1	0.147651007	0.423723332	1
0.188235294	0.625666229	1	0.510067114	1.319026739	1
0.265100671	0.725973188	1	0.342281879	0.880602387	1
0.110738255	0.349235203	1	0.140939597	0.366740298	1
0.140939597	0.40994572	1	0.348993289	0.810387052	1
0.166386555	0.482513954	1	0.369127517	0.744996674	1
0.161073826	0.449714512	1	0.275167785	0.703386443	1
0.104201681	0.346748391	1	0.187919463	0.52288728	1
0.122689076	0.397563372	1	0.134228188	0.428164776	1
0.068791946	0.301504978	1	0.073825503	0.286003701	1
0.105704698	0.371692582	1	0.167785235	0.439686963	1
0.166386555	0.499626299	1	0.214765101	0.55033557	1
0.189597315	0.490814115	1	0.255033557	0.581070089	1
0.134228188	0.399793875	1	0.167785235	0.617449664	1
0.040268456	0.228187919	1	0.127516779	0.5088293	1
0.122483221	0.361899178	1	0.208053691	0.534390047	1
0.32996633	1.362883776	1	0.993288591	2.568515212	1
0.317114094	0.53574485	1	0.859060403	0.890065485	1
0.266778523	0.553485319	1	0.375838926	0.596145449	1
0.31092437	0.855510061	1	0.429530201	1.420157065	1
0.16302521	0.584371464	1	0.281879195	1.311183373	1
0.313758389	1.026762016	1	3.697986577	4.522434306	1
0.178151261	0.503960727	1	0.355704698	1.242825453	1
0.285234899	0.992852026	1	0.597315436	1.625796503	1
0.226510067	0.730933416	1	0.422818792	1.371724081	1
0.234899329	0.79545067	1	0.369127517	0.998986018	1
0.169747899	0.537431586	1	0.248322148	0.749998123	1
0.065436242	0.323695074	1	0.154362416	0.620941396	1
0.060402685	0.264909454	1	0.10738255	0.386707659	1
0.233221477	0.568440429	1	0.657718121	1.478126022	1
0.275167785	0.556945895	1	0.906040268	0.957781847	1
0.119327731	0.450075122	1	0.22147651	0.611364824	1
0.127516779	0.389261745	1	0.382550336	0.747230371	1
0.130872483	0.444564387	1	0.228187919	0.557087409	1
0.255033557	0.566448519	1	0.382550336	0.640860531	1
0.129194631	0.443165878	1	0.208053691	0.46739558	1
0.354621849	1.051749075	1	0.516778523	2.521329219	1
0.174789916	0.564825918	1	0.33557047	1.454503482	1
0.322147651	0.746521745	1	0.469798658	1.26680408	1
0.178151261	0.612360039	1	0.288590604	0.813438324	1
0.223154362	0.649367878	1	0.355704698	0.990382107	1
0.166107383	0.45714934	1	0.248322148	0.566468399	1
0.186241611	0.498869832	1	0.590604027	0.969421213	1
0.229865772	0.604108402	1	0.322147651	0.570746084	1
0.109243697	0.371006262	1	0.174496644	0.552377942	1
0.239932886	0.57447028	1	1.053691275	1.060487636	1
0.162751678	0.439670955	1	0.22147651	0.461186645	1
0.174789916	0.456184116	1	0.32885906	0.639241928	1
0.137583893	0.381444888	1	0.201342282	0.504740824	1
0.036912752	0.197245799	1	0.073825503	0.286003701	1
0.253355705	0.588969195	1	0.798657718	0.989745176	1
0.099159664	0.360087711	1	0.342281879	0.800769865	1
0.244966443	0.90694089	1	0.718120805	2.036843646	1
0.45210084	2.114926891	1	1.429530201	4.465009426	1
0.435294118	1.396429314	1	1	3.705609751	1
0.240336134	0.951453495	1	0.476510067	1.697150761	1
0.282352941	0.968898453	1	0.456375839	1.387785748	1
0.36302521	1.255299057	1	0.570469799	1.457473375	1
0.446127946	1.584210865	1	1.120805369	3.93728137	1
0.104377104	0.374994095	1	0.168918919	0.681696151	1
0.168067227	0.536395184	1	0.288590604	0.998625243	1
0.117845118	0.448999715	1	0.201342282	0.590527756	1
0.152684564	0.450774324	1	0.275167785	0.553925108	1
0.265100671	0.585212194	1	0.422818792	0.812496427	1
0.169747899	0.613374003	1	0.342281879	1.109881257	1
0.213087248	0.794209243	1	1.362416107	3.03052649	1
0.117647059	0.425578609	1	0.187919463	0.900179904	1
0.209731544	0.580418093	1	0.362416107	0.734707768	1
0.063973064	0.270829327	1	0.120805369	0.447404921	1
0.112605042	0.408842313	1	0.187919463	0.45419931	1
0.134453782	0.490658445	1	0.322147651	0.658128895	1
0.30033557	0.62824985	1	3.167785235	2.783948923	1
0.060402685	0.264909454	1	0.11409396	0.471043413	1
0.302013423	0.78539263	1	0.456375839	0.951743166	1
0.191596639	0.585766729	1	0.315436242	1.0873726	1
0.174789916	0.534242334	1	0.32885906	0.754787432	1
0.085858586	0.329833169	1	0.187919463	0.617084806	1
0.109060403	0.388403793	1	0.281879195	0.724272715	1
0.026890756	0.207302596	1	0.060402685	0.370528154	1
0.223905724	0.933135386	1	1.66442953	2.95062441	1
0.327181208	0.902271243	1	0.476510067	1.552585601	1
0.16302521	0.4399896	1	0.234899329	0.572164872	1
0.10738255	0.41597205	1	0.241610738	0.651801908	1
0.109060403	0.352153189	1	0.161073826	0.505899612	1
0.276845638	0.797774242	1	0.563758389	1.406228464	1
0.144295302	0.444184276	1	0.369127517	0.80559281	1
0.239057239	0.608655127	1	0.342281879	0.865225362	1
0.077181208	0.302255682	1	0.161073826	0.402460788	1
0.198319328	0.468500772	1	0.44966443	1.032597829	1
0.209731544	0.464843838	1	0.315436242	0.666426394	1
0.169747899	0.527966548	1	0.865771812	1.740391525	1
0.236577181	0.564085376	1	0.33557047	0.681596411	1
0.209731544	0.648673863	1	0.704697987	1.363490171	1
0.119127517	0.381057224	1	0.181208054	0.4922717	1
0.182885906	0.476046069	1	0.275167785	0.541673524	1
0.075503356	0.294246703	1	0.140939597	0.418051316	1
0.266778523	0.645820604	1	5.785234899	4.377434139	1
0.166107383	0.478664545	1	0.503355705	0.98050912	1
0.104026846	0.341606783	1	0.362416107	0.667709348	1
0.355704698	0.747019361	1	0.436241611	0.877168627	1
0.587248322	1.291728387	1	1.120805369	1.90341534	1
0.297478992	0.96697242	1	0.483221477	1.539650561	1
0.389261745	0.772526661	1	0.55704698	0.922373291	1
0.389261745	0.732389758	1	0.456375839	0.886007722	1
0.291946309	0.548336934	1	0.302013423	0.56407789	1
0.221848739	0.828804917	1	0.409395973	2.548886908	1
0.479865772	1.241588064	1	0.711409396	1.901236976	1
0.38590604	0.767679335	1	0.503355705	0.945665925	1
0.276845638	0.601062356	1	0.355704698	0.705432663	1
0.293624161	0.536605932	1	0.295302013	0.573501616	1
0.16302521	0.578590804	1	0.302013423	0.902678326	1
0.280672269	0.767104926	1	0.355704698	0.997135666	1
0.140939597	0.375778998	1	0.147651007	0.423723332	1
0.087248322	0.346272304	1	0.127516779	0.5088293	1
0.218487395	0.626577523	1	0.308724832	0.749938063	1
0.271812081	0.585000492	1	0.275167785	0.611512158	1
0.166386555	0.541593868	1	0.348993289	0.578428495	1
0.286912752	0.662942798	1	0.275167785	0.653940666	1
0.090604027	0.335553691	1	0.134228188	0.472856777	1
0.176470588	0.619664572	1	0.181208054	0.666088364	1
0.318791946	0.711164007	1	0.348993289	0.793650765	1
0.41442953	0.896147521	1	0.55033557	1.051915744	1
0.059021922	0.304364632	1	0.127516779	0.437941962	1
0.100671141	0.413610173	1	0.100671141	0.342610712	1
0.154882155	0.594235555	1	0.261744966	0.805984105	1
0.18487395	0.537131919	1	0.510067114	1.196288722	1
0.067114094	0.275740115	1	0.120805369	0.432143893	1
0.261744966	0.61737671	1	0.288590604	0.58269568	1
0.204697987	0.595039401	1	0.234899329	0.548203432	1
0.258389262	0.524897008	1	0.268456376	0.586548	1
0.17114094	0.499233681	1	0.201342282	0.543168257	1
0.058724832	0.27460964	1	0.120805369	0.447404921	1
0.203361345	0.434621979	1	0.268456376	0.551153427	1
0.060402685	0.277287628	1	0.067114094	0.39568867	1
0.474832215	1.131179882	1	0.644295302	1.405042814	1
0.486577181	1.164990291	1	0.570469799	1.205440873	1
0.277310924	1.076286564	1	0.416107383	1.55912844	1
0.366386555	1.385475516	1	4.429530201	5.938448302	1
0.128161889	0.560443838	1	0.375838926	1.449260446	1
0.196969697	0.898890586	1	0.405405405	1.374663781	1
0.174496644	0.737140709	1	0.187919463	0.627866607	1
0.191275168	0.616052914	1	0.268456376	0.77399749	1
0.241610738	0.65947922	1	0.657718121	1.157246281	1
0.235294118	0.802369206	1	0.288590604	0.884583108	1
0.231543624	0.60762352	1	0.375838926	0.718653757	1
0.236577181	0.511023807	1	0.32885906	0.659905963	1
0.214765101	0.714788732	1	0.248322148	0.881624799	1
0.30033557	0.59533975	1	0.67114094	0.979267998	1
0.213445378	0.79482828	1	0.570469799	1.498343755	1
0.175084175	0.688764137	1	0.409395973	1.58860634	1
0.376470588	1.65599019	1	0.718120805	2.9471418	1
0.255033557	0.595332657	1	0.463087248	0.86329702	1
0.152941176	0.752678526	1	0.201342282	0.704538173	1
0.164983165	0.518726182	1	0.256756757	0.754460803	1
0.124161074	0.472058324	1	0.194630872	0.747953381	1
0.258389262	0.813279109	1	0.288590604	0.829775598	1
0.382550336	0.79086492	1	0.563758389	1.101080297	1
0.25210084	0.943963461	1	0.422818792	2.092431898	1
0.27852349	0.866766246	1	0.416107383	1.253722892	1
0.11092437	0.372768411	1	0.140939597	0.505275979	1
0.130872483	0.42527517	1	0.275167785	0.947331543	1
0.112605042	0.396318059	1	0.241610738	0.94585643	1
0.21512605	0.580442986	1	0.33557047	1.102837939	1
0.08907563	0.380797464	1	0.167785235	0.71796398	1
0.134228188	0.439763788	1	0.187919463	0.547956883	1
0.191596639	0.562345005	1	0.302013423	1.151040953	1
0.273489933	0.643007224	1	0.342281879	0.712042266	1
0.147651007	0.472404089	1	0.302013423	0.81680913	1
0.08557047	0.34426243	1	0.134228188	0.526578396	1
0.136134454	0.591214544	1	0.268456376	0.816202308	1
0.187919463	0.529266017	1	0.22147651	0.589000263	1
0.117449664	0.361249053	1	0.208053691	0.626861446	1
0.372483221	0.782901081	1	0.422818792	1.01783563	1
0.033557047	0.206150638	1	0.100671141	0.429530201	1
0.159663866	0.702734076	1	0.324324324	1.231436297	1
0.092281879	0.366198723	1	0.147651007	0.595011014	1
0.177852349	0.493493999	1	0.295302013	0.709507398	1
0.07885906	0.345861497	1	0.134228188	0.412192014	1
0.08557047	0.308263991	1	0.154362416	0.473808392	1
0.298657718	0.758441229	1	0.436241611	0.921933682	1
0.169747899	0.495111331	1	0.261744966	0.789154446	1
0.203361345	0.605844473	1	0.402684564	0.904273694	1
0.085714286	0.329574647	1	0.187919463	0.496553592	1
0.187919463	0.489748977	1	0.22147651	0.589000263	1
0.124369748	0.439244268	1	0.140939597	0.477972988	1
0.02020202	0.162873894	1	0.067114094	0.39568867	1
0.166107383	0.531799795	1	0.22147651	0.683905461	1
0.105704698	0.367150747	1	0.194630872	0.500708925	1
0.312080537	1.037835431	1	0.308724832	0.904124248	1
0.280672269	0.934967515	1	0.422818792	1.589315027	1
0.362416107	1.411671222	1	1.281879195	2.697452283	1
0.198319328	0.679345111	1	0.295302013	1.077552258	1
0.264309764	0.705322916	1	0.523489933	1.052857362	1
0.263865546	0.685471204	1	0.395973154	0.8655897	1
0.173400673	0.48745151	1	0.187919463	0.509890467	1
0.171717172	0.506664089	1	0.202702703	0.492641247	1
0.124161074	0.411275803	1	0.234899329	0.885295702	1
0.139261745	0.443902151	1	0.187919463	0.594935308	1
0.127516779	0.414317432	1	0.187919463	0.496553592	1
0.159395973	0.448445081	1	0.214765101	0.661133442	1
0.073825503	0.313969172	1	0.214765101	0.619197992	1
0.226890756	0.661510555	1	0.275167785	0.80983104	1
0.214765101	0.46794938	1	0.33557047	0.574756888	1
0.117449664	0.405040647	1	0.228187919	0.557087409	1
0.100840336	0.332925863	1	0.154362416	0.540007857	1
0.119127517	0.372146743	1	0.187919463	0.482848476	1
0.115771812	0.364101692	1	0.135135135	0.379342401	1
0.230252101	0.62906555	1	0.322147651	0.935995012	1
0.176174497	0.449648778	1	0.248322148	0.644085536	1
0.117449664	0.361249053	1	0.167785235	0.497006942	1
0.104026846	0.35129276	1	0.154362416	0.444577051	1
0.058724832	0.280653094	1	0.120805369	0.345881845	1
0.205387205	0.542693682	1	0.315436242	1.030327037	1
0.134228188	0.416242671	1	0.214765101	0.525379484	1
0.112416107	0.369718106	1	0.167785235	0.606482703	1
0.25	0.59605808	1	0.342281879	0.730650277	1
0.19295302	0.482600622	1	0.684563758	1.003933528	1
0.156302521	0.438607164	1	0.234899329	0.708427332	1
0.052013423	0.263518984	1	0.11409396	0.4101105	1
0.204697987	0.532543041	1	0.261744966	0.572243591	1
0.181208054	0.426531056	1	0.22147651	0.516124401	1
0.119127517	0.376628336	1	0.174496644	0.396825383	1
0.188235294	0.503629928	1	0.44295302	0.780488148	1
0.181208054	0.43432724	1	0.261744966	0.560392637	1
0.10738255	0.355039266	1	0.208053691	0.437736211	1
0.149328859	0.444409214	1	0.187919463	0.571928652	1
0.169463087	0.480987917	1	0.241610738	0.563438708	1
0.114478114	0.380977584	1	0.228187919	0.6358507	1
0.193277311	0.622779227	1	0.322147651	1.011799224	1
0.058724832	0.242140313	1	0.11409396	0.456573191	1
0.19966443	0.557499109	1	0.32885906	0.854855481	1
0.075503356	0.32149595	1	0.10738255	0.40369002	1
0.361344538	1.685983205	1	0.66442953	3.103604179	1
0.273489933	0.673592419	1	0.422818792	0.828852267	1
0.275630252	0.852871215	1	0.463087248	1.716573338	1
0.175379427	0.571617243	1	0.322147651	1.367250984	1
0.134453782	0.533332156	1	0.22972973	1.524992665	1
0.23697479	0.762113993	1	0.375838926	1.656698869	1
0.173109244	0.560866299	1	0.317567568	1.052905646	1
0.105882353	0.380908714	1	0.395973154	0.932765189	1
0.261744966	0.606408429	1	0.362416107	0.647294474	1
0.221848739	1.30976678	1	1.369127517	2.15303436	1
0.213087248	0.639759182	1	0.375838926	1.039337102	1
0.245378151	0.544143441	1	0.348993289	0.818626895	1
0.225210084	0.616062106	1	0.33557047	1.014067087	1
0.092592593	0.371337122	1	0.167785235	0.708554484	1
0.104026846	0.374413043	1	0.167785235	0.510331969	1
0.087394958	0.341660459	1	0.22147651	0.541507188	1
0.127516779	0.397789034	1	0.308724832	0.740934734	1
0.063865546	0.305614436	1	0.120805369	0.399878365	1
0.05033557	0.313269008	1	0.10738255	0.419986251	1
0.191275168	0.502000413	1	0.644295302	1.030239599	1
0.167785235	0.483314682	1	0.275167785	0.577649256	1
0.139261745	0.428516395	1	0.208053691	0.521679886	1
0.134228188	0.432065713	1	0.208053691	0.534390047	1
0.468120805	0.899659047	1	0.644295302	1.456638705	1
0.322147651	0.823468327	1	0.476510067	1.033557047	1
0.129411765	0.431988356	1	0.241610738	0.598106708	1
0.120805369	0.360140757	1	0.409395973	0.624052816	1
0.082352941	0.340451272	1	0.154362416	0.473808392	1
0.055369128	0.281334365	1	0.181208054	0.50572151	1
0.204697987	0.468874931	1	0.973154362	0.866577847	1
0.058724832	0.298049112	1	0.10738255	0.368944433	1
0.191275168	0.452796365	1	0.825503356	1.047409996	1
0.020168067	0.140574949	1	0.100671141	0.413610173	1
0.025210084	0.156762673	1	0.073825503	0.308578898	1
0.497478992	1.600811884	1	0.718120805	2.709864002	1
0.203020134	0.655941564	1	0.429530201	1.327332864	1
0.191596639	0.769325781	1	0.416107383	1.316394665	1
0.209731544	0.622270627	1	0.308724832	0.989198909	1
0.17114094	0.51576428	1	0.389261745	1.235446333	1
0.189597315	0.566952739	1	0.241610738	0.894809842	1
0.236577181	0.570003264	1	0.348993289	0.684695342	1
0.266778523	0.556508493	1	0.389261745	0.68258696	1
0.077181208	0.328841939	1	0.140939597	0.418051316	1
0.141414141	0.442142801	1	0.234899329	0.62808179	1
0.174496644	0.549332036	1	0.315436242	0.751617927	1
0.203020134	0.571167654	1	0.288590604	0.753473407	1
0.128161889	0.398690302	1	0.315436242	0.976827135	1
0.203020134	0.562285849	1	0.33557047	0.671677638	1
0.229865772	0.507508041	1	0.33557047	0.66161018	1
0.095637584	0.356032994	1	0.147651007	0.583622556	1
0.127731092	0.434426961	1	0.248322148	0.516909249	1
0.05210084	0.250662564	1	0.140939597	0.567818553	1
0.120805369	0.416323823	1	0.308724832	1.146335444	1
0.154362416	0.504673889	1	0.255033557	0.614744585	1
0.111111111	0.381973139	1	0.181208054	0.449514149	1
0.130872483	0.400904904	1	0.362416107	1.024628039	1
0.235294118	0.912157682	1	0.459459459	1.453692309	1
0.451342282	0.831014709	1	1.946308725	1.608639572	1
0.117647059	0.384062114	1	0.187919463	0.717650225	1
0.172818792	0.513573584	1	0.302013423	0.662562627	1
0.434563758	0.861604546	1	3.724832215	3.095480708	1
0.286912752	0.680428605	1	0.422818792	1.419808136	1
0.107563025	0.408143916	1	0.154362416	0.459425264	1
0.159395973	0.524336242	1	0.208053691	0.558943968	1
0.211409396	0.49044976	1	0.543624161	0.755145406	1
0.174789916	0.508452668	1	0.463087248	0.719092362	1
0.090604027	0.345409451	1	0.134228188	0.443562729	1
0.073825503	0.368088838	1	0.134228188	0.472856777	1
0.116161616	0.378248775	1	0.194630872	0.575540042	1
0.060504202	0.295119542	1	0.10738255	0.435673352	1
0.093959732	0.334629553	1	0.255033557	0.59250761	1
0.147651007	0.465246401	1	0.261744966	0.689284944	1
0.260504202	0.986140809	1	0.630872483	1.960512853	1
0.378151261	1.427176778	1	1.046979866	5.589222095	1
0.35738255	0.701003017	1	0.483221477	0.931218635	1
0.31092437	1.756370872	1	1.073825503	2.60895196	1
0.287394958	0.873374083	1	0.758389262	1.548547736	1
0.577181208	1.700498182	1	2.469798658	3.358964859	1
0.271812081	0.590708883	1	0.416107383	0.778060496	1
0.13973064	0.508186114	1	0.275167785	0.9956891	1
0.159663866	0.481300641	1	0.322147651	1.216599157	1
0.327181208	0.891043865	1	0.704697987	1.407093037	1
0.218487395	0.746528817	1	0.315436242	0.976827135	1
0.176174497	0.47505153	1	0.248322148	0.566468399	1
0.39261745	0.967706342	1	6.912751678	4.207588041	1
0.220168067	0.582890484	1	0.369127517	0.726756085	1
0.084175084	0.422018649	1	0.202702703	0.557012536	1
0.261744966	0.91333134	1	0.718120805	1.597315436	1
0.167785235	0.435854242	1	0.234899329	0.595162397	1
0.082214765	0.314555926	1	0.201342282	0.555386869	1
0.198653199	0.781260876	1	0.33557047	1.407605126	1
0.223154362	0.776457787	1	0.395973154	0.954106574	1
0.095798319	0.383569033	1	0.208053691	0.593874411	1
0.145973154	0.485183726	1	0.255033557	0.787096972	1
0.258389262	0.543738077	1	1.624161074	1.348509045	1
0.285234899	0.578574485	1	0.436241611	0.829992704	1
0.097478992	0.353484975	1	0.140939597	0.433808392	1
0.239932886	0.608510114	1	0.684563758	0.962987858	1
0.146218487	0.515766529	1	0.268456376	0.894658815	1
0.320469799	0.727907579	1	0.476510067	1.013889399	1
0.18487395	0.576375032	1	0.348993289	1.092538295	1
0.166107383	0.45714934	1	0.369127517	0.726756085	1
0.213445378	0.505253804	1	0.409395973	0.634716264	1
0.208053691	0.463791897	1	0.315436242	0.591746911	1
0.262184874	0.94299644	1	0.395973154	1.888924952	1
0.151260504	0.638257284	1	0.275167785	1.01570923	1
0.174789916	0.515021169	1	0.322147651	1.07608822	1
0.191596639	0.758324096	1	0.358108108	0.657700079	1
0.203020134	0.456927593	1	0.295302013	0.607595721	1
0.244107744	0.760564624	1	0.724832215	1.208799173	1
0.104026846	0.35129276	1	0.187919463	0.482848476	1
0.093959732	0.3396066	1	0.906040268	1.512108985	1
0.15993266	0.498830952	1	0.234899329	0.606334147	1
0.194630872	0.53316646	1	0.597315436	0.889306064	1
0.167785235	0.497006942	1	0.302013423	0.662562627	1
0.156040268	0.406507995	1	0.308724832	0.589611735	1
0.11092437	0.349499021	1	0.194630872	0.487120733	1
0.214765101	0.547278298	1	0.288590604	0.697986577	1
0.203020134	0.467814001	1	0.288590604	0.547051916	1
0.239932886	0.559676317	1	0.456375839	0.755145406	1
0.156040268	0.438285737	1	0.543624161	0.878400174	1
0.090604027	0.335553691	1	0.147651007	0.468838905	1
0.072268908	0.300957679	1	0.127516779	0.422339133	1
0.074074074	0.314468021	1	0.134228188	0.500438977	1
0.110738255	0.419113949	1	0.216216216	0.500547545	1
0.213087248	0.540224163	1	0.838926174	0.920075238	1
0.107563025	0.369228053	1	0.214765101	0.562398488	1
0.137583893	0.419167681	1	0.234899329	0.523145645	1
0.196308725	0.477746175	1	0.389261745	0.65242356	1
0.181208054	0.426531056	1	0.275167785	0.577649256	1
0.140939597	0.414018354	1	0.261744966	0.572243591	1
0.354026846	0.815434515	1	1.093959732	1.822095121	1
0.015151515	0.12215542	1	0.067114094	0.299091006	1
0.208403361	0.571240701	1	0.389261745	0.939165769	1
0.244966443	0.602337309	1	0.382550336	0.79086492	1
0.093959732	0.329577356	1	0.174496644	0.540091263	1
0.266922095	0.642486074	3	1.41025641	1.324676036	3
0.459183673	0.784653405	3	2.91025641	1.784447752	3
0.177749361	0.46665381	3	1.962025316	2.241400093	3
0.345663265	0.713683009	3	1.151898734	1.253739799	3
0.274234694	0.640909292	3	0.772151899	1.292131661	3
0.358585859	0.692821796	3	1.909090909	2.554816837	3
0.233206591	0.575249973	3	5.732323232	4.556498928	3
0.325757576	0.705278211	3	3.444444444	2.237071599	3
0.401265823	1.002401379	3	4.306122449	2.453270051	3
0.252525253	0.585488389	3	6.948979592	1.94502216	3
0.126262626	0.357766884	3	9.270408163	4.769518634	3
0.355246523	0.886173985	3	5.979591837	1.281577407	3
0.467088608	0.83941232	3	5.352040816	2.406103192	3
0.487373737	0.916924025	3	7.25	2.291009491	3
0.221153846	0.711040193	3	3.244897959	1.50550842	3
0.512820513	0.839621248	3	2.214285714	2.309032839	3
0.198717949	0.536128953	3	1.44	0.80399005	3
0.227564103	0.606701223	3	1.73	1.502364803	3
0.221153846	0.711040193	3	3.96	4.223553007	3
0.381410256	0.664127004	3	2.23	1.018381068	3
0.307692308	0.708152025	3	3.273333333	1.78846924	3
0.323717949	0.855421037	3	3.226666667	1.966881344	3
0.291139241	0.634491698	3	3.65	2.242208732	3
0.227848101	0.8411771	3	0.8	0.871779789	3
0.193037975	0.494349987	3	1.1	0.994987437	3
0.16540404	0.422432935	3	1.85	1.061838029	3
0.909090909	4.229145887	3	1.05	0.973396117	3
0.411616162	1.032192143	3	1.8	1.288409873	3
0.482323232	1.046731641	3	1.75	1.669580786	3
0.561868687	0.968551216	3	4.45	1.203120942	3
0.235145386	0.505673198	3	9.1	3.3	3
0.148989899	0.389928755	3	4.65	2.393219589	3
0.290771176	0.625139812	3	2.85	1.458595215	3
0.402777778	0.790181133	3	4.15	2.151162476	3
0.139064475	0.50120324	3	2.45	0.920597632	3
0.372122762	0.64834264	3	2.253333333	1.541370242	3
0.520408163	1.563973171	3	1.738255034	1.416091479	3
0.316730524	0.902282355	3	0.913333333	1.210711453	3
0.150510204	0.440662471	3	3.583892617	1.395585904	3
0.175	0.41357184	3	1.751677852	1.345666873	3
0.078333333	0.381484673	3	4.738255034	1.940026891	3
0.030050083	0.170725147	3	1.253333333	1.759494877	3
0.137123746	0.670391306	3	13.24161074	3.097197275	3
0.060100167	0.264279643	3	10.98657718	5.395731071	3
0.295	1.106635291	3	8.872483221	3.456903589	3
0.212020033	0.874488599	3	4.953020134	4.670822715	3
0.04180602	0.28902688	3	1.167785235	2.46968923	3
0.37	0.960780932	3	11.14765101	5.176581027	3
0.055183946	0.319852939	3	9.342281879	3.948955876	3
0.163879599	0.837997892	3	1.624161074	1.93684345	3
0.198333333	0.446091047	3	2.067114094	4.890292301	3
0.131666667	0.473635467	3	7.033557047	2.604632186	3
0.142140468	0.716408336	3	3.33557047	2.321798476	3
0.041736227	0.199985785	3	2.657718121	1.283722628	3
0.384615385	0.75922986	4	0.371794872	0.57976508	4
0.256410256	0.754234158	4	0.243589744	0.701388685	4
0.331189711	2.75989157	4	0.025641026	0.158061898	4
2.294871795	5.770412984	4	2.192307692	5.482039889	4
1.358974359	4.341139987	4	1.217948718	4.059327454	4
0.301282051	1.094390545	4	0.423076923	0.993817178	4
2.496794872	6.076962803	4	2.551282051	6.029090666	4
0.173076923	0.402929362	4	0.205128205	0.434386522	4
0.522435897	0.847021457	4	0.743589744	1.213554827	4
0.28525641	0.619170712	4	0.41025641	0.758471767	4
0.336538462	0.746065452	4	0.217948718	0.470881222	4
0.270967742	0.756133436	4	0.58974359	2.472598018	4
0.532051282	1.005879331	4	0.538461538	1.058449612	4
0.21221865	0.519688161	4	0.217948718	0.522504715	4
0.442307692	0.952327679	4	0.397435897	0.704195187	4
1.669871795	5.204471941	4	1.564102564	4.059145242	4
1.198717949	4.07135061	4	1	3.486236675	4
0.330128205	0.925072407	4	0.448717949	1.020902515	4
0.083333333	0.309224284	4	0.153846154	0.394738572	4
0.211538462	0.487137313	4	0.243589744	0.429247924	4
2.541666667	6.218113103	4	2.628205128	6.201962002	4
0.567307692	1.785434784	4	0.333333333	1.247219129	4
0.378205128	0.623708396	4	0.423076923	0.776567575	4
0.33974359	0.784438349	4	0.307692308	0.538461538	4
0.282958199	0.659093401	4	0.269230769	0.523133481	4
0.631410256	2.469436365	4	0.461538462	1.438413546	4
0.250803859	0.627446463	4	0.217948718	0.497363198	4
0.650641026	2.332133303	4	0.269230769	0.842357451	4
0.451923077	0.803196431	4	0.512820513	0.812460488	4
0.21474359	0.514570332	4	0.384615385	0.683707263	4
0.419871795	0.800634354	4	0.423076923	0.759879052	4
0.282051282	0.682142851	4	0.384615385	0.702208407	4
0.544871795	1.919344669	4	0.474358974	1.533592723	4
0.358974359	0.754887646	4	0.397435897	0.896428005	4
0.323717949	0.813161934	4	0.282051282	0.658230649	4
0.516025641	2.053701998	4	0.384615385	1.407222845	4
0.483974359	1.554480571	4	0.320512821	0.953987445	4
0.298076923	0.795175449	4	0.333333333	0.942809042	4
1.157051282	3.434041728	4	1.333333333	3.851961427	4
0.295819936	1.106520525	4	0.397435897	1.054170516	4
0.217948718	0.477639385	4	0.333333333	0.569900276	4
0.230769231	0.586669805	4	0.294871795	0.509121273	4
0.371794872	0.75292548	4	0.435897436	0.761067799	4
0.336538462	0.598243855	4	0.371794872	0.681419603	4
1.323717949	4.510779286	4	1.256410256	4.130672937	4
0.320512821	0.78843548	4	0.243589744	0.644222796	4
0.147909968	0.710952763	4	0.141025641	0.445039871	4
0.717948718	2.244065884	4	0.717948718	2.319910674	4
0.273311897	0.635924748	4	0.230769231	0.552919453	4
0.355769231	0.750020545	4	0.435897436	1.032668234	4
0.215434084	0.718532616	4	0.243589744	0.53555381	4
0.288461538	0.669956135	4	0.230769231	0.732454198	4
0.196141479	0.623843933	4	0.141025641	0.348047999	4
1.038461538	6.098953899	4	1.08974359	6.740969073	4
0.276527331	0.955974023	4	0.282051282	0.766233477	4
0.400641026	0.509272583	4	0.448717949	0.497363198	4
0.528846154	2.133178368	4	0.564102564	2.115811923	4
0.275641026	0.578168172	4	0.384615385	0.702208407	4
1.650641026	6.030616297	4	0.807692308	2.90471629	4
0.378205128	0.710208968	4	0.487179487	0.693256709	4
0.445512821	0.55779361	4	0.461538462	0.613779959	4
0	0	4	0	0	4
0.221153846	0.465957742	4	0.166666667	0.436085932	4
0.185897436	0.491002209	4	0.205128205	0.434386522	4
0.246794872	0.660217512	4	0.333333333	0.691832696	4
0.36977492	0.770175334	4	0.551282051	1.317023021	4
0	0	4	0	0	4
0	0	4	0	0	4
0	0	4	0	0	4
0.099358974	0.407933629	4	0.051282051	0.220572443	4
0.108974359	0.359374777	4	0.08974359	0.32761365	4
0.381410256	0.77130463	4	0.41025641	0.705943585	4
0.301282051	0.492506303	4	0.384615385	0.560008453	4
0.128205128	0.455985109	4	0.179487179	0.571628123	4
0.349358974	0.527815624	4	0.320512821	0.542869625	4
0.407051282	0.714556719	4	0.346153846	0.748107408	4
0.266025641	0.456154044	4	0.256410256	0.465086081	4
0.256410256	0.55898024	4	0.307692308	0.605692913	4
0	0	4	0	0	4
0.362179487	0.784615123	4	0.41025641	0.838739858	4
0.240384615	0.798578773	4	0.230769231	0.59749642	4
0.211538462	0.588453159	4	0.230769231	0.421325044	4
0	0	4	0	0	4
0	0	4	0	0	4
0	0	4	0	0	4
0.33974359	0.993548386	4	0.371794872	0.75292548	4
0	0	4	0	0	4
0.24437299	0.772159566	4	0.282051282	0.875557491	4
0.262820513	0.532437302	4	0.282051282	0.528603285	4
0.134615385	0.401703719	4	0.166666667	0.464555665	4
0.21474359	0.621753567	4	0.230769231	0.529224806	4
0.392282958	0.852726814	4	0.358974359	0.891187036	4
0.115384615	0.348284044	4	0.064102564	0.244935554	4
0.198717949	0.465748251	4	0.269230769	0.498023708	4
0.288461538	0.500123259	4	0.320512821	0.609615048	4
0.230769231	0.529224806	4	0.294871795	0.533709187	4
0.108974359	0.359374777	4	0.064102564	0.292633646	4
1.307692308	3.916787316	4	1.012820513	3.135788412	4
0.211538462	0.660318643	4	0.243589744	0.949843407	4
0.381410256	0.664127004	4	0.525641026	0.812156973	4
0	0	4	0	0	4
0	0	4	0	0	4
0	0	4	0	0	4
0.205128205	0.455985109	4	0.269230769	0.523133481	4
0.416666667	0.609311647	4	0.294871795	0.557213175	4
0.458333333	1.677011167	4	0.5	1.638870781	4
0.275641026	0.513581167	4	0.217948718	0.470881222	4
0.282051282	0.586109203	4	0.217948718	0.497363198	4
0.217948718	0.586109203	4	0.166666667	0.607995164	4
0.342948718	0.64127399	4	0.384615385	0.582452138	4
0.221153846	0.711040193	4	0.320512821	0.688617898	4
0.198717949	0.429965291	4	0.205128205	0.403795276	4
0.198717949	0.536128953	4	0.128205128	0.370688008	4
0.205128205	0.426944251	4	0.166666667	0.372677996	4
0.205128205	0.731331318	4	0.269230769	0.570044463	4
0.179487179	0.438341564	4	0.243589744	0.55898024	4
0.294871795	0.557213175	4	0.358974359	0.678882169	4
0.144230769	0.351323575	4	0.192307692	0.425401539	4
0.227564103	0.606701223	4	0.269230769	0.633935144	4
0.301282051	0.629609889	4	0.320512821	0.542869625	4
0.205128205	0.590718258	4	0.102564103	0.303388707	4
0.298076923	0.528904426	4	0.294871795	0.509121273	4
0.16025641	0.473622089	4	0.128205128	0.334318072	4
0.233974359	0.459653827	4	0.256410256	0.465086081	4
0.102564103	0.343053543	4	0.102564103	0.343053543	4
0.403846154	0.677276277	4	0.41025641	0.668636144	4
0.096153846	0.412603463	4	0.141025641	0.415234224	4
0.439102564	0.652517189	4	0.461538462	0.634323942	4
0.608974359	3.390359103	4	0.551282051	3.156789329	4
0.442307692	0.952327679	4	0.551282051	0.982506422	4
0.266025641	0.533853528	4	0.230769231	0.552919453	4
0.234726688	0.493901561	4	0.269230769	0.547092008	4
0.272435897	0.688371705	4	0.397435897	0.666789929	4
0.362179487	0.702727557	4	0.474358974	0.887583278	4
0.262820513	0.501436136	4	0.217948718	0.470881222	4
0.440514469	1.632319792	4	0.346153846	0.765052756	4
0.198717949	0.451775299	4	0.141025641	0.348047999	4
0.314102564	0.591656596	4	0.282051282	0.528603285	4
0.186495177	0.498174416	4	0.230769231	0.504418348	4
0	0	4	0	0	4
0.205128205	0.568600945	4	0.307692308	0.514100966	4
0.250803859	0.63255034	4	0.230769231	0.529224806	4
0.256410256	0.553216641	4	0.230769231	0.504418348	4
0.272435897	0.619767711	4	0.217948718	0.612841969	4
0.21221865	1.552918184	4	0.320512821	1.636863713	4
0.205128205	0.545587765	4	0.153846154	0.482433019	4
1.971153846	5.136202698	4	2.115384615	5.394633538	4
1.266025641	4.217986468	4	1.192307692	4.028926472	4
0.432692308	1.158284732	4	0.397435897	0.756844725	4
2.208333333	5.715884954	4	2.320512821	5.792332664	4
0.496794872	0.851086777	4	0.538461538	0.811650861	4
0.358974359	0.767519464	4	0.307692308	0.666173388	4
0.371794872	1.223267738	4	0.269230769	0.915298423	4
0.512820513	0.839621248	4	0.461538462	0.996047415	4
0.919871795	4.252072193	4	0.756410256	4.276308909	4
0.307692308	0.708152025	4	0.166666667	0.405622872	4
2.753205128	5.811129021	4	2.551282051	5.317237175	4
1.503205128	4.604901512	4	1.564102564	4.68382307	4
0.323717949	0.855421037	4	0.538461538	1.646225735	4
0.141025641	0.422882628	4	0.128205128	0.334318072	4
0.41025641	0.762685832	4	0.371794872	0.557213175	4
2.208333333	5.766686583	4	2.269230769	5.7460646	4
0.317307692	0.963411637	4	0.564102564	1.335796541	4
0.432692308	0.743748602	4	0.346153846	0.550685426	4
0.25	0.526539258	4	0.205128205	0.562935856	4
0.291666667	0.595006823	4	0.217948718	0.522504715	4
1.237179487	4.893889675	4	1.641025641	6.864950667	4
0.849358974	3.28454026	4	0.769230769	2.926111785	4
0.317307692	0.619104343	4	0.294871795	0.533709187	4
0.275641026	0.58915104	4	0.217948718	0.497363198	4
0.182692308	0.50187641	4	0.166666667	0.436085932	4
0.314102564	0.682233203	4	0.346153846	0.713009567	4
0.233974359	0.486747025	4	0.192307692	0.394113491	4
0.846153846	3.331385032	4	1	3.548202868	4
0.397435897	0.994726397	4	0.243589744	0.53555381	4
0.334405145	0.634541293	4	0.243589744	0.511054652	4
0.634615385	2.65563392	4	0.884615385	3.331977042	4
0.221153846	0.542254271	4	0.371794872	0.94880457	4
0.653846154	1.419434007	4	0.807692308	2.154647287	4
0.266025641	0.798475855	4	0.41025641	0.911970218	4
0.233974359	0.480117079	4	0.205128205	0.489871107	4
0.163461538	0.402967604	4	0.205128205	0.515378237	4
0.689102564	2.84810044	4	0.705128205	2.833449354	4
0.151125402	0.620903569	4	0.102564103	0.441144885	4
0.516025641	2.076979957	4	0.461538462	1.858399557	4
0.365384615	0.661064977	4	0.320512821	0.542869625	4
0.275641026	0.543890519	4	0.294871795	0.509121273	4
0.278846154	0.722221432	4	0.346153846	0.9584566	4
0.416666667	0.808277159	4	0.487179487	0.780262772	4
0.294871795	0.539681158	4	0.269230769	0.498023708	4
0.358974359	0.63497141	4	0.576923077	1.006634794	4
1.298076923	4.989501429	4	1.282051282	4.681927709	4
0.253205128	0.534084392	4	0.179487179	0.473491931	4
0	0	4	0	0	4
0.304487179	0.72517398	4	0.371794872	1.039094457	4
0.185897436	0.442957531	4	0.217948718	0.546490807	4
0.762820513	3.627021416	4	0.807692308	2.778385864	4
0.211538462	0.577457018	4	0.294871795	0.935194678	4
0.256410256	0.53555381	4	0.294871795	0.622422364	4
0.169871795	0.392219175	4	0.08974359	0.32761365	4
0.275641026	0.610524343	4	0.358974359	0.619643383	4
0.698717949	2.188020625	4	0.782051282	1.984862172	4
0	0	4	0	0	4
0	0	4	0	0	4
0	0	4	0	0	4
0.25	0.550349539	4	0.397435897	0.647277208	4
0.259615385	0.664992659	4	0.243589744	0.55898024	4
0.278846154	0.495946339	4	0.179487179	0.383759732	4
0.138263666	0.443077016	4	0.217948718	0.691476234	4
0.201923077	0.474607956	4	0.205128205	0.489871107	4
0.608974359	2.15303518	4	0.602564103	2.168183356	4
0.413461538	0.639670041	4	0.461538462	0.857729676	4
0.246794872	0.531075333	4	0.230769231	0.504418348	4
0	0	4	0	0	4
0.349358974	0.864024335	4	0.282051282	0.658230649	4
0.170418006	0.4743174	4	0.153846154	0.579055887	4
0.198717949	0.451775299	4	0.192307692	0.507828265	4
0	0	4	0	0	4
0	0	4	0	0	4
0	0	4	0	0	4
0.221153846	0.530301029	4	0.128205128	0.403795276	4
0	0	4	0	0	4
0.519230769	2.412497253	4	0.576923077	2.169244408	4
0.16025641	0.46680577	4	0.115384615	0.357368202	4
0.198717949	0.517883659	4	0.282051282	0.503766223	4
0.186495177	0.541473753	4	0.217948718	0.810941774	4
0.320512821	0.588208705	4	0.461538462	0.745796901	4
0.096153846	0.325789891	4	0.153846154	0.425980711	4
0.176282051	0.457503283	4	0.269230769	0.592107858	4
0.320512821	0.530930237	4	0.333333333	0.52297636	4
2.28525641	5.001157616	4	1.820512821	3.914940448	4
0.173076923	0.621860953	4	0.192307692	0.641666346	4
0.323717949	0.561318523	4	0.333333333	0.569900276	4
0	0	4	0	0	4
0	0	4	0	0	4
0	0	4	0	0	4
0.275641026	0.555551446	4	0.256410256	0.517288231	4
0.580128205	2.070857616	4	0.730769231	2.08580721	4
0.479099678	1.725181521	4	0.717948718	2.818880647	4
0.708333333	2.20754703	4	0.551282051	1.28748847	4
0.352564103	0.591656596	4	0.397435897	0.647277208	4
0.282051282	0.528603285	4	0.179487179	0.445593518	4
0.240384615	0.521865348	4	0.230769231	0.478327131	4
0.217948718	0.727613519	4	0.192307692	0.699041327	4
0.288461538	0.487137313	4	0.282051282	0.477639385	4
0.195512821	0.449621343	4	0.153846154	0.425980711	4
0.217948718	0.44281836	4	0.230769231	0.478327131	4
0.198717949	0.664289401	4	0.243589744	0.754234158	4
0.21474359	0.611356676	4	0.205128205	0.489871107	4
0.266025641	0.51552771	4	0.307692308	0.514100966	4
0.179487179	0.438341564	4	0.166666667	0.541049945	4
0.21474359	0.562196298	4	0.256410256	0.723876626	4
0.355769231	1.657838428	4	0.461538462	2.697065393	4
0.308681672	0.556650986	4	0.256410256	0.517288231	4
0.567307692	2.427530756	4	0.923076923	3.550981196	4
0.342948718	0.561318523	4	0.307692308	0.514100966	4
0.246794872	0.512650212	4	0.179487179	0.383759732	4
0.108974359	0.321728464	4	0.115384615	0.319485533	4
0.121794872	0.346094487	4	0.115384615	0.357368202	4
0.144230769	0.41024389	4	0.243589744	0.53555381	4
0.378205128	0.714707657	4	0.358974359	0.678882169	4
0.192307692	0.440212429	4	0.230769231	0.552919453	4
0.326923077	0.642146456	4	0.320512821	0.565993335	4
0.583333333	2.230207342	4	0.679487179	2.301023127	4
0.326923077	0.752461444	4	0.333333333	0.710122176	4
0.195512821	0.463659212	4	0.179487179	0.383759732	4
0.301282051	0.598286783	4	0.294871795	0.483284021	4
0.243589744	0.581463614	4	0.256410256	0.823312531	4
0.169871795	0.480373769	4	0.166666667	0.541049945	4
0.211538462	0.487137313	4	0.243589744	0.485320339	4
0.358974359	0.649938044	4	0.320512821	0.688617898	4
0.496794872	1.724630019	4	0.551282051	2.648886732	4
0.166666667	0.389498911	4	0.192307692	0.425401539	4
0.342948718	0.64127399	4	0.243589744	0.458142779	4
0.224358974	0.680061441	4	0.230769231	0.766662379	4
0	0	4	0	0	4
0.169871795	0.423647149	4	0.192307692	0.507828265	4
0.357594937	0.676438393	4	0.443037975	0.758860496	4
0.332278481	0.893207064	4	0.316455696	0.703414886	4
0.028481013	0.216002746	4	0.037974684	0.191135049	4
0.297468354	0.71608547	4	0.379746835	0.680725552	4
1.832278481	5.299304576	4	1.734177215	4.80692765	4
0.825949367	2.981709653	4	0.797468354	2.861263538	4
0.313291139	0.754698735	4	0.35443038	0.675764446	4
1.639240506	5.029304447	4	1.518987342	4.890861433	4
0.17721519	0.42870112	4	0.164556962	0.370780216	4
0.439873418	0.66527237	4	0.582278481	0.865770966	4
0.303797468	0.672317556	4	0.316455696	0.647180913	4
0.287974684	0.695360538	4	0.291139241	0.619348345	4
0.332278481	0.896742981	4	0.227848101	0.635437995	4
0.674050633	1.221416504	4	0.64556962	1.006786776	4
0.294303797	0.710744277	4	0.215189873	0.519758612	4
0.32278481	0.735785014	4	0.53164557	0.760337084	4
1.433544304	5.43709843	4	1.443037975	4.479904032	4
0.686708861	2.804824154	4	0.721518987	2.718603089	4
0.737341772	2.611561058	4	0.797468354	2.425496148	4
0.186708861	0.428362267	4	0.139240506	0.346197325	4
0.268987342	0.545801223	4	0.316455696	0.585571317	4
3.189873418	7.086403364	4	3.379746835	7.267586784	4
0.474683544	1.799083336	4	0.417721519	1.680924963	4
0.553797468	1.784324716	4	0.620253165	1.809285456	4
0.332278481	0.754964077	4	0.291139241	0.577026396	4
0.368253968	0.853159468	4	0.417721519	1.308275461	4
0.695238095	3.201558577	4	0.949367089	4.194326289	4
0.247619048	0.658728246	4	0.113924051	0.355333389	4
1.183544304	5.898228234	4	0.974683544	4.665995175	4
0.430379747	0.906147001	4	0.392405063	0.624757604	4
0.303797468	0.559258786	4	0.405063291	0.606274937	4
0.335443038	0.661899448	4	0.265822785	0.520682628	4
0.39556962	0.762145949	4	0.46835443	0.808740904	4
0.297468354	0.605977541	4	0.265822785	0.520682628	4
0.53164557	1.530991596	4	1.202531646	5.56066599	4
0.287974684	0.72651915	4	0.392405063	1.257058265	4
0.278481013	0.614934572	4	0.291139241	0.639459794	4
0.898734177	2.433130695	4	0.607594937	1.865188907	4
0.338607595	1.263871122	4	0.316455696	1.258332268	4
0.231012658	0.515997485	4	0.215189873	0.519758612	4
0.593650794	1.76382278	4	0.772151899	2.316421111	4
0.275316456	0.797637866	4	0.405063291	0.849705643	4
0.25	0.543226414	4	0.341772152	0.500280325	4
0.278481013	0.649960249	4	0.227848101	0.50187918	4
0.325949367	0.649798448	4	0.443037975	0.670288724	4
0.284810127	0.552231058	4	0.379746835	0.661869188	4
0.768987342	2.977838012	4	0.784810127	2.573825828	4
0.35443038	0.838744914	4	0.53164557	1.682639902	4
0.079113924	0.360301175	4	0.113924051	0.42058855	4
0.723809524	1.997594926	4	1.265822785	3.980041539	4
0.287974684	0.648255458	4	0.265822785	0.544450966	4
0.275316456	0.548436986	4	0.316455696	0.540611557	4
0.303797468	0.752286479	4	0.417721519	0.962691308	4
0.357594937	0.988208602	4	0.227848101	0.448608738	4
0.335443038	0.938695294	4	0.329113924	0.774948246	4
0.297468354	0.746379393	4	0.227848101	0.475989764	4
0.401898734	0.775329372	4	0.443037975	0.724731909	4
0.367088608	1.189907083	4	0.455696203	1.064947474	4
0.405063291	0.522142309	4	0.303797468	0.459896256	4
1.161392405	3.98206779	4	1.481012658	4.719635149	4
0.300632911	0.534978627	4	0.303797468	0.536147306	4
1.702531646	6.236894608	4	1.797468354	6.844344883	4
0.32278481	0.542719212	4	0.481012658	0.709086763	4
0.433544304	0.578092757	4	0.379746835	0.534950547	4
0	0	4	0	0	4
0.316455696	0.680548993	4	0.341772152	0.744364072	4
0.253164557	0.508618243	4	0.341772152	0.571165275	4
0.208860759	0.579762036	4	0.215189873	0.440680891	4
0.348101266	0.863663196	4	0.569620253	2.40086242	4
0.26984127	0.712838039	4	0.35443038	0.617015575	4
0.294303797	0.610119688	4	0.367088608	0.599096687	4
0.136075949	0.394377952	4	0.164556962	0.370780216	4
0.405063291	0.931434002	4	0.417721519	1.218087263	4
0	0	4	0	0	4
0	0	4	0	0	4
0	0	4	0	0	4
0.183544304	0.507396028	4	0.151898734	0.42362533	4
0.177777778	0.557899816	4	0.17721519	0.545626888	4
0.243670886	0.54026875	4	0.367088608	0.599096687	4
0.367088608	0.7576983	4	0.316455696	0.606803282	4
0.287974684	0.486508823	4	0.253164557	0.489596952	4
0.139240506	0.4565744	4	0.253164557	0.605216865	4
0.370253165	0.572802294	4	0.367088608	0.55523322	4
0.297468354	0.616333521	4	0.35443038	0.617015575	4
0.268987342	0.47111528	4	0.341772152	0.474303645	4
0.25	0.549020993	4	0.278481013	0.52619265	4
0	0	4	0	0	4
0.360759494	0.832248399	4	0.518987342	1.358151755	4
0.311111111	0.849857338	4	0.265822785	0.567224215	4
0.20952381	0.465206657	4	0.151898734	0.392609175	4
0	0	4	0	0	4
0	0	4	0	0	4
0	0	4	0	0	4
0	0	4	0	0	4
0.304761905	1.021581185	4	0.556962025	1.704401119	4
0.221518987	0.498395117	4	0.240506329	0.483007191	4
0.094936709	0.394390648	4	0.17721519	0.497067188	4
0.215189873	0.57193622	4	0.17721519	0.381850712	4
0.386075949	0.667744015	4	0.46835443	0.839460994	4
0.107594937	0.366050474	4	0.17721519	0.497067188	4
0.155063291	0.454937396	4	0.227848101	0.475989764	4
0.265822785	0.508381915	4	0.278481013	0.572286307	4
0.243670886	0.534379274	4	0.316455696	0.68518322	4
0.132911392	0.4225365	4	0.240506329	0.64071143	4
2.433544304	6.122588502	4	2.088607595	5.915416189	4
0.21835443	0.864074731	4	0.164556962	0.664285659	4
0	0	4	0	0	4
0	0	4	0	0	4
0	0	4	0	0	4
0.268987342	0.497258548	4	0.189873418	0.423246924	4
0.363924051	0.821292464	4	0.53164557	1.763450609	4
0.487341772	0.64863383	4	0.430379747	0.588573566	4
0.287974684	0.87293029	4	0.189873418	0.827929389	4
0.303797468	0.536147306	4	0.455696203	0.652113766	4
0.332278481	0.590298035	4	0.278481013	0.52619265	4
0.234177215	0.486107264	4	0.379746835	0.580349032	4
0.193037975	0.525383174	4	0.265822785	0.610226369	4
0.316455696	0.596281808	4	0.417721519	0.686351479	4
0.275316456	0.663342773	4	0.240506329	0.798973865	4
0.212025316	0.438619468	4	0.253164557	0.434824406	4
0.14556962	0.433209239	4	0.17721519	0.44321877	4
0.183544304	0.426029767	4	0.227848101	0.526497072	4
0.329113924	0.983683583	4	0.164556962	0.370780216	4
0.14556962	0.425841674	4	0.278481013	0.549722804	4
0.332278481	0.579476956	4	0.46835443	0.612846503	4
0.259493671	0.690627854	4	0.367088608	0.639960742	4
0.075949367	0.298610788	4	0.101265823	0.408607909	4
0.21835443	0.477114031	4	0.291139241	0.658957726	4
0.284810127	0.627348975	4	0.367088608	0.859455453	4
0.316455696	0.534725857	4	0.379746835	0.558111587	4
0.193650794	0.599437042	4	0.139240506	0.381010556	4
0.123417722	0.347626258	4	0.113924051	0.317718997	4
0.341772152	0.686876547	4	0.367088608	0.639960742	4
0.170886076	0.408656923	4	0.164556962	0.370780216	4
0.221518987	0.492004653	4	0.240506329	0.456047684	4
0.132911392	0.437258872	4	0.17721519	0.44321877	4
0.392405063	0.790252668	4	0.367088608	0.659443862	4
0.186708861	0.477281918	4	0.316455696	0.585571317	4
0.424050633	0.673121425	4	0.544303797	0.776187834	4
0.250793651	0.745754761	4	0.227848101	0.550014202	4
0.25	0.644475059	4	0.240506329	0.483007191	4
0.401898734	0.845612019	4	0.493670886	0.793540659	4
0.167721519	0.42882958	4	0.265822785	0.544450966	4
0.276190476	0.7236842	4	0.316455696	0.585571317	4
0.310126582	0.697208709	4	0.215189873	0.543567356	4
0.152380952	0.453157229	4	0.202531646	0.432237243	4
0.392405063	0.736356434	4	0.278481013	0.501559817	4
0.212025316	0.452819241	4	0.291139241	0.577026396	4
0.406349206	0.98559031	4	0.734177215	1.696674788	4
0.186708861	0.420909869	4	0.139240506	0.381010556	4
0.348101266	0.774819009	4	0.278481013	0.572286307	4
0.368253968	1.975470641	4	0.253164557	0.58392722	4
0	0	4	0	0	4
0.13968254	0.389765775	4	0.139240506	0.412898897	4
0.231012658	0.606233641	4	0.202531646	0.460592542	4
0.212025316	0.499348638	4	0.341772152	0.653831472	4
0.297468354	0.579278181	4	0.316455696	0.647180913	4
0.10443038	0.51420886	4	0.139240506	0.631136753	4
0.268987342	0.665934377	4	0.316455696	0.68518322	4
1.446202532	4.228476939	4	1.582278481	4.66228497	4
0.756329114	2.850847832	4	0.82278481	2.862943045	4
0.262658228	0.598519712	4	0.392405063	1.277038916	4
1.272151899	4.187305611	4	1.35443038	4.209807641	4
0.155063291	0.403316546	4	0.17721519	0.381850712	4
0.408227848	0.698865735	4	0.544303797	1.088460396	4
0.367088608	0.696777668	4	0.506329114	0.966180235	4
0.320634921	1.018270979	4	0.240506329	0.957517754	4
0.655063291	1.057525621	4	0.64556962	1.232862006	4
0.396825397	1.097467251	4	0.291139241	0.554655754	4
0.265822785	0.583721382	4	0.316455696	0.68518322	4
1.528481013	4.153976161	4	1.493670886	4.040533295	4
1.129746835	3.908640372	4	0.873417722	3.365375028	4
0.401898734	0.920853451	4	0.35443038	0.857402239	4
0.155063291	0.475347637	4	0.151898734	0.358922706	4
0.373417722	0.706965142	4	0.392405063	0.718960599	4
2.297468354	5.763272512	4	2.873417722	7.31457205	4
0.241269841	0.827433385	4	0.417721519	1.228435198	4
0.363924051	0.714117881	4	0.341772152	0.727159829	4
0.268987342	0.590365892	4	0.379746835	0.716952013	4
0.35443038	1.022382111	4	0.405063291	1.3735198	4
0.244444444	0.627865565	4	0.443037975	1.122235962	4
0.25	0.577121842	4	0.392405063	0.946916669	4
1.32278481	4.781648711	4	1.240506329	4.731299471	4
0.360759494	0.608155069	4	0.379746835	0.816038555	4
0.272151899	0.505022047	4	0.303797468	0.536147306	4
0.186708861	0.456958081	4	0.379746835	0.800376454	4
0.471518987	0.869205353	4	0.493670886	0.884084562	4
0.297468354	0.656124927	4	0.291139241	0.67789508	4
0.300632911	0.725746829	4	0.303797468	0.623473942	4
0.515822785	1.656327421	4	0.683544304	1.530651419	4
0.342857143	0.93090062	4	0.556962025	2.385328762	4
0.278481013	0.588641621	4	0.303797468	0.643456457	4
0.791139241	2.610964702	4	0.53164557	1.690145998	4
0.246835443	0.78906056	4	0.316455696	0.755474598	4
0.278481013	0.501559817	4	0.240506329	0.483007191	4
0.319620253	0.657763651	4	0.329113924	0.791113924	4
0.272151899	0.529493837	4	0.417721519	0.686351479	4
1.10443038	6.672149227	4	0.620253165	2.82530965	4
0.370253165	1.087443262	4	0.278481013	0.635185787	4
0.133333333	0.613084836	4	0.063291139	0.290863931	4
0.509493671	1.537476478	4	0.443037975	1.099445608	4
0.297468354	0.63654023	4	0.17721519	0.44321877	4
0.341772152	0.86618728	4	0.392405063	0.848195725	4
0.32278481	0.735785014	4	0.303797468	1.059668331	4
0.325949367	0.863147052	4	0.594936709	1.217166115	4
0.234177215	0.647954147	4	0.189873418	0.529531662	4
0.398734177	0.745788797	4	0.35443038	0.694243504	4
0.310126582	1.072686788	4	0.430379747	1.337705804	4
0.360759494	0.486766058	4	0.430379747	0.5200668	4
0.503164557	1.038799263	4	0.683544304	2.120092569	4
0.268987342	0.503582344	4	0.278481013	0.501559817	4
1.791139241	4.96003496	4	1.936708861	5.436263078	4
0.386075949	0.677156037	4	0.316455696	0.516666624	4
0.433544304	0.544257799	4	0.443037975	0.56807103	4
0	0	4	0	0	4
0.294303797	0.692705544	4	0.455696203	0.838888179	4
0.297468354	0.584715593	4	0.215189873	0.468525456	4
0.278481013	0.593993327	4	0.278481013	0.635185787	4
0.294303797	0.589007282	4	0.417721519	0.739613223	4
0.278481013	0.577789521	4	0.379746835	0.661869188	4
0.39556962	1.011881625	4	0.582278481	1.732836958	4
0	0	4	0	0	4
0	0	4	0	0	4
0	0	4	0	0	4
0.101265823	0.367851673	4	0.113924051	0.389330544	4
0.075949367	0.328870407	4	0.101265823	0.376356171	4
0.313291139	0.562499444	4	0.46835443	0.726277888	4
0.21835443	0.502945578	4	0.316455696	0.721185799	4
0.262658228	0.447211356	4	0.303797468	0.536147306	4
0.246835443	0.466426068	4	0.227848101	0.526497072	4
0.398734177	0.556206334	4	0.367088608	0.55523322	4
0.275316456	0.598118009	4	0.329113924	0.610488889	4
0.259493671	0.499117953	4	0.291139241	0.554655754	4
0.231012658	0.43623851	4	0.189873418	0.423246924	4
0	0	4	0	0	4
0.316455696	0.776136224	4	0.481012658	1.077511896	4
0.259493671	0.602530316	4	0.215189873	0.668852902	4
0	0	4	0	0	4
0	0	4	0	0	4
0	0	4	0	0	4
0.386075949	1.175836269	4	0.240506329	0.532849751	4
0	0	4	0	0	4
0.313291139	0.811281564	4	0.481012658	1.077511896	4
0.227848101	0.482592343	4	0.151898734	0.358922706	4
0.174050633	0.461927768	4	0.240506329	0.508539479	4
0.208860759	0.601199197	4	0.227848101	0.635437995	4
0.338607595	0.68613988	4	0.392405063	0.664044408	4
0.151898734	0.486230856	4	0.139240506	0.381010556	4
0.265822785	0.495776102	4	0.240506329	0.427390962	4
0.278481013	0.52619265	4	0.303797468	0.511993631	4
0.132911392	0.407282292	4	0.202531646	0.559831503	4
1.259493671	3.729255499	4	0.962025316	2.71630351	4
[truncated: 7,032 more rows]
