# Supplementary material for: Critical scaling of novelty in the cortex
Source: Nat Commun. 2026 Jan 10;17:1555. doi: 10.1038/s41467-025-68277-0 (PMC12894744; doi:10.1038/s41467-025-68277-0)
Supplement: Supplementary file 4 — Source Data [file 41467_2025_68277_MOESM4_ESM.zip › Fig2b.csv]

	# TC mean	# TC se	# PosR mean	# PosR se	# NonR mean	# NonR se	# NegR mean	# NegR se
#Base vs Base	0.188769141	0.031219774	0.204981701	0.018065811	0.240439477	0.010325688	0.193101025	0.014167589
#Base vs Resp	0.020621186	0.020949403	0.187552392	0.011681985	0.210846082	0.011559117	0.081467066	0.012669408
