# Supplementary material for: Critical scaling of novelty in the cortex
Source: Nat Commun. 2026 Jan 10;17:1555. doi: 10.1038/s41467-025-68277-0 (PMC12894744; doi:10.1038/s41467-025-68277-0)
Supplement: Supplementary file 4 — Source Data [file 41467_2025_68277_MOESM4_ESM.zip › Fig2c.csv]

	#PosR mean	#PosR se	#NonR mean	#NonR se	#NegR mean	#NegR se
#Base	0.081590561	0.010837875	0.047259858	0.008449321	0.037370633	0.013141396
#Resp	0.0980023	0.012982001	-0.001800482	0.008230505	-0.080919043	0.01247928
