# Supplementary material for: Critical scaling of novelty in the cortex
Source: Nat Commun. 2026 Jan 10;17:1555. doi: 10.1038/s41467-025-68277-0 (PMC12894744; doi:10.1038/s41467-025-68277-0)
Supplement: Supplementary file 4 — Source Data [file 41467_2025_68277_MOESM4_ESM.zip › Fig2d.csv]

#TC spk count	#PosR sum mean	# NonR sum mean	#NegR sum mean	#PosR sum sd	#NonR sum sd	#NegR sum sd
0	4.56300493	31.5474893	0.470978113	3.538538489	20.68447021	0.937977202
1	6.685598999	40.56289079	0.576311901	5.44981696	29.18181445	1.1344729
2	9.156842382	53.40395515	0.960621355	9.924708836	41.1696627	2.243146208
3	14.61111111	83.01903292	1.216049383	12.65791202	53.2363733	2.419725529
4	11.46078431	89.74019608	1.745098039	7.895876605	40.96257939	2.669800638
5	17.5	85.18181818	0.727272727	27.09159548	85.91863824	1.135454182
6	16.5	64.78125	0.875	9.996874512	54.54290706	1.690968657
7	24.1	95.8	0	15.6920362	73.827908	0
8	11	22	0	6	5	0
9	24	95.66666667	0	11.77568116	12.39175353	0
10	29.5	84.5	0	19.5	47.5	0
