# Supplementary material for: Critical scaling of novelty in the cortex
Source: Nat Commun. 2026 Jan 10;17:1555. doi: 10.1038/s41467-025-68277-0 (PMC12894744; doi:10.1038/s41467-025-68277-0)
Supplement: Supplementary file 4 — Source Data [file 41467_2025_68277_MOESM4_ESM.zip › Fig2e.csv]

#TC spk count	#PosR mean	#All mean	#NonR mean	#NegR mean	#PosR sd	#All sd	#NonR sd	#NegR sd
0	0.376222155	0.294778356	0.266492053	0.268170707	0.244256476	0.145918166	0.14217467	0.188445902
1	0.386972053	0.260117098	0.230716948	0.234285371	0.127975918	0.113112089	0.117652649	0.146624554
2	0.464916896	0.257584783	0.214761192	0.135325007	0.153475722	0.101187651	0.108751792	0.078082087
3	0.541228287	0.266477221	0.211292057	0.081271312	0.157025827	0.082619801	0.082662126	0.083084945
4	0.600377433	0.276319421	0.2092569	0.124795822	0.339257238	0.093857874	0.085618471	0.094323598
5	0.749168099	0.349733396	0.266735038	0.128417314	0.511468735	0.191737822	0.138991803	0.139633669
6	0.573887701	0.275293382	0.213760145	0.115991096	0.212200012	0.102277323	0.076523762	0.10475692
7	0.649853777	0.328384249	0.260317768	0.090482753	0.218815666	0.156932778	0.155737048	0.101858487
8	0.789905603	0.341472544	0.240566468	0.064250421	0.494975217	0.225879704	0.132073501	0.086180142
9	0.570590982	0.306424354	0.271723867	0.110969577	0.166359117	0.11156784	0.148105383	0.101578835
10	0.806732046	0.374847508	0.27571391	0.112788923	0.371511243	0.148652	0.179438215	0.084574947
11	0.685665958	0.347563698	0.226036382	0.243982968	0.305453116	0.156762956	0.04836839	0.136561227
12	0.774845764	0.379046139	0.281801542	0.142254142	0.366490088	0.217142904	0.199859505	0.11350138
13	1.014459046	0.428678067	0.324632559	0.073985891	0.458840947	0.254534574	0.14380789	0.106377805
14	0.842459351	0.467234472	0.360202625	0.141370267	0.38326888	0.318192911	0.259743503	0.103017847
15	0.59729239	0.234109725	0.18732924	0.17637647	0.319918175	0.103717679	0.083993889	0.148151963
16	0.639466573	0.249335039	0.185253357	0.094322344	0.236328628	0.052629553	0.056924426	0.087074305
17	0.911320579	0.407951069	0.279694631	0.095297789	0.274632174	0.151012111	0.123769921	0.162075098
18	1.254862733	0.659333661	0.500147874	0.363782051	0.80593091	0.685385274	0.528933462	0.386197999
19	0.51882041	0.246396284	0.205341974	0.243589744	0.29962782	0.078147236	0.077159719	0.204325352
20	0.975466444	0.32453924	0.2680608	0.074074074	0.765537618	0.165002066	0.132582323	0.10475656
