# Supplementary material for: Critical scaling of novelty in the cortex
Source: Nat Commun. 2026 Jan 10;17:1555. doi: 10.1038/s41467-025-68277-0 (PMC12894744; doi:10.1038/s41467-025-68277-0)
Supplement: Supplementary file 4 — Source Data [file 41467_2025_68277_MOESM4_ESM.zip › Fig2f.csv]

#TC spk count	#PosR sum mean	#All sum mean	#NonR sum mean	#NegR sum mean	#PosR sum sd	#All sum sd	#NonR sum sd	#NegR sum sd
0	8.458190945	42.65292956	33.82133029	0.37340833	7.215078989	33.77998429	29.62226412	0.509476371
1	7.920595356	36.93651408	28.65985301	0.356065716	4.710773698	25.07884219	21.88059115	0.477045891
2	9.508236481	36.81941024	27.08337982	0.227793945	5.422152763	24.40592091	20.66405262	0.29724225
3	10.77731309	37.02049293	26.07684709	0.166332755	5.595107219	22.3714733	18.46245098	0.30215396
4	11.47566459	37.08496946	25.39761099	0.211693879	6.060781272	20.71132951	17.7504666	0.266073004
5	14.76725586	46.71238678	31.7620979	0.183033021	8.425031964	27.80766296	22.55509135	0.215055925
6	11.60358713	36.94185527	25.09742665	0.240841494	6.663346849	19.91538541	16.41983333	0.270390598
7	13.5402707	47.42500554	33.63580109	0.248933744	6.81737248	26.70458677	25.56284194	0.262282669
8	18.87173952	48.32877983	29.30096291	0.156077399	16.42397225	26.34364314	17.0623498	0.237426728
9	11.92666269	52.82431748	40.61352984	0.284124949	6.798945003	25.46365401	23.08168613	0.394726595
10	22.22722947	60.56900366	38.03502257	0.306751614	15.61892255	43.58878265	32.13244988	0.428072455
11	20.03718906	50.21433839	29.77202257	0.405126764	9.866120095	21.88244734	18.81000855	0.321764957
12	22.3185034	58.46576138	35.73008896	0.417169021	12.84946701	38.7810235	29.33241672	0.571006267
13	21.66730307	65.55486026	43.60835153	0.279205671	12.89041852	16.49699669	14.88834338	0.451327556
14	25.21834695	68.82789969	43.02600419	0.58354854	14.21986859	31.97594694	24.75469977	0.589853834
15	18.30380342	58.54551282	39.54273504	0.698974359	12.59418811	39.5574479	27.06286955	0.540497707
16	16.48840049	50.11984127	33.1957265	0.435714286	10.63860382	28.84158814	19.88497422	0.474789606
17	24.66642857	71.55380952	46.60857143	0.278809524	10.93193227	34.41224165	30.80011609	0.346047
18	34.4	82.85	47.1	1.35	23.79842432	31.18717685	12.84678948	1.868154169
19	18.5	64.57407407	44.96296296	1.111111111	11.81101181	31.78212653	24.78057339	1.342560664
20	24.5	86.08333333	61.25	0.333333333	16.53783541	57.52692606	42.09067593	0.471404521
