# Supplementary material for: Critical scaling of novelty in the cortex
Source: Nat Commun. 2026 Jan 10;17:1555. doi: 10.1038/s41467-025-68277-0 (PMC12894744; doi:10.1038/s41467-025-68277-0)
Supplement: Supplementary file 4 — Source Data [file 41467_2025_68277_MOESM4_ESM.zip › Fig2g.csv]

# Sig. level	#PosR exponent (neuron)	#PosR exponent (network)	#NonR exponent (neuron)	#NonR exponent (network)	#NegR exponent (neuron)	#NegR exponent (network)
0.01	0.306	0.317	0.0444	0.046	-0.325	-0.347
0.025	0.256	0.285	0.00522	0.0426	-0.298	-0.0718
0.05	0.275	0.289	0.0253	0.0195	-0.251	-0.206
0.1	0.244	0.277	0.025	0.0126	-0.302	-0.199
0.2	0.228	0.252	0.0079	-2.78E-05	-0.186	-0.157
0.4	0.214	0.229	-0.0237	-0.00625	-0.147	-0.132
