# Supplementary material for: Critical scaling of novelty in the cortex
Source: Nat Commun. 2026 Jan 10;17:1555. doi: 10.1038/s41467-025-68277-0 (PMC12894744; doi:10.1038/s41467-025-68277-0)
Supplement: Supplementary file 4 — Source Data [file 41467_2025_68277_MOESM4_ESM.zip › Fig2h.csv]

#Distance (um)	#PosR fraction (1%)	#PosR fraction (2.5%)	#PosR fraction (5%)	#PosR fraction (10%)	#PosR fraction (20%)	#PosR fraction (40%)	#PosR fraction (1%)	#NonR fraction (2.5%)	#NonR fraction (5%)	#NonR fraction (10%)	#NonR fraction (20%)	#NonR fraction (40%)	#NegR fraction (1%)	#NegR fraction (2.5%)	#NegR fraction (5%)	#NegR fraction (10%)	#NegR fraction (20%)	#NegR fraction (40%)
12.5	0.734506083	0.75862889	0.761918364	0.786471936	0.836025507	0.85724913	0.265493917	0.24137111	0.238081636	0.207846246	0.133309386	0.065465662	0	0	0	0.005681818	0.030665107	0.077285208
37.5	0.483508192	0.521514116	0.579410431	0.627556379	0.671841101	0.754249654	0.508679308	0.466506718	0.406527069	0.341948523	0.274796597	0.117639092	0.0078125	0.011979167	0.0140625	0.030495098	0.053362302	0.128111254
62.5	0.197842902	0.246499311	0.276353067	0.324379641	0.425441158	0.586707829	0.801404086	0.752747677	0.715122902	0.65455739	0.489375698	0.13143616	0.000753012	0.000753012	0.008524031	0.021062969	0.085183144	0.281856011
87.5	0.106544377	0.152253172	0.229097009	0.266110209	0.372612057	0.52265754	0.893052397	0.83955528	0.753977404	0.671860985	0.491580621	0.161666858	0.000403226	0.008191548	0.016925587	0.062028806	0.135807322	0.315675602
112.5	0.078024391	0.093674825	0.129905722	0.169904856	0.269009583	0.413093706	0.917978177	0.883789341	0.834087323	0.735793503	0.518541434	0.177765041	0.003997432	0.022535833	0.036006955	0.094301641	0.212448983	0.409141253
137.5	0.043803153	0.078374536	0.131509264	0.186184196	0.241527314	0.387692229	0.951548162	0.903221006	0.839064084	0.738327567	0.589776128	0.204402509	0.004648685	0.018404458	0.029426652	0.075488236	0.168696558	0.407905262
162.5	0.058308347	0.084943875	0.115035873	0.184918693	0.280118779	0.463121426	0.931728482	0.890693272	0.825829641	0.711375383	0.555073648	0.13637578	0.009963171	0.024362853	0.059134486	0.103705923	0.164807573	0.400502794
187.5	0.037650539	0.056319307	0.115051442	0.179513096	0.239242527	0.380138793	0.961110293	0.941370905	0.865737907	0.767779595	0.584728064	0.192183738	0.001239168	0.002309788	0.019210651	0.052707309	0.176029409	0.42767747
212.5	0.072738146	0.090339583	0.16363087	0.21034179	0.335812135	0.490267133	0.926330827	0.905284212	0.816514102	0.744180527	0.492357939	0.1519481	0.000931027	0.004376204	0.019855028	0.045477683	0.171829926	0.357784766
237.5	0.092722355	0.107337013	0.138823379	0.206650818	0.307210848	0.428666357	0.904835643	0.886463369	0.84590886	0.754170851	0.54839902	0.144767591	0.002442002	0.006199618	0.015267761	0.039178331	0.144390132	0.426566052
262.5	0.09193582	0.113342105	0.124170325	0.201926631	0.278705752	0.426165189	0.900371872	0.853324562	0.82734667	0.709602872	0.489965617	0.187339482	0.007692308	0.033333333	0.048483005	0.088470497	0.231328631	0.386495329
287.5	0.071063047	0.121499442	0.131807468	0.192954475	0.306304994	0.420470671	0.928936953	0.875390896	0.862585676	0.750408678	0.527072053	0.270741094	0	0.003109662	0.005606856	0.056636847	0.166622953	0.308788234
312.5	0.067611541	0.075098172	0.145289723	0.214306987	0.289566037	0.439657001	0.932388459	0.922103254	0.839934243	0.649353463	0.515870419	0.154734829	0	0.002798574	0.014776034	0.13633955	0.194563543	0.40560817
337.5	0.035323917	0.044994178	0.050077877	0.098154848	0.140069188	0.349738319	0.931937988	0.921298734	0.826958211	0.758237237	0.580214338	0.142252859	0.032738095	0.033707087	0.122963913	0.143607916	0.279716474	0.508008822
362.5	0.082478632	0.091783843	0.131182796	0.17382134	0.213633857	0.410435622	0.917521368	0.906424042	0.84779432	0.78533223	0.691379469	0.179909935	0	0.001792115	0.021022884	0.04084643	0.094986674	0.409654444
387.5	0.089183673	0.104693878	0.235238095	0.255646259	0.440408163	0.576462585	0.910816327	0.895306122	0.759047619	0.73292517	0.43707483	0.108435374	0	0	0.005714286	0.011428571	0.122517007	0.315102041
412.5	0.040598291	0.055749806	0.068570319	0.165112665	0.274475524	0.4500777	0.959401709	0.944250194	0.931429681	0.806915307	0.54040404	0.278749029	0	0	0	0.027972028	0.185120435	0.271173271
437.5	0.133333333	0.133333333	0.166666667	0.166666667	0.233333333	0.433333333	0.866666667	0.866666667	0.833333333	0.7	0.566666667	0.2	0	0	0	0.133333333	0.2	0.366666667
462.5	0.066666667	0.133333333	0.3	0.3	0.3	0.633333333	0.933333333	0.866666667	0.7	0.7	0.533333333	0.2	0	0	0	0	0.166666667	0.166666667
487.5	NaN	NaN	NaN	NaN	NaN	NaN	NaN	NaN	NaN	NaN	NaN	NaN	NaN	NaN	NaN	NaN	NaN	NaN
512.5	NaN	NaN	NaN	NaN	NaN	NaN	NaN	NaN	NaN	NaN	NaN	NaN	NaN	NaN	NaN	NaN	NaN	NaN
537.5	NaN	NaN	NaN	NaN	NaN	NaN	NaN	NaN	NaN	NaN	NaN	NaN	NaN	NaN	NaN	NaN	NaN	NaN
562.5	NaN	NaN	NaN	NaN	NaN	NaN	NaN	NaN	NaN	NaN	NaN	NaN	NaN	NaN	NaN	NaN	NaN	NaN
587.5	NaN	NaN	NaN	NaN	NaN	NaN	NaN	NaN	NaN	NaN	NaN	NaN	NaN	NaN	NaN	NaN	NaN	NaN
612.5	NaN	NaN	NaN	NaN	NaN	NaN	NaN	NaN	NaN	NaN	NaN	NaN	NaN	NaN	NaN	NaN	NaN	NaN
637.5	NaN	NaN	NaN	NaN	NaN	NaN	NaN	NaN	NaN	NaN	NaN	NaN	NaN	NaN	NaN	NaN	NaN	NaN
662.5	NaN	NaN	NaN	NaN	NaN	NaN	NaN	NaN	NaN	NaN	NaN	NaN	NaN	NaN	NaN	NaN	NaN	NaN
687.5	NaN	NaN	NaN	NaN	NaN	NaN	NaN	NaN	NaN	NaN	NaN	NaN	NaN	NaN	NaN	NaN	NaN	NaN
