# Supplementary material for: Critical scaling of novelty in the cortex
Source: Nat Commun. 2026 Jan 10;17:1555. doi: 10.1038/s41467-025-68277-0 (PMC12894744; doi:10.1038/s41467-025-68277-0)
Supplement: Supplementary file 4 — Source Data [file 41467_2025_68277_MOESM4_ESM.zip › Fig2i.csv]

#Sig. level	# mean neuron # PosR	# mean neuron # NonR	# mean neuron # NegR
0.01	19.0556	147.7407	0.4444
0.025	24.5741	141.0185	1.6481
0.05	30.8889	132.1852	4.1667
0.1	40.4259	115.6667	11.1481
0.2	54.8704	85.1852	27.1852
0.4	79.8148	28.9259	58.5
