# Supplementary material for: Critical scaling of novelty in the cortex
Source: Nat Commun. 2026 Jan 10;17:1555. doi: 10.1038/s41467-025-68277-0 (PMC12894744; doi:10.1038/s41467-025-68277-0)
Supplement: Supplementary file 4 — Source Data [file 41467_2025_68277_MOESM4_ESM.zip › Fig3a.csv]

	#Base mean	#Base se	#Resp mean	#Resp se	#Uncorrected Resp mean	#Uncorrected Resp se
#TC	1.867687395	0.207463906	1.245571051	0.3071591	1.699506521	0.235635253
#PosR	1.581597406	0.047523456	1.714016661	0.073381749	2.278019291	0.100811876
#NonR	2.015429035	0.080041237	1.938959793	0.081174768	1.890145337	0.082647647
