# Supplementary material for: Critical scaling of novelty in the cortex
Source: Nat Commun. 2026 Jan 10;17:1555. doi: 10.1038/s41467-025-68277-0 (PMC12894744; doi:10.1038/s41467-025-68277-0)
Supplement: Supplementary file 4 — Source Data [file 41467_2025_68277_MOESM4_ESM.zip › Fig3b.csv]

	#Base mean	#Base se	#Resp mean	#Resp se
#PosR	4.779690863	0.48940894	5.380807982	0.723030267
#NonR	22.08198646	2.323587448	25.97892034	2.91789256
