# Supplementary material for: Critical scaling of novelty in the cortex
Source: Nat Commun. 2026 Jan 10;17:1555. doi: 10.1038/s41467-025-68277-0 (PMC12894744; doi:10.1038/s41467-025-68277-0)
Supplement: Supplementary file 4 — Source Data [file 41467_2025_68277_MOESM4_ESM.zip › Fig3d.csv]

	#Base mean	#Base se	#Low Resp mean	#Low Resp se	#Uncorrected Low Resp mean	#Uncorrected Low Resp se	#High Resp mean	#High Resp se	#Uncorrected High Resp mean	#Uncorrected High Resp se
#TC	1.867687395	0.207463906	0.761575459	0.027752506	0.179015301	0.00906006	0.586467692	0.044694047	0.723456687	0.211196799
#PosR	1.581597406	0.047523456	1.328506668	0.060694018	1.942663293	0.112703702	1.438469564	0.09440274	1.768841371	0.141197914
#NonR	2.015429035	0.080041237	1.492893379	0.066609683	1.527918885	0.07182258	1.46897778	0.10074617	1.416326977	0.095775779
