# Supplementary material for: Critical scaling of novelty in the cortex
Source: Nat Commun. 2026 Jan 10;17:1555. doi: 10.1038/s41467-025-68277-0 (PMC12894744; doi:10.1038/s41467-025-68277-0)
Supplement: Supplementary file 4 — Source Data [file 41467_2025_68277_MOESM4_ESM.zip › Fig4b.csv]

dataset	model	iter	accuracy		dataset	model	iter	class	f1_score
a	rf	0	0.392857143		a	rf	0	a	0.5
a	rf	1	0.571428571		a	rf	0	b	0.545454545
a	rf	2	0.607142857		a	rf	0	c	0
a	rf	3	0.464285714		a	rf	0	d	0.923076923
a	rf	4	0.357142857		a	rf	0	e	0
a	rf	5	0.607142857		a	rf	1	a	0.363636364
a	rf	6	0.535714286		a	rf	1	b	0.636363636
a	rf	7	0.518518519		a	rf	1	c	0
a	rf	8	0.592592593		a	rf	1	d	0.909090909
a	rf	9	0.555555556		a	rf	1	e	0.25
a	xgb	0	0.428571429		a	rf	2	a	0.333333333
a	xgb	1	0.535714286		a	rf	2	b	0.434782609
a	xgb	2	0.357142857		a	rf	2	c	0
a	xgb	3	0.464285714		a	rf	2	d	0.75
a	xgb	4	0.428571429		a	rf	2	e	0
a	xgb	5	0.678571429		a	rf	3	a	0.727272727
a	xgb	6	0.428571429		a	rf	3	b	0.636363636
a	xgb	7	0.407407407		a	rf	3	c	0
a	xgb	8	0.555555556		a	rf	3	d	0.8
a	xgb	9	0.518518519		a	rf	3	e	0
b	rf	0	0.413793103		a	rf	4	a	0.571428571
b	rf	1	0.379310345		a	rf	4	b	0.666666667
b	rf	2	0.385964912		a	rf	4	c	0
b	rf	3	0.543859649		a	rf	4	d	1
b	rf	4	0.368421053		a	rf	4	e	0
b	rf	5	0.49122807		a	rf	5	a	0.714285714
b	rf	6	0.456140351		a	rf	5	b	0.555555556
b	rf	7	0.50877193		a	rf	5	c	0.333333333
b	rf	8	0.438596491		a	rf	5	d	0.909090909
b	rf	9	0.578947368		a	rf	5	e	0.285714286
b	xgb	0	0.517241379		a	rf	6	a	0.4
b	xgb	1	0.413793103		a	rf	6	b	0.333333333
b	xgb	2	0.50877193		a	rf	6	c	0
b	xgb	3	0.438596491		a	rf	6	d	0.909090909
b	xgb	4	0.315789474		a	rf	6	e	0.666666667
b	xgb	5	0.49122807		a	rf	7	a	0.545454545
b	xgb	6	0.50877193		a	rf	7	b	0.636363636
b	xgb	7	0.403508772		a	rf	7	c	0
b	xgb	8	0.403508772		a	rf	7	d	0.727272727
b	xgb	9	0.421052632		a	rf	7	e	0.333333333
c	rf	0	0.4609375		a	rf	8	a	0.25
c	rf	1	0.5078125		a	rf	8	b	0.666666667
c	rf	2	0.4375		a	rf	8	c	0.333333333
c	rf	3	0.5234375		a	rf	8	d	0.833333333
c	rf	4	0.4453125		a	rf	8	e	0.2
c	rf	5	0.5234375		a	rf	9	a	0.4
c	rf	6	0.46875		a	rf	9	b	0.588235294
c	rf	7	0.4453125		a	rf	9	c	0
c	rf	8	0.503937008		a	rf	9	d	0.923076923
c	rf	9	0.472440945		a	rf	9	e	0.444444444
c	xgb	0	0.515625		a	xgb	0	a	0.666666667
c	xgb	1	0.453125		a	xgb	0	b	0.823529412
c	xgb	2	0.4453125		a	xgb	0	c	0.285714286
c	xgb	3	0.3984375		a	xgb	0	d	0.833333333
c	xgb	4	0.40625		a	xgb	0	e	0.545454545
c	xgb	5	0.4921875		a	xgb	1	a	0.6
c	xgb	6	0.4921875		a	xgb	1	b	0.666666667
c	xgb	7	0.4140625		a	xgb	1	c	0
c	xgb	8	0.464566929		a	xgb	1	d	0.923076923
c	xgb	9	0.440944882		a	xgb	1	e	0.4
d	rf	0	0.722222222		a	xgb	2	a	0.428571429
d	rf	1	0.555555556		a	xgb	2	b	0.588235294
d	rf	2	0.944444444		a	xgb	2	c	0.4
d	rf	3	0.882352941		a	xgb	2	d	1
d	rf	4	0.823529412		a	xgb	2	e	0.2
d	rf	5	0.882352941		a	xgb	3	a	0.4
d	rf	6	0.764705882		a	xgb	3	b	0.571428571
d	rf	7	0.823529412		a	xgb	3	c	0.222222222
d	rf	8	0.823529412		a	xgb	3	d	0.666666667
d	rf	9	0.823529412		a	xgb	3	e	0.142857143
d	xgb	0	0.833333333		a	xgb	4	a	0.363636364
d	xgb	1	0.666666667		a	xgb	4	b	0.625
d	xgb	2	0.555555556		a	xgb	4	c	0.25
d	xgb	3	0.764705882		a	xgb	4	d	0.727272727
d	xgb	4	0.941176471		a	xgb	4	e	0.2
d	xgb	5	0.823529412		a	xgb	5	a	0.307692308
d	xgb	6	0.823529412		a	xgb	5	b	0.555555556
d	xgb	7	0.588235294		a	xgb	5	c	0
d	xgb	8	0.647058824		a	xgb	5	d	0.909090909
d	xgb	9	0.882352941		a	xgb	5	e	0
e	rf	0	0.68		a	xgb	6	a	0.333333333
e	rf	1	0.632653061		a	xgb	6	b	0.375
e	rf	2	0.530612245		a	xgb	6	c	0.285714286
e	rf	3	0.653061224		a	xgb	6	d	0.833333333
e	rf	4	0.612244898		a	xgb	6	e	0
e	rf	5	0.591836735		a	xgb	7	a	0.727272727
e	rf	6	0.469387755		a	xgb	7	b	0.588235294
e	rf	7	0.489795918		a	xgb	7	c	0.444444444
e	rf	8	0.632653061		a	xgb	7	d	0.909090909
e	rf	9	0.653061224		a	xgb	7	e	0
e	xgb	0	0.58		a	xgb	8	a	0.363636364
e	xgb	1	0.551020408		a	xgb	8	b	0.571428571
e	xgb	2	0.530612245		a	xgb	8	c	0.25
e	xgb	3	0.510204082		a	xgb	8	d	0.833333333
e	xgb	4	0.714285714		a	xgb	8	e	0.222222222
e	xgb	5	0.551020408		a	xgb	9	a	0.461538462
e	xgb	6	0.653061224		a	xgb	9	b	0.461538462
e	xgb	7	0.632653061		a	xgb	9	c	0.25
e	xgb	8	0.551020408		a	xgb	9	d	0.8
e	xgb	9	0.693877551		a	xgb	9	e	0.4
f	rf	0	0.85106383		b	rf	0	a	0.105263158
f	rf	1	0.829787234		b	rf	0	b	0.620689655
f	rf	2	0.872340426		b	rf	0	c	0.347826087
f	rf	3	0.861702128		b	rf	0	d	0.444444444
f	rf	4	0.860215054		b	rf	1	a	0.3
f	rf	5	0.838709677		b	rf	1	b	0.594594595
f	rf	6	0.88172043		b	rf	1	c	0.235294118
f	rf	7	0.88172043		b	rf	1	d	0.523809524
f	rf	8	0.860215054		b	rf	2	a	0.260869565
f	rf	9	0.838709677		b	rf	2	b	0.606060606
f	xgb	0	0.893617021		b	rf	2	c	0.421052632
f	xgb	1	0.829787234		b	rf	2	d	0.41025641
f	xgb	2	0.819148936		b	rf	3	a	0.111111111
f	xgb	3	0.914893617		b	rf	3	b	0.451612903
f	xgb	4	0.870967742		b	rf	3	c	0.6
f	xgb	5	0.784946237		b	rf	3	d	0.4
f	xgb	6	0.892473118		b	rf	4	a	0.315789474
f	xgb	7	0.88172043		b	rf	4	b	0.454545455
f	xgb	8	0.88172043		b	rf	4	c	0.727272727
f	xgb	9	0.913978495		b	rf	4	d	0.549019608
g	rf	0	0.781609195		b	rf	5	a	0.133333333
g	rf	1	0.770114943		b	rf	5	b	0.545454545
g	rf	2	0.790697674		b	rf	5	c	0.476190476
g	rf	3	0.790697674		b	rf	5	d	0.488888889
g	rf	4	0.779069767		b	rf	6	a	0.25
g	rf	5	0.790697674		b	rf	6	b	0.583333333
g	rf	6	0.848837209		b	rf	6	c	0.545454545
g	rf	7	0.709302326		b	rf	6	d	0.538461538
g	rf	8	0.802325581		b	rf	7	a	0.133333333
g	rf	9	0.662790698		b	rf	7	b	0.580645161
g	xgb	0	0.724137931		b	rf	7	c	0.571428571
g	xgb	1	0.816091954		b	rf	7	d	0.510638298
g	xgb	2	0.790697674		b	rf	8	a	0.25
g	xgb	3	0.744186047		b	rf	8	b	0.516129032
g	xgb	4	0.779069767		b	rf	8	c	0.375
g	xgb	5	0.73255814		b	rf	8	d	0.418604651
g	xgb	6	0.76744186		b	rf	9	a	0
g	xgb	7	0.802325581		b	rf	9	b	0.611111111
g	xgb	8	0.848837209		b	rf	9	c	0.315789474
g	xgb	9	0.802325581		b	rf	9	d	0.418604651
					b	xgb	0	a	0.25
					b	xgb	0	b	0.625
					b	xgb	0	c	0.538461538
					b	xgb	0	d	0.411764706
					b	xgb	1	a	0.315789474
					b	xgb	1	b	0.4
					b	xgb	1	c	0.380952381
					b	xgb	1	d	0.388888889
					b	xgb	2	a	0.4
					b	xgb	2	b	0.4375
					b	xgb	2	c	0.434782609
					b	xgb	2	d	0.411764706
					b	xgb	3	a	0.434782609
					b	xgb	3	b	0.482758621
					b	xgb	3	c	0.434782609
					b	xgb	3	d	0.41025641
					b	xgb	4	a	0.4
					b	xgb	4	b	0.514285714
					b	xgb	4	c	0.444444444
					b	xgb	4	d	0.444444444
					b	xgb	5	a	0.363636364
					b	xgb	5	b	0.65
					b	xgb	5	c	0.4
					b	xgb	5	d	0.4375
					b	xgb	6	a	0.2
					b	xgb	6	b	0.482758621
					b	xgb	6	c	0.538461538
					b	xgb	6	d	0.461538462
					b	xgb	7	a	0.363636364
					b	xgb	7	b	0.484848485
					b	xgb	7	c	0.315789474
					b	xgb	7	d	0.5
					b	xgb	8	a	0.285714286
					b	xgb	8	b	0.620689655
					b	xgb	8	c	0.434782609
					b	xgb	8	d	0.352941176
					b	xgb	9	a	0.615384615
					b	xgb	9	b	0.416666667
					b	xgb	9	c	0.727272727
					b	xgb	9	d	0.523809524
					c	rf	0	a	0.071428571
					c	rf	0	b	0.595744681
					c	rf	0	c	0.526315789
					c	rf	0	d	0.540540541
					c	rf	0	e	0.511627907
					c	rf	0	f	0.666666667
					c	rf	0	g	0.111111111
					c	rf	1	a	0.142857143
					c	rf	1	b	0.4
					c	rf	1	c	0.25
					c	rf	1	d	0.571428571
					c	rf	1	e	0.358974359
					c	rf	1	f	0.739130435
					c	rf	1	g	0.375
					c	rf	2	a	0.137931034
					c	rf	2	b	0.578947368
					c	rf	2	c	0.476190476
					c	rf	2	d	0.666666667
					c	rf	2	e	0.4
					c	rf	2	f	0.739130435
					c	rf	2	g	0.25
					c	rf	3	a	0.3125
					c	rf	3	b	0.431372549
					c	rf	3	c	0.5
					c	rf	3	d	0.666666667
					c	rf	3	e	0.55
					c	rf	3	f	0.714285714
					c	rf	3	g	0.125
					c	rf	4	a	0.137931034
					c	rf	4	b	0.47826087
					c	rf	4	c	0.387096774
					c	rf	4	d	0.652173913
					c	rf	4	e	0.41025641
					c	rf	4	f	0.666666667
					c	rf	4	g	0.117647059
					c	rf	5	a	0.2
					c	rf	5	b	0.4
					c	rf	5	c	0.606060606
					c	rf	5	d	0.666666667
					c	rf	5	e	0.634146341
					c	rf	5	f	0.745098039
					c	rf	5	g	0.352941176
					c	rf	6	a	0.076923077
					c	rf	6	b	0.476190476
					c	rf	6	c	0.470588235
					c	rf	6	d	0.638297872
					c	rf	6	e	0.615384615
					c	rf	6	f	0.8
					c	rf	6	g	0.111111111
					c	rf	7	a	0.129032258
					c	rf	7	b	0.533333333
					c	rf	7	c	0.375
					c	rf	7	d	0.536585366
					c	rf	7	e	0.484848485
					c	rf	7	f	0.607142857
					c	rf	7	g	0
					c	rf	8	a	0.166666667
					c	rf	8	b	0.5
					c	rf	8	c	0.43902439
					c	rf	8	d	0.604651163
					c	rf	8	e	0.307692308
					c	rf	8	f	0.734693878
					c	rf	8	g	0.222222222
					c	rf	9	a	0.294117647
					c	rf	9	b	0.35
					c	rf	9	c	0.421052632
					c	rf	9	d	0.594594595
					c	rf	9	e	0.368421053
					c	rf	9	f	0.68
					c	rf	9	g	0.235294118
					c	xgb	0	a	0
					c	xgb	0	b	0.378378378
					c	xgb	0	c	0.533333333
					c	xgb	0	d	0.585365854
					c	xgb	0	e	0.432432432
					c	xgb	0	f	0.619047619
					c	xgb	0	g	0.173913043
					c	xgb	1	a	0.171428571
					c	xgb	1	b	0.425531915
					c	xgb	1	c	0.388888889
					c	xgb	1	d	0.631578947
					c	xgb	1	e	0.390243902
					c	xgb	1	f	0.736842105
					c	xgb	1	g	0.095238095
					c	xgb	2	a	0.137931034
					c	xgb	2	b	0.571428571
					c	xgb	2	c	0.444444444
					c	xgb	2	d	0.628571429
					c	xgb	2	e	0.468085106
					c	xgb	2	f	0.697674419
					c	xgb	2	g	0.25
					c	xgb	3	a	0.263157895
					c	xgb	3	b	0.378378378
					c	xgb	3	c	0.432432432
					c	xgb	3	d	0.714285714
					c	xgb	3	e	0.341463415
					c	xgb	3	f	0.717948718
					c	xgb	3	g	0.090909091
					c	xgb	4	a	0.117647059
					c	xgb	4	b	0.555555556
					c	xgb	4	c	0.324324324
					c	xgb	4	d	0.651162791
					c	xgb	4	e	0.45
					c	xgb	4	f	0.818181818
					c	xgb	4	g	0.272727273
					c	xgb	5	a	0.125
					c	xgb	5	b	0.590909091
					c	xgb	5	c	0.235294118
					c	xgb	5	d	0.75
					c	xgb	5	e	0.418604651
					c	xgb	5	f	0.88372093
					c	xgb	5	g	0.1
					c	xgb	6	a	0.125
					c	xgb	6	b	0.388888889
					c	xgb	6	c	0.43902439
					c	xgb	6	d	0.619047619
					c	xgb	6	e	0.444444444
					c	xgb	6	f	0.761904762
					c	xgb	6	g	0.222222222
					c	xgb	7	a	0.153846154
					c	xgb	7	b	0.5
					c	xgb	7	c	0.378378378
					c	xgb	7	d	0.5
					c	xgb	7	e	0.25
					c	xgb	7	f	0.666666667
					c	xgb	7	g	0.181818182
					c	xgb	8	a	0.3
					c	xgb	8	b	0.363636364
					c	xgb	8	c	0.55
					c	xgb	8	d	0.65
					c	xgb	8	e	0.551724138
					c	xgb	8	f	0.697674419
					c	xgb	8	g	0.413793103
					c	xgb	9	a	0.066666667
					c	xgb	9	b	0.565217391
					c	xgb	9	c	0.315789474
					c	xgb	9	d	0.432432432
					c	xgb	9	e	0.35
					c	xgb	9	f	0.65
					c	xgb	9	g	0.260869565
					d	rf	0	a	0.8
					d	rf	0	b	1
					d	rf	0	c	0.666666667
					d	rf	0	d	1
					d	rf	0	e	1
					d	rf	0	f	1
					d	rf	0	g	1
					d	rf	0	h	1
					d	rf	0	i	0.5
					d	rf	0	j	1
					d	rf	1	a	0.666666667
					d	rf	1	b	0
					d	rf	1	c	1
					d	rf	1	d	0
					d	rf	1	e	1
					d	rf	1	f	1
					d	rf	1	g	0.8
					d	rf	1	h	1
					d	rf	1	i	0.666666667
					d	rf	1	j	0.5
					d	rf	2	a	0.8
					d	rf	2	b	0.666666667
					d	rf	2	c	1
					d	rf	2	d	1
					d	rf	2	e	1
					d	rf	2	f	1
					d	rf	2	g	0.4
					d	rf	2	h	0.8
					d	rf	2	i	0
					d	rf	2	j	0.5
					d	rf	3	a	1
					d	rf	3	b	1
					d	rf	3	c	1
					d	rf	3	d	1
					d	rf	3	e	1
					d	rf	3	f	1
					d	rf	3	g	0.5
					d	rf	3	h	0.666666667
					d	rf	3	i	0.5
					d	rf	3	j	0.8
					d	rf	4	a	1
					d	rf	4	b	0
					d	rf	4	c	1
					d	rf	4	d	1
					d	rf	4	e	1
					d	rf	4	f	1
					d	rf	4	g	0.666666667
					d	rf	4	h	1
					d	rf	4	i	0.8
					d	rf	4	j	0.8
					d	rf	5	a	1
					d	rf	5	b	1
					d	rf	5	c	0.8
					d	rf	5	d	1
					d	rf	5	e	1
					d	rf	5	f	1
					d	rf	5	g	0.8
					d	rf	5	h	0.8
					d	rf	5	i	0
					d	rf	5	j	0.666666667
					d	rf	6	a	1
					d	rf	6	b	1
					d	rf	6	c	0.8
					d	rf	6	d	1
					d	rf	6	e	1
					d	rf	6	f	1
					d	rf	6	g	0.5
					d	rf	6	h	0.666666667
					d	rf	6	i	0.8
					d	rf	6	j	0.666666667
					d	rf	7	a	0.666666667
					d	rf	7	b	1
					d	rf	7	c	0.666666667
					d	rf	7	d	0
					d	rf	7	e	1
					d	rf	7	f	1
					d	rf	7	g	0.8
					d	rf	7	h	0.8
					d	rf	7	i	0.666666667
					d	rf	7	j	1
					d	rf	8	a	0.5
					d	rf	8	b	1
					d	rf	8	c	1
					d	rf	8	d	1
					d	rf	8	e	1
					d	rf	8	f	1
					d	rf	8	g	0.5
					d	rf	8	h	1
					d	rf	8	i	0
					d	rf	8	j	0.666666667
					d	rf	9	a	0.666666667
					d	rf	9	b	0
					d	rf	9	c	1
					d	rf	9	d	1
					d	rf	9	e	0.666666667
					d	rf	9	f	1
					d	rf	9	g	0.666666667
					d	rf	9	h	0.666666667
					d	rf	9	i	0
					d	rf	9	j	0.666666667
					d	xgb	0	a	1
					d	xgb	0	b	0
					d	xgb	0	c	0.8
					d	xgb	0	d	1
					d	xgb	0	e	1
					d	xgb	0	f	1
					d	xgb	0	g	0
					d	xgb	0	h	0.666666667
					d	xgb	0	i	0.666666667
					d	xgb	0	j	0.5
					d	xgb	1	a	0.666666667
					d	xgb	1	b	0.666666667
					d	xgb	1	c	0
					d	xgb	1	d	0
					d	xgb	1	e	0.666666667
					d	xgb	1	f	1
					d	xgb	1	g	0.4
					d	xgb	1	h	0
					d	xgb	1	i	0.285714286
					d	xgb	1	j	0.285714286
					d	xgb	2	a	0.5
					d	xgb	2	b	0.8
					d	xgb	2	c	1
					d	xgb	2	d	1
					d	xgb	2	e	1
					d	xgb	2	f	1
					d	xgb	2	g	0.666666667
					d	xgb	2	h	1
					d	xgb	2	i	1
					d	xgb	2	j	0.5
					d	xgb	3	a	0.8
					d	xgb	3	b	1
					d	xgb	3	c	0.666666667
					d	xgb	3	d	1
					d	xgb	3	e	1
					d	xgb	3	f	1
					d	xgb	3	g	0
					d	xgb	3	h	0.8
					d	xgb	3	i	0.5
					d	xgb	3	j	0.666666667
					d	xgb	4	a	1
					d	xgb	4	b	0.666666667
					d	xgb	4	c	1
					d	xgb	4	d	1
					d	xgb	4	e	1
					d	xgb	4	f	1
					d	xgb	4	g	1
					d	xgb	4	h	0.8
					d	xgb	4	i	1
					d	xgb	4	j	0
					d	xgb	5	a	0.5
					d	xgb	5	b	0
					d	xgb	5	c	0.666666667
					d	xgb	5	d	0
					d	xgb	5	e	0.8
					d	xgb	5	f	1
					d	xgb	5	g	0.8
					d	xgb	5	h	1
					d	xgb	5	i	0.5
					d	xgb	5	j	0
					d	xgb	6	a	0
					d	xgb	6	b	1
					d	xgb	6	c	0.666666667
					d	xgb	6	d	1
					d	xgb	6	e	1
					d	xgb	6	f	1
					d	xgb	6	g	0.8
					d	xgb	6	h	0.8
					d	xgb	6	i	0.5
					d	xgb	6	j	0.5
					d	xgb	7	a	1
					d	xgb	7	b	0
					d	xgb	7	c	1
					d	xgb	7	d	1
					d	xgb	7	e	1
					d	xgb	7	f	0.666666667
					d	xgb	7	g	0.666666667
					d	xgb	7	h	1
					d	xgb	7	i	0.8
					d	xgb	7	j	0.666666667
					d	xgb	8	a	0.8
					d	xgb	8	b	1
					d	xgb	8	c	1
					d	xgb	8	d	1
					d	xgb	8	e	1
					d	xgb	8	f	1
					d	xgb	8	g	1
					d	xgb	8	h	0.8
					d	xgb	8	i	1
					d	xgb	8	j	0
					d	xgb	9	a	1
					d	xgb	9	b	1
					d	xgb	9	c	1
					d	xgb	9	d	1
					d	xgb	9	e	1
					d	xgb	9	f	1
					d	xgb	9	g	0.5
					d	xgb	9	h	1
					d	xgb	9	i	0
					d	xgb	9	j	0.666666667
					e	rf	0	a	0.470588235
					e	rf	0	b	0.285714286
					e	rf	0	c	0
					e	rf	0	d	1
					e	rf	1	a	0.6
					e	rf	1	b	0.5
					e	rf	1	c	0
					e	rf	1	d	0.967741935
					e	rf	2	a	0.4375
					e	rf	2	b	0.444444444
					e	rf	2	c	0
					e	rf	2	d	0.8
					e	rf	3	a	0.606060606
					e	rf	3	b	0.333333333
					e	rf	3	c	0.363636364
					e	rf	3	d	1
					e	rf	4	a	0.5625
					e	rf	4	b	0.48
					e	rf	4	c	0
					e	rf	4	d	0.909090909
					e	rf	5	a	0.6
					e	rf	5	b	0.580645161
					e	rf	5	c	0
					e	rf	5	d	0.965517241
					e	rf	6	a	0.296296296
					e	rf	6	b	0.529411765
					e	rf	6	c	0.2
					e	rf	6	d	0.962962963
					e	rf	7	a	0.5
					e	rf	7	b	0.428571429
					e	rf	7	c	0
					e	rf	7	d	0.965517241
					e	rf	8	a	0.516129032
					e	rf	8	b	0.518518519
					e	rf	8	c	0.2
					e	rf	8	d	1
					e	rf	9	a	0.5
					e	rf	9	b	0.347826087
					e	rf	9	c	0.166666667
					e	rf	9	d	0.967741935
					e	xgb	0	a	0.6
					e	xgb	0	b	0.518518519
					e	xgb	0	c	0.5
					e	xgb	0	d	0.967741935
					e	xgb	1	a	0.580645161
					e	xgb	1	b	0.434782609
					e	xgb	1	c	0.571428571
					e	xgb	1	d	0.933333333
					e	xgb	2	a	0.518518519
					e	xgb	2	b	0.428571429
					e	xgb	2	c	0.461538462
					e	xgb	2	d	0.933333333
					e	xgb	3	a	0.347826087
					e	xgb	3	b	0.428571429
					e	xgb	3	c	0.470588235
					e	xgb	3	d	1
					e	xgb	4	a	0.4375
					e	xgb	4	b	0.3
					e	xgb	4	c	0.235294118
					e	xgb	4	d	0.965517241
					e	xgb	5	a	0.428571429
					e	xgb	5	b	0.5
					e	xgb	5	c	0.153846154
					e	xgb	5	d	0.896551724
					e	xgb	6	a	0.611111111
					e	xgb	6	b	0.333333333
					e	xgb	6	c	0.25
					e	xgb	6	d	0.928571429
					e	xgb	7	a	0.4
					e	xgb	7	b	0.428571429
					e	xgb	7	c	0.181818182
					e	xgb	7	d	0.965517241
					e	xgb	8	a	0.25
					e	xgb	8	b	0.413793103
					e	xgb	8	c	0.133333333
					e	xgb	8	d	1
					e	xgb	9	a	0.347826087
					e	xgb	9	b	0.482758621
					e	xgb	9	c	0.133333333
					e	xgb	9	d	0.967741935
					f	rf	0	a	0.769230769
					f	rf	0	b	0.896551724
					f	rf	0	c	0.909090909
					f	rf	0	d	0.965517241
					f	rf	0	e	0.965517241
					f	rf	0	f	0.903225806
					f	rf	0	g	0.636363636
					f	rf	1	a	0.666666667
					f	rf	1	b	0.903225806
					f	rf	1	c	1
					f	rf	1	d	0.823529412
					f	rf	1	e	0.903225806
					f	rf	1	f	0.857142857
					f	rf	1	g	0.470588235
					f	rf	2	a	0.695652174
					f	rf	2	b	0.838709677
					f	rf	2	c	0.947368421
					f	rf	2	d	0.875
					f	rf	2	e	0.896551724
					f	rf	2	f	0.882352941
					f	rf	2	g	0.5
					f	rf	3	a	0.75862069
					f	rf	3	b	0.967741935
					f	rf	3	c	0.947368421
					f	rf	3	d	0.967741935
					f	rf	3	e	0.965517241
					f	rf	3	f	0.933333333
					f	rf	3	g	0.526315789
					f	rf	4	a	0.666666667
					f	rf	4	b	0.903225806
					f	rf	4	c	0.888888889
					f	rf	4	d	0.962962963
					f	rf	4	e	0.848484848
					f	rf	4	f	0.965517241
					f	rf	4	g	0.444444444
					f	rf	5	a	0.833333333
					f	rf	5	b	0.875
					f	rf	5	c	0.9
					f	rf	5	d	1
					f	rf	5	e	0.967741935
					f	rf	5	f	0.967741935
					f	rf	5	g	0.7
					f	rf	6	a	0.785714286
					f	rf	6	b	0.866666667
					f	rf	6	c	0.941176471
					f	rf	6	d	0.9375
					f	rf	6	e	0.928571429
					f	rf	6	f	0.903225806
					f	rf	6	g	0.6
					f	rf	7	a	0.8
					f	rf	7	b	0.967741935
					f	rf	7	c	1
					f	rf	7	d	1
					f	rf	7	e	0.928571429
					f	rf	7	f	0.827586207
					f	rf	7	g	0.666666667
					f	rf	8	a	0.916666667
					f	rf	8	b	1
					f	rf	8	c	1
					f	rf	8	d	0.965517241
					f	rf	8	e	0.962962963
					f	rf	8	f	0.857142857
					f	rf	8	g	0.666666667
					f	rf	9	a	0.64
					f	rf	9	b	1
					f	rf	9	c	1
					f	rf	9	d	0.967741935
					f	rf	9	e	0.882352941
					f	rf	9	f	0.909090909
					f	rf	9	g	0.4
					f	xgb	0	a	0.714285714
					f	xgb	0	b	0.888888889
					f	xgb	0	c	0.952380952
					f	xgb	0	d	0.965517241
					f	xgb	0	e	0.875
					f	xgb	0	f	0.965517241
					f	xgb	0	g	0.636363636
					f	xgb	1	a	0.642857143
					f	xgb	1	b	0.928571429
					f	xgb	1	c	0.947368421
					f	xgb	1	d	0.9375
					f	xgb	1	e	0.903225806
					f	xgb	1	f	0.866666667
					f	xgb	1	g	0.5
					f	xgb	2	a	0.64
					f	xgb	2	b	0.933333333
					f	xgb	2	c	1
					f	xgb	2	d	1
					f	xgb	2	e	0.8125
					f	xgb	2	f	0.857142857
					f	xgb	2	g	0.608695652
					f	xgb	3	a	0.8
					f	xgb	3	b	0.9375
					f	xgb	3	c	0.947368421
					f	xgb	3	d	0.965517241
					f	xgb	3	e	0.928571429
					f	xgb	3	f	1
					f	xgb	3	g	0.72
					f	xgb	4	a	0.666666667
					f	xgb	4	b	1
					f	xgb	4	c	0.857142857
					f	xgb	4	d	0.962962963
					f	xgb	4	e	0.967741935
					f	xgb	4	f	0.909090909
					f	xgb	4	g	0.588235294
					f	xgb	5	a	0.827586207
					f	xgb	5	b	0.967741935
					f	xgb	5	c	0.947368421
					f	xgb	5	d	0.965517241
					f	xgb	5	e	0.888888889
					f	xgb	5	f	0.875
					f	xgb	5	g	0.842105263
					f	xgb	6	a	0.833333333
					f	xgb	6	b	0.967741935
					f	xgb	6	c	0.941176471
					f	xgb	6	d	0.933333333
					f	xgb	6	e	0.965517241
					f	xgb	6	f	0.965517241
					f	xgb	6	g	0.769230769
					f	xgb	7	a	0.785714286
					f	xgb	7	b	0.903225806
					f	xgb	7	c	1
					f	xgb	7	d	0.928571429
					f	xgb	7	e	0.88
					f	xgb	7	f	0.9375
					f	xgb	7	g	0.636363636
					f	xgb	8	a	0.818181818
					f	xgb	8	b	1
					f	xgb	8	c	0.952380952
					f	xgb	8	d	0.967741935
					f	xgb	8	e	0.903225806
					f	xgb	8	f	0.967741935
					f	xgb	8	g	0.7
					f	xgb	9	a	0.888888889
					f	xgb	9	b	0.88
					f	xgb	9	c	0.9
					f	xgb	9	d	0.903225806
					f	xgb	9	e	0.967741935
					f	xgb	9	f	0.933333333
					f	xgb	9	g	0.818181818
					g	rf	0	a	0.666666667
					g	rf	0	b	0.967741935
					g	rf	0	c	0.571428571
					g	rf	0	d	0.5
					g	rf	0	e	0.727272727
					g	rf	0	f	0.769230769
					g	rf	0	g	0.838709677
					g	rf	1	a	0.814814815
					g	rf	1	b	0.965517241
					g	rf	1	c	0.461538462
					g	rf	1	d	0.545454545
					g	rf	1	e	0.6
					g	rf	1	f	0.846153846
					g	rf	1	g	0.928571429
					g	rf	2	a	0.8125
					g	rf	2	b	0.9375
					g	rf	2	c	0.166666667
					g	rf	2	d	0.769230769
					g	rf	2	e	0.592592593
					g	rf	2	f	0.923076923
					g	rf	2	g	0.8
					g	rf	3	a	0.8
					g	rf	3	b	0.9375
					g	rf	3	c	0.461538462
					g	rf	3	d	0.833333333
					g	rf	3	e	0.684210526
					g	rf	3	f	0.916666667
					g	rf	3	g	0.857142857
					g	rf	4	a	0.785714286
					g	rf	4	b	0.903225806
					g	rf	4	c	0.333333333
					g	rf	4	d	0.444444444
					g	rf	4	e	0.628571429
					g	rf	4	f	0.928571429
					g	rf	4	g	0.965517241
					g	rf	5	a	0.857142857
					g	rf	5	b	0.838709677
					g	rf	5	c	0.333333333
					g	rf	5	d	0.769230769
					g	rf	5	e	0.666666667
					g	rf	5	f	0.827586207
					g	rf	5	g	0.896551724
					g	rf	6	a	0.702702703
					g	rf	6	b	0.857142857
					g	rf	6	c	0.181818182
					g	rf	6	d	0.6
					g	rf	6	e	0.75862069
					g	rf	6	f	0.962962963
					g	rf	6	g	0.933333333
					g	rf	7	a	0.866666667
					g	rf	7	b	0.785714286
					g	rf	7	c	0.5
					g	rf	7	d	0.769230769
					g	rf	7	e	0.882352941
					g	rf	7	f	0.75
					g	rf	7	g	0.709677419
					g	rf	8	a	0.709677419
					g	rf	8	b	0.875
					g	rf	8	c	0.222222222
					g	rf	8	d	0.333333333
					g	rf	8	e	0.777777778
					g	rf	8	f	0.916666667
					g	rf	8	g	0.928571429
					g	rf	9	a	0.580645161
					g	rf	9	b	0.75862069
					g	rf	9	c	0.333333333
					g	rf	9	d	0.2
					g	rf	9	e	0.634146341
					g	rf	9	f	0.7
					g	rf	9	g	0.965517241
					g	xgb	0	a	0.827586207
					g	xgb	0	b	0.827586207
					g	xgb	0	c	0.285714286
					g	xgb	0	d	0.571428571
					g	xgb	0	e	0.64516129
					g	xgb	0	f	0.8
					g	xgb	0	g	0.875
					g	xgb	1	a	0.689655172
					g	xgb	1	b	0.848484848
					g	xgb	1	c	0.428571429
					g	xgb	1	d	0.352941176
					g	xgb	1	e	0.625
					g	xgb	1	f	0.608695652
					g	xgb	1	g	0.846153846
					g	xgb	2	a	0.827586207
					g	xgb	2	b	0.857142857
					g	xgb	2	c	0.705882353
					g	xgb	2	d	0.769230769
					g	xgb	2	e	0.709677419
					g	xgb	2	f	0.8
					g	xgb	2	g	0.965517241
					g	xgb	3	a	0.740740741
					g	xgb	3	b	0.848484848
					g	xgb	3	c	0.285714286
					g	xgb	3	d	0.625
					g	xgb	3	e	0.64516129
					g	xgb	3	f	0.916666667
					g	xgb	3	g	0.962962963
					g	xgb	4	a	0.740740741
					g	xgb	4	b	0.875
					g	xgb	4	c	0.470588235
					g	xgb	4	d	0.714285714
					g	xgb	4	e	0.615384615
					g	xgb	4	f	0.857142857
					g	xgb	4	g	0.785714286
					g	xgb	5	a	0.714285714
					g	xgb	5	b	0.866666667
					g	xgb	5	c	0.375
					g	xgb	5	d	0.666666667
					g	xgb	5	e	0.8125
					g	xgb	5	f	0.923076923
					g	xgb	5	g	0.928571429
					g	xgb	6	a	0.8
					g	xgb	6	b	0.814814815
					g	xgb	6	c	0.615384615
					g	xgb	6	d	0.857142857
					g	xgb	6	e	0.777777778
					g	xgb	6	f	0.888888889
					g	xgb	6	g	0.866666667
					g	xgb	7	a	0.774193548
					g	xgb	7	b	0.896551724
					g	xgb	7	c	0.266666667
					g	xgb	7	d	0.533333333
					g	xgb	7	e	0.903225806
					g	xgb	7	f	0.923076923
					g	xgb	7	g	0.72
					g	xgb	8	a	0.666666667
					g	xgb	8	b	0.928571429
					g	xgb	8	c	0.533333333
					g	xgb	8	d	0.625
					g	xgb	8	e	0.6
					g	xgb	8	f	0.962962963
					g	xgb	8	g	0.896551724
					g	xgb	9	a	0.846153846
					g	xgb	9	b	0.933333333
					g	xgb	9	c	0.5
					g	xgb	9	d	0.545454545
					g	xgb	9	e	0.727272727
					g	xgb	9	f	0.916666667
					g	xgb	9	g	0.8125
