# Supplementary material for: Critical scaling of novelty in the cortex
Source: Nat Commun. 2026 Jan 10;17:1555. doi: 10.1038/s41467-025-68277-0 (PMC12894744; doi:10.1038/s41467-025-68277-0)
Supplement: Supplementary file 4 — Source Data [file 41467_2025_68277_MOESM4_ESM.zip › Fig4c.csv]

dataset	accuracy_mean	accuracy_se
a	0.325	0.019
b	0.353	0.015
c	0.236	0.009
d	0.127	0.019
e	0.392	0.014
