# Supplementary material for: Critical scaling of novelty in the cortex
Source: Nat Commun. 2026 Jan 10;17:1555. doi: 10.1038/s41467-025-68277-0 (PMC12894744; doi:10.1038/s41467-025-68277-0)
Supplement: Supplementary file 4 — Source Data [file 41467_2025_68277_MOESM4_ESM.zip › Fig4d.csv]

x_a	y_a	se_a	x_b	y_b	se_b	x_c	y_c	se_c	x_d	y_d	se_d	x_e	y_e	se_e	x_f	y_f	se_f	x_g	y_g	se_g		x_a	y_a	se_a	x_b	y_b	se_b	x_c	y_c	se_c	x_d	y_d	se_d	x_e	y_e	se_e	x_f	y_f	se_f	x_g	y_g	se_g
0	1.252678571	0.028789763	0	0.63373913	0.016993396	0	2.036796875	0.017601476	0	6.411428571	0.063093064	0	1.259591837	0.015845148	0	4.98368984	0.015364703	0	4.237861272	0.019973649		0	0.912382252	0.708434517	0	0.545260077	0.405429479	0	1.929691623	0.559132773	0	6.99388209	0.475618225	0	0.89092138	0.670340471	0	4.705256003	0.485583382	0	3.469782171	0.760387664
0.006329114	0.507142857	0.03106527	0.006896552	0.404521739	0.015087636	0.006410256	1.864257813	0.021220494	0.012820513	6.02	0.071400566	0.008196721	1.11755102	0.016288527	0.003436426	4.584652406	0.018313155	0.003663004	3.968381503	0.022436006		0.006289308	0.134459925	0.381472494	0.006849315	-0.142795843	0.399359685	0.006369427	1.282236964	0.442884592	0.012658228	4.383264513	0.656339089	0.008130081	0.734785052	0.603502786	0.003424658	3.289480939	0.688644583	0.003649635	2.556780696	0.772415299
0.012658228	0.484821429	0.026234051	0.013793103	0.246608696	0.018902804	0.012820513	1.675039063	0.018809857	0.025641026	5.551428571	0.068363375	0.016393443	0.540408163	0.044955881	0.006872852	4.21368984	0.023945987	0.007326007	3.740578035	0.02447706		0.012578616	0.021991205	0.331505084	0.01369863	-0.140564501	0.390712955	0.012738854	0.893108468	0.394475275	0.025316456	2.502983267	0.705407862	0.016260163	0.01676817	0.344002518	0.006849315	2.332385981	0.808348952	0.00729927	1.952339132	0.682865327
0.018987342	0.446428571	0.029096733	0.020689655	0.217043478	0.017436428	0.019230769	1.559648438	0.020755671	0.038461538	5.185714286	0.073886289	0.024590164	0.473877551	0.039853522	0.010309278	3.857700535	0.022365206	0.010989011	3.481213873	0.025790632		0.018867925	-0.045346173	0.339835428	0.020547945	-0.172915338	0.38452985	0.01910828	0.6136164	0.377446259	0.037974684	1.438522038	0.602411862	0.024390244	-0.064542089	0.328249314	0.010273973	2.120068391	0.764189385	0.010948905	1.727958052	0.65287698
0.025316456	0.407142857	0.027696423	0.027586207	0.216	0.015585714	0.025641026	1.446992188	0.022074029	0.051282051	4.817142857	0.083643559	0.032786885	0.368163265	0.037070933	0.013745704	3.731176471	0.019600788	0.014652015	3.227919075	0.026050357		0.025157233	-0.15821493	0.339550781	0.02739726	-0.194491419	0.38888385	0.025477707	0.503698703	0.365122826	0.050632911	1.173589111	0.570493074	0.032520325	-0.160278628	0.318968071	0.01369863	1.955578758	0.732790442	0.01459854	1.543149482	0.618219269
0.03164557	0.422321429	0.028410681	0.034482759	0.234434783	0.018650064	0.032051282	1.339257813	0.018961565	0.064102564	4.391428571	0.081079955	0.040983607	0.333877551	0.031935378	0.017182131	3.639465241	0.019027093	0.018315018	3.077803468	0.023416387		0.031446541	-0.22783183	0.343212373	0.034246575	-0.236087926	0.372913054	0.031847134	0.419217079	0.339580626	0.063291139	0.769356199	0.42498281	0.040650407	-0.252439726	0.313816235	0.017123288	1.808008739	0.693787194	0.018248175	1.47242536	0.604152418
0.037974684	0.452678571	0.027746317	0.04137931	0.223304348	0.020198216	0.038461538	1.23453125	0.023140891	0.076923077	3.908571429	0.083238531	0.049180328	0.322040816	0.030368526	0.020618557	3.541764706	0.019708867	0.021978022	2.939421965	0.025096623		0.037735849	-0.206568356	0.35012665	0.04109589	-0.267810204	0.364459142	0.038216561	0.341437312	0.321717431	0.075949367	0.487310369	0.338251748	0.048780488	-0.277907029	0.316784591	0.020547945	1.64373329	0.652335208	0.02189781	1.29942298	0.57860548
0.044303797	0.396428571	0.027679147	0.048275862	0.234782609	0.018336077	0.044871795	1.12734375	0.019936575	0.08974359	3.508571429	0.088854846	0.057377049	0.328163265	0.030752983	0.024054983	3.434331551	0.021270598	0.025641026	2.803468208	0.029373605		0.044025157	-0.246037497	0.341994285	0.047945205	-0.254548724	0.369411811	0.044585987	0.302935231	0.297517157	0.088607595	0.313400405	0.316284579	0.056910569	-0.342650295	0.298843601	0.023972603	1.53611919	0.620650558	0.025547445	1.069679603	0.541805919
0.050632911	0.35625	0.029658317	0.055172414	0.186086957	0.016124281	0.051282051	1.068828125	0.021513885	0.102564103	3.18	0.082179992	0.06557377	0.304081633	0.030828488	0.027491409	3.360962567	0.02403022	0.029304029	2.727803468	0.029555055		0.050314465	-0.25571134	0.34952507	0.054794521	-0.271961816	0.359749569	0.050955414	0.181219878	0.277134241	0.101265823	0.277858494	0.314496361	0.06504065	-0.315021516	0.281574612	0.02739726	1.364701363	0.575694834	0.02919708	0.991431536	0.523090657
0.056962025	0.351785714	0.030540935	0.062068966	0.193391304	0.016378842	0.057692308	0.98078125	0.019855103	0.115384615	2.842857143	0.082449737	0.073770492	0.26244898	0.024889627	0.030927835	3.265882353	0.023026229	0.032967033	2.531560694	0.033219037		0.056603774	-0.298884061	0.352819546	0.061643836	-0.299279767	0.346713956	0.057324841	0.168091325	0.262330744	0.113924051	0.197302062	0.337285539	0.073170732	-0.329050679	0.302144863	0.030821918	1.293129683	0.555546667	0.032846715	0.84188851	0.500279796
0.063291139	0.365178571	0.03132122	0.068965517	0.19373913	0.016889312	0.064102564	0.903671875	0.020512479	0.128205128	2.62	0.081019524	0.081967213	0.250204082	0.026279217	0.034364261	3.160320856	0.027761272	0.036630037	2.455491329	0.028300569		0.062893082	-0.308763965	0.338859307	0.068493151	-0.298527458	0.34477146	0.063694268	0.0704322	0.270082843	0.126582278	0.172798646	0.311869315	0.081300813	-0.349490926	0.280426213	0.034246575	1.169594905	0.548084708	0.03649635	0.842340646	0.490807454
0.069620253	0.325892857	0.027961543	0.075862069	0.234434783	0.017345993	0.070512821	0.840234375	0.019142578	0.141025641	2.465714286	0.076628444	0.090163934	0.214285714	0.026118463	0.037800687	3.121016043	0.024294637	0.04029304	2.347861272	0.026977366		0.06918239	-0.31388562	0.334296839	0.075342466	-0.320041271	0.343559934	0.070063694	0.043792946	0.235628871	0.139240506	0.002631515	0.2723475	0.089430894	-0.39255011	0.274131129	0.037671233	1.091509849	0.525087928	0.040145985	0.701163536	0.472198005
0.075949367	0.333035714	0.02921308	0.082758621	0.196521739	0.01520919	0.076923077	0.768320313	0.022345232	0.153846154	2.142857143	0.080101976	0.098360656	0.226530612	0.025196438	0.041237113	3.062620321	0.025774324	0.043956044	2.324393064	0.03074463		0.075471698	-0.335592822	0.3450859	0.082191781	-0.307898512	0.352512327	0.076433121	-0.004499151	0.238125506	0.151898734	-0.07835807	0.285811169	0.097560976	-0.344795863	0.279156618	0.04109589	0.899924533	0.495207092	0.04379562	0.680708823	0.479328986
0.082278481	0.355357143	0.026737457	0.089655172	0.21773913	0.014471363	0.083333333	0.7675	0.020685759	0.166666667	2.077142857	0.068791907	0.106557377	0.223265306	0.026112594	0.04467354	2.94171123	0.024617814	0.047619048	2.278265896	0.030290012		0.081761006	-0.363001586	0.340111674	0.089041096	-0.299590142	0.348063489	0.082802548	-0.031486164	0.228073471	0.164556962	-0.267626819	0.194318342	0.105691057	-0.374243795	0.270167238	0.044520548	0.817409973	0.482403952	0.047445255	0.557559047	0.441286354
0.088607595	0.355357143	0.029161868	0.096551724	0.161043478	0.017576613	0.08974359	0.678632813	0.021194123	0.179487179	1.994285714	0.086045076	0.114754098	0.20244898	0.025070795	0.048109966	2.882192513	0.029717753	0.051282051	2.207052023	0.032103921		0.088050314	-0.367228621	0.346311591	0.095890411	-0.336787947	0.331585327	0.089171975	-0.004085675	0.228237164	0.17721519	-0.256136419	0.231400578	0.113821138	-0.377275713	0.27137698	0.047945205	0.68023942	0.472976633	0.051094891	0.481229903	0.42853632
0.094936709	0.335714286	0.026514099	0.103448276	0.204869565	0.015683216	0.096153846	0.640078125	0.018617781	0.192307692	1.788571429	0.076036511	0.12295082	0.189795918	0.022830706	0.051546392	2.781122995	0.02799487	0.054945055	2.180346821	0.033722466		0.094339623	-0.329816662	0.347224946	0.102739726	-0.331096769	0.337671161	0.095541401	-0.040370225	0.231257261	0.189873418	-0.341580989	0.22034958	0.12195122	-0.400810235	0.263312481	0.051369863	0.630360799	0.46712611	0.054744526	0.394951437	0.409605075
0.101265823	0.261607143	0.02872878	0.110344828	0.177391304	0.015751376	0.102564103	0.61765625	0.019587441	0.205128205	1.748571429	0.08327775	0.131147541	0.195918367	0.025675384	0.054982818	2.747058824	0.033382736	0.058608059	2.128959538	0.029312537		0.100628931	-0.361516161	0.331641542	0.109589041	-0.337648634	0.33872985	0.101910828	0.004963055	0.234070996	0.202531646	-0.229464101	0.261289971	0.130081301	-0.39873961	0.25875984	0.054794521	0.532974383	0.430268612	0.058394161	0.326370126	0.396043905
0.107594937	0.265178571	0.02755025	0.117241379	0.185043478	0.016877667	0.108974359	0.576640625	0.021858656	0.217948718	1.68	0.078327413	0.139344262	0.193061224	0.022533089	0.058419244	2.682299465	0.032533073	0.062271062	2.073930636	0.034292737		0.106918239	-0.38648734	0.335894238	0.116438356	-0.336414829	0.336958291	0.108280255	0.036993989	0.233114564	0.215189873	-0.275447076	0.248072371	0.138211382	-0.401944413	0.259536712	0.058219178	0.518446002	0.41250906	0.062043796	0.237191052	0.386579637
0.113924051	0.269642857	0.028137894	0.124137931	0.172869565	0.017287201	0.115384615	0.573359375	0.02044179	0.230769231	1.622857143	0.078076885	0.147540984	0.169387755	0.025116969	0.06185567	2.663957219	0.030769416	0.065934066	2.056127168	0.028320549		0.113207547	-0.382432209	0.334035344	0.123287671	-0.359107238	0.331317159	0.114649682	-0.017136093	0.215006817	0.227848101	-0.241725465	0.253641153	0.146341463	-0.406837398	0.254990561	0.061643836	0.449263119	0.397719121	0.065693431	0.199366197	0.374761852
0.120253165	0.296428571	0.025923012	0.131034483	0.175304348	0.018075548	0.121794872	0.541640625	0.02058525	0.243589744	1.462857143	0.08492782	0.155737705	0.16122449	0.024191207	0.065292096	2.664705882	0.030915798	0.06959707	2.025780347	0.026971054		0.119496855	-0.428006505	0.329372681	0.130136986	-0.368053687	0.331174831	0.121019108	0.023212235	0.204428621	0.240506329	-0.231665378	0.246892105	0.154471545	-0.381769194	0.263105347	0.065068493	0.447812728	0.398716057	0.069343066	0.211164816	0.386518435
0.126582278	0.277678571	0.026204863	0.137931034	0.167652174	0.016820224	0.128205128	0.52796875	0.019566665	0.256410256	1.471428571	0.082548687	0.163934426	0.131428571	0.023800364	0.068728522	2.590588235	0.033421247	0.073260073	1.952947977	0.030740689		0.125786164	-0.395496797	0.340907589	0.136986301	-0.348325406	0.333423553	0.127388535	-0.023775293	0.204271619	0.253164557	-0.248910774	0.271029959	0.162601626	-0.414004606	0.269448546	0.068493151	0.380023883	0.383451099	0.072992701	0.158007367	0.354064071
0.132911392	0.286607143	0.029829848	0.144827586	0.178086957	0.016873366	0.134615385	0.491328125	0.020663699	0.269230769	1.317142857	0.075797259	0.172131148	0.148163265	0.022934672	0.072164948	2.510106952	0.032778515	0.076923077	1.942023121	0.028891958		0.132075472	-0.412306698	0.319011116	0.143835616	-0.368856533	0.329798134	0.133757962	0.003222304	0.204011722	0.265822785	-0.208197684	0.264540884	0.170731707	-0.400462491	0.26809481	0.071917808	0.290093812	0.365441426	0.076642336	0.117410252	0.359278662
0.139240506	0.316071429	0.028532898	0.151724138	0.199304348	0.014932073	0.141025641	0.49625	0.019117486	0.282051282	1.291428571	0.074063404	0.180327869	0.155918367	0.024105004	0.075601375	2.530320856	0.030634389	0.080586081	1.936358382	0.028157053		0.13836478	-0.471392839	0.320173718	0.150684932	-0.358678718	0.330716889	0.140127389	-0.027804913	0.201389202	0.278481013	-0.162924808	0.276053148	0.178861789	-0.403193116	0.26035244	0.075342466	0.273753751	0.357893317	0.080291971	0.094404372	0.348740234
0.14556962	0.269642857	0.028615479	0.15862069	0.168	0.015478691	0.147435897	0.470546875	0.017903705	0.294871795	1.211428571	0.077892652	0.18852459	0.133469388	0.021309524	0.079037801	2.450213904	0.031323544	0.084249084	1.927052023	0.026174031		0.144654088	-0.481767701	0.343505412	0.157534247	-0.375966302	0.33375762	0.146496815	-0.087585429	0.193077214	0.291139241	-0.07781134	0.308022909	0.18699187	-0.408142937	0.250437713	0.078767123	0.21971532	0.35019101	0.083941606	-0.009514014	0.335117541
0.151898734	0.308928571	0.02699974	0.165517241	0.164173913	0.01408979	0.153846154	0.455507813	0.019637515	0.307692308	1.282857143	0.070391906	0.196721311	0.133469388	0.020561506	0.082474227	2.460695187	0.029519431	0.087912088	1.833988439	0.029115634		0.150943396	-0.464699432	0.331181134	0.164383562	-0.368445212	0.32222787	0.152866242	-0.080957563	0.199812058	0.303797468	-0.107624003	0.290839199	0.195121951	-0.383321021	0.26622558	0.082191781	0.168760634	0.33895231	0.087591241	0.010525765	0.338377706
0.158227848	0.254464286	0.026796873	0.172413793	0.185391304	0.015753719	0.16025641	0.436640625	0.019352036	0.320512821	1.348571429	0.070864055	0.204918033	0.167346939	0.020740157	0.085910653	2.455080214	0.03576189	0.091575092	1.867572254	0.027500494		0.157232704	-0.460189216	0.328760517	0.171232877	-0.369182447	0.332897487	0.159235669	-0.105529718	0.193885084	0.316455696	-0.117247758	0.29752155	0.203252033	-0.438988716	0.253891667	0.085616438	0.157624102	0.321919128	0.091240876	0.023584978	0.343427362
0.164556962	0.275	0.026995606	0.179310345	0.148521739	0.016651972	0.166666667	0.415585938	0.017593127	0.333333333	1.242857143	0.07563338	0.213114754	0.143265306	0.021755485	0.089347079	2.387326203	0.034158631	0.095238095	1.853410405	0.030475918		0.163522013	-0.494913125	0.338177482	0.178082192	-0.3909339	0.324839051	0.165605096	-0.119469717	0.196165484	0.329113924	-0.239010927	0.293726564	0.211382114	-0.443790506	0.254828755	0.089041096	0.168234146	0.336302596	0.094890511	0.062753365	0.346475143
0.170886076	0.252678571	0.029435998	0.186206897	0.149913043	0.016988874	0.173076923	0.407109375	0.019052218	0.346153846	1.245714286	0.072282891	0.221311475	0.129387755	0.020611679	0.092783505	2.39368984	0.034304867	0.098901099	1.804855491	0.031173826		0.169811321	-0.488611143	0.321899748	0.184931507	-0.395788429	0.325365031	0.171974522	-0.133177747	0.197601525	0.341772152	-0.187484984	0.279753718	0.219512195	-0.409088117	0.262790013	0.092465753	0.137806573	0.343513622	0.098540146	0.029068216	0.330534842
0.17721519	0.233928571	0.026256073	0.193103448	0.158956522	0.016453902	0.179487179	0.442382813	0.017823322	0.358974359	1.162857143	0.067643121	0.229508197	0.123673469	0.021846879	0.096219931	2.383582888	0.031304929	0.102564103	1.787861272	0.028280314		0.176100629	-0.489865266	0.336124031	0.191780822	-0.386114135	0.324636146	0.178343949	-0.167196354	0.192554755	0.35443038	-0.131898098	0.297076339	0.227642276	-0.424430915	0.261118563	0.095890411	0.153485957	0.33347314	0.102189781	0.004657197	0.333313538
0.183544304	0.253571429	0.029556673	0.2	0.156521739	0.017169895	0.185897436	0.429257813	0.017921549	0.371794872	1.174285714	0.069739457	0.237704918	0.112244898	0.020189646	0.099656357	2.354010695	0.03020742	0.106227106	1.789075145	0.029514034		0.182389937	-0.484063574	0.333454255	0.198630137	-0.395591363	0.335471629	0.184713376	-0.174151537	0.192738434	0.367088608	-0.213101295	0.276998608	0.235772358	-0.445323995	0.255786886	0.099315068	0.125449825	0.327243166	0.105839416	-0.001485369	0.328770901
0.189873418	0.259821429	0.023517762	0.206896552	0.140173913	0.017753311	0.192307692	0.434179688	0.017982024	0.384615385	1.082857143	0.071519371	0.245901639	0.133061224	0.017404419	0.103092784	2.32855615	0.032343112	0.10989011	1.732023121	0.023735137		0.188679245	-0.524465494	0.339036752	0.205479452	-0.403966078	0.321309455	0.191082803	-0.202343755	0.175727136	0.379746835	-0.193954613	0.295745373	0.243902439	-0.43030641	0.255392508	0.102739726	0.097784779	0.317204005	0.109489051	0.01425691	0.320668914
0.196202532	0.313392857	0.029077411	0.213793103	0.141217391	0.017849241	0.198717949	0.39234375	0.016814428	0.397435897	1.14	0.068392027	0.254098361	0.133469388	0.019650041	0.10652921	2.331176471	0.032385607	0.113553114	1.781387283	0.028876796		0.194968553	-0.4752767	0.335902448	0.212328767	-0.426689263	0.322430471	0.197452229	-0.237655102	0.167797026	0.392405063	-0.22674686	0.314442735	0.25203252	-0.443611388	0.263958827	0.106164384	0.075645371	0.313211235	0.113138686	-0.038700814	0.315111487
0.202531646	0.210714286	0.030989218	0.220689655	0.146782609	0.017867938	0.205128205	0.398632813	0.01910299	0.41025641	1.017142857	0.076004296	0.262295082	0.109387755	0.021117312	0.109965636	2.302727273	0.031907697	0.117216117	1.698843931	0.027872123		0.201257862	-0.521657551	0.327698349	0.219178082	-0.408860071	0.321790836	0.203821656	-0.247207018	0.168838663	0.405063291	-0.22231939	0.256569402	0.260162602	-0.421244803	0.266970812	0.109589041	0.039320066	0.316929524	0.116788321	-0.054515218	0.323774236
0.208860759	0.179464286	0.027149171	0.227586207	0.137391304	0.018043426	0.211538462	0.386054688	0.018418791	0.423076923	0.897142857	0.073013278	0.270491803	0.082040816	0.016922736	0.113402062	2.266042781	0.032643664	0.120879121	1.683468208	0.027950606		0.20754717	-0.522768202	0.337041307	0.226027397	-0.421708111	0.31327098	0.210191083	-0.250018978	0.161644715	0.417721519	-0.270933005	0.268653855	0.268292683	-0.446135297	0.25909193	0.113013699	0.027336267	0.30510235	0.120437956	-0.050303312	0.317825388
0.215189873	0.205357143	0.027184531	0.234482759	0.151652174	0.016534695	0.217948718	0.392070312	0.017585646	0.435897436	0.9	0.070145621	0.278688525	0.091836735	0.018990561	0.116838488	2.258930481	0.031483131	0.124542125	1.636531792	0.028523687		0.213836478	-0.497961799	0.313303646	0.232876712	-0.435873972	0.320648479	0.21656051	-0.228928257	0.163400302	0.430379747	-0.226552725	0.277118921	0.276422764	-0.440962502	0.258408341	0.116438356	0.023240384	0.303701132	0.124087591	-0.073479403	0.304304906
0.221518987	0.176785714	0.024659027	0.24137931	0.152695652	0.017202594	0.224358974	0.378125	0.014765625	0.448717949	0.877142857	0.067522332	0.286885246	0.106938776	0.017281075	0.120274914	2.233475936	0.033020966	0.128205128	1.672138728	0.025046994		0.220125786	-0.528197815	0.306975407	0.239726027	-0.419563382	0.315028696	0.222929936	-0.225051566	0.177325594	0.443037975	-0.197727756	0.289204561	0.284552846	-0.45775974	0.262504122	0.119863014	-0.034277678	0.292058148	0.127737226	-0.14751397	0.290836681
0.227848101	0.201785714	0.027962826	0.248275862	0.168695652	0.017286642	0.230769231	0.384414063	0.017588026	0.461538462	0.951428571	0.070803551	0.295081967	0.088163265	0.018962863	0.12371134	2.177326203	0.032938114	0.131868132	1.610231214	0.029040045		0.226415094	-0.558175796	0.328425535	0.246575342	-0.40711677	0.325257165	0.229299363	-0.275903382	0.162019106	0.455696203	-0.275106231	0.279778913	0.292682927	-0.448713207	0.264699757	0.123287671	-0.030110692	0.29988861	0.131386861	-0.108979181	0.294768013
0.234177215	0.190178571	0.026457965	0.255172414	0.154434783	0.016260228	0.237179487	0.347773438	0.017169153	0.474358974	0.834285714	0.070122924	0.303278689	0.091020408	0.017421018	0.127147766	2.190053476	0.029548871	0.135531136	1.64017341	0.03087034		0.232704403	-0.535407117	0.323049958	0.253424658	-0.464165368	0.31545667	0.23566879	-0.281830075	0.17014481	0.46835443	-0.219702759	0.288565076	0.300813008	-0.445389029	0.256811888	0.126712329	-0.072024407	0.289467534	0.135036496	-0.146282017	0.301912825
0.240506329	0.238392857	0.023305282	0.262068966	0.142608696	0.01502814	0.243589744	0.36828125	0.018174525	0.487179487	0.742857143	0.0642063	0.31147541	0.073877551	0.018701674	0.130584192	2.137272727	0.027693933	0.139194139	1.561676301	0.030578969		0.238993711	-0.549941769	0.341817394	0.260273973	-0.427619293	0.319768883	0.242038217	-0.292998628	0.158342712	0.481012658	-0.243394094	0.273518627	0.308943089	-0.429602556	0.253114258	0.130136986	-0.057869692	0.292154465	0.138686131	-0.141571543	0.294595096
0.246835443	0.255357143	0.026869512	0.268965517	0.129391304	0.015028784	0.25	0.361171875	0.017261596	0.5	0.697142857	0.067348621	0.319672131	0.06122449	0.015765884	0.134020619	2.072139037	0.030013151	0.142857143	1.593236994	0.029479843		0.245283019	-0.532113133	0.322502835	0.267123288	-0.442299703	0.316428191	0.248407643	-0.27342594	0.173508849	0.493670886	-0.265478302	0.266166626	0.317073171	-0.458199833	0.256957906	0.133561644	-0.098213764	0.292170306	0.142335766	-0.205770013	0.279629518
0.253164557	0.191964286	0.027472592	0.275862069	0.106086957	0.019101955	0.256410256	0.325078125	0.016959386	0.512820513	0.645714286	0.05953836	0.327868852	0.053877551	0.019798064	0.137457045	2.084491979	0.029560344	0.146520147	1.556820809	0.028615234		0.251572327	-0.562349886	0.336957722	0.273972603	-0.441611735	0.315410815	0.25477707	-0.295298256	0.16063275	0.506329114	-0.25424854	0.254717999	0.325203252	-0.481190094	0.249771856	0.136986301	-0.104255902	0.288561704	0.145985401	-0.154045453	0.291031389
0.259493671	0.191964286	0.029514973	0.282758621	0.112347826	0.018240021	0.262820513	0.350507813	0.016309785	0.525641026	0.645714286	0.057869664	0.336065574	0.08	0.019095935	0.140893471	2.103208556	0.033579439	0.15018315	1.564508671	0.028165919		0.257861635	-0.564638356	0.328879649	0.280821918	-0.443071647	0.315882003	0.261146497	-0.325154061	0.155842264	0.518987342	-0.305769169	0.255233109	0.333333333	-0.455449874	0.254785529	0.140410959	-0.111230773	0.270010211	0.149635036	-0.21449197	0.273262914
0.265822785	0.207142857	0.032229051	0.289655172	0.176	0.017263496	0.269230769	0.34203125	0.016253692	0.538461538	0.537142857	0.055810174	0.344262295	0.067346939	0.022209296	0.144329897	2.119304813	0.034037649	0.153846154	1.468612717	0.030015895		0.264150943	-0.555789782	0.335591084	0.287671233	-0.429718038	0.314799577	0.267515924	-0.315231904	0.150087342	0.53164557	-0.293425217	0.244558039	0.341463415	-0.475543297	0.252062084	0.143835616	-0.110443307	0.287114846	0.153284672	-0.234363176	0.269191797
0.272151899	0.221428571	0.029609491	0.296551724	0.136695652	0.016127132	0.275641026	0.316328125	0.014145046	0.551282051	0.591428571	0.068601779	0.352459016	0.075510204	0.016502874	0.147766323	2.054919786	0.028932197	0.157509158	1.512312139	0.032324871		0.270440252	-0.566813989	0.311942036	0.294520548	-0.467843758	0.299227275	0.27388535	-0.307870494	0.16275073	0.544303797	-0.280976475	0.244821694	0.349593496	-0.48003894	0.258665492	0.147260274	-0.140205932	0.280776225	0.156934307	-0.206278695	0.273478766
0.278481013	0.223214286	0.023368308	0.303448276	0.175652174	0.018516635	0.282051282	0.300742188	0.01575178	0.564102564	0.482857143	0.056668747	0.360655738	0.088163265	0.0162572	0.151202749	2.051550802	0.031405859	0.161172161	1.478323699	0.028464247		0.27672956	-0.568258325	0.330266141	0.301369863	-0.43111498	0.31839674	0.280254777	-0.324294445	0.1538091	0.556962025	-0.301422204	0.253384022	0.357723577	-0.472921301	0.25619186	0.150684932	-0.142302774	0.26958182	0.160583942	-0.218805734	0.276153781
0.284810127	0.160714286	0.026726124	0.310344828	0.147130435	0.015984719	0.288461538	0.295	0.016330973	0.576923077	0.554285714	0.054408883	0.368852459	0.060408163	0.015380554	0.154639175	2.056042781	0.03198518	0.164835165	1.521213873	0.026758455		0.283018868	-0.581039509	0.321043323	0.308219178	-0.469805882	0.31540129	0.286624204	-0.295000475	0.165712425	0.569620253	-0.332291972	0.233154546	0.365853659	-0.455267951	0.262419378	0.154109589	-0.160224982	0.269138747	0.164233577	-0.243963859	0.273098069
0.291139241	0.188392857	0.027799133	0.317241379	0.141913043	0.016710537	0.294871795	0.320703125	0.019220536	0.58974359	0.56	0.066935241	0.37704918	0.051836735	0.015411663	0.158075601	2.016737968	0.034394104	0.168498168	1.504219653	0.033634452		0.289308176	-0.563748226	0.32375051	0.315068493	-0.426899792	0.313874133	0.292993631	-0.335109748	0.156971347	0.582278481	-0.31019383	0.255018934	0.37398374	-0.474743831	0.25450429	0.157534247	-0.191774355	0.240029297	0.167883212	-0.253090468	0.26782464
0.297468354	0.153571429	0.024013708	0.324137931	0.127652174	0.015321571	0.301282051	0.293085938	0.016843817	0.602564103	0.4	0.061875451	0.385245902	0.080408163	0.017907672	0.161512027	2.014491979	0.033499871	0.172161172	1.45283237	0.030196901		0.295597484	-0.565760668	0.317197525	0.321917808	-0.450026458	0.320963544	0.299363057	-0.356135297	0.156016288	0.594936709	-0.384751838	0.212052809	0.382113821	-0.47014536	0.254867783	0.160958904	-0.20548297	0.254501688	0.171532847	-0.267566893	0.260944998
0.303797468	0.170535714	0.02859639	0.331034483	0.149217391	0.016636998	0.307692308	0.26328125	0.01826104	0.615384615	0.402857143	0.057583303	0.393442623	0.074285714	0.018022893	0.164948454	2.01	0.031873601	0.175824176	1.408323699	0.031391543		0.301886792	-0.586295823	0.31697431	0.328767123	-0.473793554	0.301772224	0.305732484	-0.333524364	0.149050775	0.607594937	-0.301718275	0.249038671	0.390243902	-0.491505862	0.257045598	0.164383562	-0.211995739	0.245800907	0.175182482	-0.26950407	0.265587987
0.310126582	0.138392857	0.027703762	0.337931034	0.114086957	0.017636223	0.314102564	0.276953125	0.018615853	0.628205128	0.434285714	0.056853553	0.401639344	0.089387755	0.01817766	0.16838488	1.985668449	0.031829718	0.179487179	1.45283237	0.028951312		0.308176101	-0.561721088	0.324297355	0.335616438	-0.452996118	0.309146053	0.312101911	-0.331269365	0.15526569	0.620253165	-0.338529524	0.240081549	0.398373984	-0.489253616	0.247206834	0.167808219	-0.214969618	0.254341534	0.178832117	-0.29713808	0.253690817
0.316455696	0.105357143	0.02502486	0.344827586	0.112347826	0.017046885	0.320512821	0.289257813	0.016099758	0.641025641	0.342857143	0.05664065	0.409836066	0.067755102	0.016445688	0.171821306	1.966203209	0.034124258	0.183150183	1.412369942	0.032231975		0.314465409	-0.58364234	0.310447025	0.342465753	-0.47278722	0.302024572	0.318471338	-0.357099832	0.145729669	0.632911392	-0.386305849	0.207900387	0.406504065	-0.478070347	0.258149629	0.171232877	-0.205819902	0.25540094	0.182481752	-0.282360867	0.252346476
0.32278481	0.166071429	0.029982457	0.351724138	0.136347826	0.015121877	0.326923077	0.299648438	0.015157689	0.653846154	0.297142857	0.062259496	0.418032787	0.05877551	0.019801766	0.175257732	2.003262032	0.03531776	0.186813187	1.405895954	0.031244855		0.320754717	-0.558931458	0.30507118	0.349315068	-0.457166602	0.303169689	0.324840764	-0.337031333	0.159420613	0.64556962	-0.362473292	0.221051263	0.414634146	-0.467735007	0.247282687	0.174657534	-0.282569287	0.231087065	0.186131387	-0.28164843	0.256549797
0.329113924	0.248214286	0.024646092	0.35862069	0.119304348	0.018302264	0.333333333	0.291445313	0.014709082	0.666666667	0.251428571	0.056680991	0.426229508	0.073061224	0.019594345	0.178694158	1.945614973	0.030943864	0.19047619	1.376763006	0.030546426		0.327044025	-0.5564496	0.311700781	0.356164384	-0.471624422	0.312681225	0.331210191	-0.313466035	0.159137759	0.658227848	-0.380397021	0.203041827	0.422764228	-0.50289151	0.254904668	0.178082192	-0.217783877	0.253058601	0.189781022	-0.340197583	0.237875616
0.335443038	0.178571429	0.028599317	0.365517241	0.116869565	0.016622266	0.33974359	0.295	0.015108603	0.679487179	0.265714286	0.056316163	0.43442623	0.092244898	0.017997362	0.182130584	1.952727273	0.03048576	0.194139194	1.439479769	0.02974082		0.333333333	-0.588104423	0.320735124	0.363013699	-0.474937441	0.307691722	0.337579618	-0.323608726	0.158114509	0.670886076	-0.312594479	0.227869765	0.430894309	-0.474103694	0.251840909	0.181506849	-0.301370539	0.226365762	0.193430657	-0.327599085	0.240658437
0.341772152	0.183928571	0.025865749	0.372413793	0.113043478	0.016825581	0.346153846	0.259726563	0.015656559	0.692307692	0.274285714	0.051968593	0.442622951	0.097142857	0.016339587	0.18556701	1.875989305	0.033043342	0.197802198	1.387283237	0.028782413		0.339622642	-0.605828539	0.319133262	0.369863014	-0.464857826	0.306465772	0.343949045	-0.367654556	0.151700716	0.683544304	-0.38545162	0.192616358	0.43902439	-0.465543212	0.255394731	0.184931507	-0.298012617	0.224778315	0.197080292	-0.369761562	0.230060598
0.348101266	0.159821429	0.026978325	0.379310345	0.123478261	0.016392169	0.352564103	0.278046875	0.017065742	0.705128205	0.185714286	0.053813738	0.450819672	0.08122449	0.017767952	0.189003436	1.878235294	0.03175821	0.201465201	1.344393064	0.0287757		0.34591195	-0.584385121	0.311234182	0.376712329	-0.467829317	0.31097817	0.350318471	-0.346493495	0.157660911	0.696202532	-0.340220734	0.22226196	0.447154472	-0.498612224	0.248239655	0.188356164	-0.271137541	0.234252481	0.200729927	-0.317630585	0.247725053
0.35443038	0.144642857	0.025827504	0.386206897	0.117913043	0.018180494	0.358974359	0.2753125	0.016737949	0.717948718	0.168571429	0.053006738	0.459016393	0.063673469	0.015973948	0.192439863	1.923903743	0.033975182	0.205128205	1.356127168	0.03219678		0.352201258	-0.567397532	0.301978146	0.383561644	-0.483881068	0.309308557	0.356687898	-0.326808598	0.163960955	0.708860759	-0.412323675	0.208451633	0.455284553	-0.478516235	0.237965146	0.191780822	-0.262595374	0.234263362	0.204379562	-0.357732951	0.233812222
0.360759494	0.121428571	0.031448857	0.393103448	0.141913043	0.015856101	0.365384615	0.272578125	0.018315904	0.730769231	0.248571429	0.056518734	0.467213115	0.073469388	0.018249052	0.195876289	1.889465241	0.034416911	0.208791209	1.342774566	0.0271822		0.358490566	-0.600037851	0.320927193	0.390410959	-0.475068781	0.310854853	0.363057325	-0.366140165	0.147985026	0.721518987	-0.384757154	0.207841668	0.463414634	-0.487038609	0.252711769	0.195205479	-0.310249907	0.225775366	0.208029197	-0.351828958	0.238570981
0.367088608	0.184821429	0.029392635	0.4	0.119304348	0.01706391	0.371794872	0.26109375	0.016498413	0.743589744	0.165714286	0.052478178	0.475409836	0.03755102	0.019250254	0.199312715	1.852780749	0.031199114	0.212454212	1.322543353	0.029606776		0.364779874	-0.579774399	0.314577657	0.397260274	-0.471182144	0.306941613	0.369426752	-0.374322734	0.148231436	0.734177215	-0.40928838	0.195050191	0.471544715	-0.497481596	0.247866171	0.198630137	-0.333867443	0.221509258	0.211678832	-0.327324312	0.242344649
0.373417722	0.175892857	0.027780773	0.406896552	0.117565217	0.016605955	0.378205128	0.258359375	0.018034359	0.756410256	0.217142857	0.045467189	0.483606557	0.095102041	0.018534882	0.202749141	1.869251337	0.035430733	0.216117216	1.349653179	0.030560546		0.371069182	-0.600037308	0.308998163	0.404109589	-0.475296781	0.310980834	0.375796178	-0.323259147	0.158799548	0.746835443	-0.352072191	0.214955313	0.479674797	-0.494625055	0.244608431	0.202054795	-0.308310327	0.22262064	0.215328467	-0.385027482	0.227555757
0.379746835	0.133928571	0.031529364	0.413793103	0.109565217	0.017908822	0.384615385	0.23484375	0.016559209	0.769230769	0.145714286	0.042280888	0.491803279	0.070204082	0.01755178	0.206185567	1.847540107	0.034827945	0.21978022	1.322947977	0.032106344		0.377358491	-0.573332599	0.317487215	0.410958904	-0.507210514	0.309868784	0.382165605	-0.385361983	0.146750914	0.759493671	-0.386238282	0.202870707	0.487804878	-0.498330448	0.257540386	0.205479452	-0.308013262	0.225240677	0.218978102	-0.367420427	0.234288494
0.386075949	0.158035714	0.02706565	0.420689655	0.114782609	0.01653089	0.391025641	0.259179688	0.01693713	0.782051282	0.108571429	0.046472287	0.5	0.031428571	0.016273946	0.209621993	1.856898396	0.03243483	0.223443223	1.276820809	0.02821862		0.383647799	-0.615161774	0.32295968	0.417808219	-0.48153346	0.301785965	0.388535032	-0.3559741	0.15354554	0.772151899	-0.328207658	0.229616574	0.495934959	-0.499484941	0.248598405	0.20890411	-0.331581019	0.218741137	0.222627737	-0.375454149	0.227565871
0.392405063	0.129464286	0.027990039	0.427586207	0.101913043	0.014854088	0.397435897	0.229648438	0.017510486	0.794871795	0.145714286	0.039691669	0.508196721	0.066938776	0.016357318	0.213058419	1.839304813	0.031324976	0.227106227	1.271560694	0.026925124		0.389937107	-0.58067299	0.31784852	0.424657534	-0.517704996	0.299563773	0.394904459	-0.347782507	0.153159385	0.784810127	-0.345480816	0.236983031	0.504065041	-0.499708054	0.243214511	0.212328767	-0.300231694	0.22274244	0.226277372	-0.378335964	0.22165591
0.398734177	0.132142857	0.025842932	0.434482759	0.093565217	0.017927862	0.403846154	0.23375	0.016980799	0.807692308	0.142857143	0.036589281	0.516393443	0.049387755	0.017700314	0.216494845	1.843796791	0.035232753	0.230769231	1.271560694	0.029551537		0.396226415	-0.58130913	0.314933243	0.431506849	-0.503747501	0.300980609	0.401273885	-0.4069443	0.150650717	0.797468354	-0.376446527	0.220058152	0.512195122	-0.487599763	0.245950478	0.215753425	-0.325266995	0.217815223	0.229927007	-0.413476812	0.220241812
0.405063291	0.201785714	0.028943449	0.44137931	0.09773913	0.017421331	0.41025641	0.240859375	0.018256044	0.820512821	0.165714286	0.035382458	0.524590164	0.069387755	0.016779432	0.219931271	1.810106952	0.033394298	0.234432234	1.285317919	0.027523256		0.402515723	-0.603044024	0.304274023	0.438356164	-0.497638016	0.299474225	0.407643312	-0.345048235	0.155933671	0.810126582	-0.410077541	0.202959047	0.520325203	-0.50731074	0.258274648	0.219178082	-0.381725799	0.20423425	0.233576642	-0.400683541	0.230517805
0.411392405	0.157142857	0.029121929	0.448275862	0.105391304	0.015575309	0.416666667	0.230195313	0.017437918	0.833333333	0.16	0.045323328	0.532786885	0.092653061	0.018649578	0.223367698	1.806737968	0.034470957	0.238095238	1.223815029	0.029947227		0.408805031	-0.606312426	0.30978665	0.445205479	-0.491605947	0.300562234	0.414012739	-0.36265009	0.153759106	0.82278481	-0.411503783	0.209125335	0.528455285	-0.518844308	0.24684531	0.22260274	-0.362045408	0.209284884	0.237226277	-0.438094708	0.212754259
0.417721519	0.122321429	0.02652417	0.455172414	0.116869565	0.017536058	0.423076923	0.244140625	0.016964147	0.846153846	0.148571429	0.042757981	0.540983607	0.05755102	0.019719778	0.226804124	1.797379679	0.037652823	0.241758242	1.22867052	0.026283018		0.41509434	-0.592888639	0.3189432	0.452054795	-0.510661596	0.299181247	0.420382166	-0.382413518	0.15365625	0.835443038	-0.419079482	0.205785083	0.536585366	-0.488872059	0.255852607	0.226027397	-0.372479783	0.20741102	0.240875912	-0.410209327	0.224589667
0.424050633	0.172321429	0.028224879	0.462068966	0.088347826	0.016427521	0.429487179	0.213515625	0.016377879	0.858974359	0.114285714	0.04070802	0.549180328	0.05877551	0.015668579	0.23024055	1.821336898	0.032704904	0.245421245	1.218554913	0.030078883		0.421383648	-0.617882586	0.315522502	0.45890411	-0.485709174	0.309556496	0.426751592	-0.360771765	0.1517927	0.848101266	-0.441661281	0.197923197	0.544715447	-0.516217681	0.240016274	0.229452055	-0.360716984	0.212426217	0.244525547	-0.415734615	0.216846611
0.430379747	0.159821429	0.02822036	0.468965517	0.109217391	0.015892988	0.435897436	0.248242188	0.016252289	0.871794872	0.117142857	0.031582739	0.557377049	0.018367347	0.016713526	0.233676976	1.773048128	0.033278391	0.249084249	1.222601156	0.027664319		0.427672956	-0.569321708	0.313445512	0.465753425	-0.531450207	0.296717902	0.433121019	-0.391123727	0.148656855	0.860759494	-0.526588882	0.180133698	0.552845528	-0.482517376	0.242778337	0.232876712	-0.359668578	0.207838172	0.248175182	-0.409848545	0.217695137
0.436708861	0.103571429	0.026471972	0.475862069	0.111652174	0.01715964	0.442307692	0.219257813	0.018650342	0.884615385	0.082857143	0.033146552	0.56557377	0.03877551	0.017233724	0.237113402	1.740481283	0.031742322	0.252747253	1.17849711	0.031760918		0.433962264	-0.617156678	0.316480171	0.47260274	-0.527767627	0.303051649	0.439490446	-0.370015954	0.158388641	0.873417722	-0.54504553	0.160585989	0.56097561	-0.513606174	0.237471081	0.23630137	-0.373376132	0.205372077	0.251824818	-0.391206668	0.226883029
0.443037975	0.124107143	0.027982063	0.482758621	0.07826087	0.013886932	0.448717949	0.23921875	0.01916358	0.897435897	0.08	0.02573967	0.573770492	0.058367347	0.018292409	0.240549828	1.733368984	0.035720646	0.256410256	1.216531792	0.022166469		0.440251572	-0.591084609	0.324982067	0.479452055	-0.498975695	0.30178273	0.445859873	-0.394173028	0.151023684	0.886075949	-0.50103845	0.200542992	0.569105691	-0.525219948	0.239864326	0.239726027	-0.37146755	0.20516441	0.255474453	-0.409846622	0.219344464
0.449367089	0.086607143	0.030749953	0.489655172	0.085565217	0.01530668	0.455128205	0.18234375	0.015953948	0.91025641	0.102857143	0.027706921	0.581967213	0.063673469	0.016436568	0.243986254	1.704545455	0.034924853	0.26007326	1.178901734	0.028659141		0.446540881	-0.610892078	0.308737865	0.48630137	-0.520832006	0.301848632	0.452229299	-0.359087312	0.1604449	0.898734177	-0.576141573	0.168880766	0.577235772	-0.508707638	0.24508219	0.243150685	-0.367766129	0.200269186	0.259124088	-0.427921501	0.215869387
0.455696203	0.116964286	0.029246898	0.496551724	0.078956522	0.017011363	0.461538462	0.200664062	0.017623869	0.923076923	0.108571429	0.027783419	0.590163934	0.085714286	0.015542394	0.24742268	1.736363636	0.039361813	0.263736264	1.172023121	0.026302943		0.452830189	-0.609330258	0.316098525	0.493150685	-0.508873681	0.297619072	0.458598726	-0.395973086	0.148795983	0.911392405	-0.586098389	0.159596153	0.585365854	-0.516089492	0.233148555	0.246575342	-0.372342553	0.204832436	0.262773723	-0.394425891	0.215086526
0.462025316	0.125892857	0.027919316	0.503448276	0.055304348	0.016069565	0.467948718	0.194101563	0.016520038	0.935897436	0.1	0.028678371	0.598360656	0.090204082	0.017077572	0.250859107	1.737486631	0.03248566	0.267399267	1.180924855	0.02732038		0.459119497	-0.599409496	0.308084226	0.5	-0.510413462	0.299008241	0.464968153	-0.36361961	0.148416482	0.924050633	-0.618464844	0.153858782	0.593495935	-0.533970685	0.242427135	0.25	-0.423080425	0.186448542	0.266423358	-0.444371934	0.21319221
0.46835443	0.142857143	0.029693373	0.510344828	0.113391304	0.01617668	0.474358974	0.208320313	0.018062177	0.948717949	0.114285714	0.026954232	0.606557377	0.006122449	0.017224055	0.254295533	1.734117647	0.03126473	0.271062271	1.129942197	0.027410241		0.465408805	-0.603283924	0.315992598	0.506849315	-0.509215361	0.306345015	0.47133758	-0.382875428	0.14958044	0.936708861	-0.696272369	0.124472933	0.601626016	-0.528322809	0.234140804	0.253424658	-0.401913622	0.194771003	0.270072993	-0.464114429	0.207724962
0.474683544	0.163392857	0.029300274	0.517241379	0.075130435	0.018523788	0.480769231	0.184804688	0.015429509	0.961538462	0.105714286	0.023440763	0.614754098	0.054285714	0.015446216	0.257731959	1.716524064	0.035068514	0.274725275	1.193468208	0.033946482		0.471698113	-0.610124525	0.307038953	0.51369863	-0.509517525	0.3045101	0.477707006	-0.365069292	0.154808422	0.949367089	-0.750806694	0.112401299	0.609756098	-0.518950573	0.240914956	0.256849315	-0.386768394	0.200345265	0.273722628	-0.443480107	0.217602017
0.481012658	0.083035714	0.028337632	0.524137931	0.083130435	0.016000151	0.487179487	0.183164063	0.015306908	0.974358974	0.128571429	0.022632828	0.62295082	0.059183673	0.015589219	0.261168385	1.682834225	0.038840592	0.278388278	1.144508671	0.028980817		0.477987421	-0.6021785	0.313653078	0.520547945	-0.525045779	0.297914832	0.484076433	-0.320707581	0.160736984	0.962025316	-0.827627623	0.073186522	0.617886179	-0.529103277	0.241556566	0.260273973	-0.406064111	0.193166082	0.277372263	-0.433506201	0.201563083
0.487341772	0.144642857	0.025858351	0.531034483	0.081043478	0.016973628	0.493589744	0.198203125	0.017286701	0.987179487	0.122857143	0.017263859	0.631147541	0.049387755	0.015405609	0.264604811	1.655508021	0.033676611	0.282051282	1.147745665	0.027189306		0.48427673	-0.617884101	0.313461517	0.52739726	-0.522935822	0.299067028	0.49044586	-0.353294551	0.159406901	0.974683544	-0.845992025	0.068451734	0.62601626	-0.508879599	0.244935994	0.26369863	-0.406364658	0.195105041	0.281021898	-0.45521253	0.205405705
0.493670886	0.150892857	0.028818546	0.537931034	0.078956522	0.017481367	0.5	0.177148437	0.017471672	1	0.128571429	0.012371791	0.639344262	0.063673469	0.017911067	0.268041237	1.691818182	0.036684855	0.285714286	1.123468208	0.029520828		0.490566038	-0.615265993	0.302446366	0.534246575	-0.527995978	0.312427436	0.496815287	-0.371752154	0.150930422	0.987341772	-0.845647265	0.064860295	0.634146341	-0.523895536	0.233590542	0.267123288	-0.396764702	0.199948448	0.284671533	-0.447581664	0.21009912
0.5	0.123214286	0.027984485	0.544827586	0.087304348	0.016437276	0.506410256	0.174140625	0.013372296				0.647540984	0.055510204	0.016336935	0.271477663	1.663743316	0.033249072	0.289377289	1.078959538	0.029327753		0.496855346	-0.625350048	0.307025931	0.54109589	-0.526023403	0.303766293	0.503184713	-0.37296878	0.153933073				0.642276423	-0.501691146	0.245417743	0.270547945	-0.376529304	0.209162987	0.288321168	-0.451183447	0.219678652
0.506329114	0.1125	0.027819916	0.551724138	0.08	0.018328653	0.512820513	0.201757813	0.015445589				0.655737705	0.048571429	0.017514865	0.274914089	1.642406417	0.036370293	0.293040293	1.119017341	0.028990165		0.503144654	-0.650569051	0.296201072	0.547945205	-0.513526381	0.305672532	0.50955414	-0.398114242	0.14497954				0.650406504	-0.523348442	0.234285159	0.273972603	-0.392252954	0.198286965	0.291970803	-0.429381674	0.215426021
0.512658228	0.08125	0.026241343	0.55862069	0.074086957	0.016806012	0.519230769	0.184804688	0.016780488				0.663934426	0.068163265	0.01676011	0.278350515	1.641283422	0.037669436	0.296703297	1.123468208	0.032108307		0.509433962	-0.600098065	0.303361168	0.554794521	-0.532884156	0.2965874	0.515923567	-0.350187161	0.161508057				0.658536585	-0.541044922	0.238712194	0.27739726	-0.365981862	0.212018173	0.295620438	-0.434251367	0.220028808
0.518987342	0.145535714	0.026457965	0.565517241	0.054956522	0.015399349	0.525641026	0.191367188	0.015865291				0.672131148	0.026938776	0.017285317	0.281786942	1.587005348	0.035043092	0.3003663	1.069653179	0.025167337		0.51572327	-0.610992482	0.307793369	0.561643836	-0.550554083	0.299472526	0.522292994	-0.374104052	0.155889556				0.666666667	-0.530263947	0.242437417	0.280821918	-0.414509699	0.19581497	0.299270073	-0.426635477	0.219196171
0.525316456	0.124107143	0.027055045	0.572413793	0.060173913	0.018656452	0.532051282	0.2053125	0.014063728				0.680327869	0.044489796	0.016510141	0.285223368	1.60684492	0.037009712	0.304029304	1.106878613	0.026914389		0.522012579	-0.649587883	0.287743353	0.568493151	-0.543076026	0.307302795	0.52866242	-0.371798063	0.15074455				0.674796748	-0.520588021	0.249228656	0.284246575	-0.380965384	0.204838361	0.302919708	-0.479803674	0.205957089
0.53164557	0.126785714	0.025056696	0.579310345	0.104347826	0.01692148	0.538461538	0.173320312	0.016753911				0.68852459	0.050204082	0.016537968	0.288659794	1.57802139	0.035605425	0.307692308	1.073699422	0.028676274		0.528301887	-0.641439974	0.306708641	0.575342466	-0.533286901	0.302486515	0.535031847	-0.387943462	0.149320802				0.682926829	-0.538855045	0.250869125	0.287671233	-0.402934527	0.199218026	0.306569343	-0.487372213	0.196481695
0.537974684	0.086607143	0.024616154	0.586206897	0.069565217	0.017491018	0.544871795	0.180703125	0.016544121				0.696721311	0.048163265	0.015806831	0.29209622	1.581016043	0.035303951	0.311355311	1.042138728	0.027783608		0.534591195	-0.630227604	0.299956817	0.582191781	-0.520275188	0.300048897	0.541401274	-0.395567986	0.142003729				0.691056911	-0.501420911	0.251410187	0.29109589	-0.428763587	0.191735317	0.310218978	-0.438070799	0.213886412
0.544303797	0.125892857	0.025092145	0.593103448	0.051130435	0.01589059	0.551282051	0.14078125	0.014710226				0.704918033	0.048979592	0.0185209	0.295532646	1.561176471	0.035485288	0.315018315	1.066416185	0.030651484		0.540880503	-0.644077106	0.302606295	0.589041096	-0.542753786	0.30125533	0.547770701	-0.37487475	0.156892891				0.699186992	-0.504072998	0.247398985	0.294520548	-0.396005059	0.199537608	0.313868613	-0.459066631	0.2187664
0.550632911	0.11875	0.027648457	0.6	0.099478261	0.015577755	0.557692308	0.155546875	0.018304471				0.713114754	0.050612245	0.016393942	0.298969072	1.530106952	0.032136293	0.318681319	1.00734104	0.025358646		0.547169811	-0.631973877	0.300754113	0.595890411	-0.534048702	0.310072731	0.554140127	-0.390190698	0.150544739				0.707317073	-0.545841706	0.244455188	0.297945205	-0.41170916	0.195905913	0.317518248	-0.469742967	0.202206483
0.556962025	0.065178571	0.027498116	0.606896552	0.085217391	0.0165866	0.564102564	0.146523438	0.017138468				0.721311475	0.056734694	0.014906567	0.302405498	1.551069519	0.035784902	0.322344322	1.025549133	0.026826437		0.553459119	-0.650611404	0.298923654	0.602739726	-0.533007288	0.301851515	0.560509554	-0.39900272	0.150948744				0.715447154	-0.492913929	0.257878827	0.301369863	-0.387694806	0.200486555	0.321167883	-0.462004365	0.210920475
0.563291139	0.124107143	0.027982063	0.613793103	0.053565217	0.015789121	0.570512821	0.17796875	0.016671527				0.729508197	0.051020408	0.01916521	0.305841924	1.525989305	0.034395672	0.326007326	1.02716763	0.028972341		0.559748428	-0.639744105	0.286801365	0.609589041	-0.53674829	0.303478374	0.566878981	-0.401090514	0.150562583				0.723577236	-0.516553336	0.25276624	0.304794521	-0.430141941	0.19154941	0.324817518	-0.486757897	0.205365853
0.569620253	0.11875	0.02703618	0.620689655	0.07373913	0.015761205	0.576923077	0.136132812	0.01651696				0.737704918	0.058367347	0.018777773	0.309278351	1.497540107	0.03637794	0.32967033	1.03283237	0.027799307		0.566037736	-0.625525645	0.30272571	0.616438356	-0.535866615	0.29875036	0.573248408	-0.400974885	0.144951713				0.731707317	-0.533547147	0.249028706	0.308219178	-0.419203907	0.19204192	0.328467153	-0.467019148	0.205715904
0.575949367	0.10625	0.026180514	0.627586207	0.051130435	0.016707098	0.583333333	0.111796875	0.016163927				0.745901639	0.047346939	0.01674186	0.312714777	1.534224599	0.032489305	0.333333333	1.009364162	0.024812543		0.572327044	-0.638326638	0.287324438	0.623287671	-0.524745763	0.299215769	0.579617834	-0.365883533	0.147082376				0.739837398	-0.496823524	0.256121413	0.311643836	-0.427901324	0.189504925	0.332116788	-0.471680764	0.20690642
0.582278481	0.0875	0.028470245	0.634482759	0.071304348	0.017905444	0.58974359	0.139960938	0.015687284				0.754098361	0.058367347	0.017970822	0.316151203	1.477326203	0.036479104	0.336996337	1.004913295	0.029336655		0.578616352	-0.647287017	0.291818459	0.630136986	-0.540971713	0.305882254	0.585987261	-0.374676933	0.15679837				0.74796748	-0.520482776	0.256470794	0.315068493	-0.37508094	0.204738444	0.335766423	-0.510609869	0.196652956
0.588607595	0.113392857	0.025141659	0.64137931	0.063652174	0.016551406	0.596153846	0.156367188	0.015874901				0.762295082	0.037142857	0.01879409	0.319587629	1.500160428	0.037902969	0.340659341	1.038092486	0.026007334		0.58490566	-0.650231413	0.295181899	0.636986301	-0.521137629	0.303990444	0.592356688	-0.388197256	0.148877067				0.756097561	-0.489751433	0.2613437	0.318493151	-0.414202885	0.196850668	0.339416058	-0.473991865	0.211042756
0.594936709	0.052678571	0.026705087	0.648275862	0.022956522	0.017578781	0.602564103	0.146796875	0.015505715				0.770491803	0.08	0.015056965	0.323024055	1.49342246	0.036044435	0.344322344	0.973352601	0.026445563		0.591194969	-0.640295509	0.282298852	0.643835616	-0.530884194	0.304249849	0.598726115	-0.38341866	0.15018726				0.764227642	-0.496387219	0.266368037	0.321917808	-0.407795708	0.202918899	0.343065693	-0.490013887	0.203230012
0.601265823	0.125892857	0.02696059	0.655172414	0.058434783	0.016610325	0.608974359	0.143242188	0.016078009				0.778688525	0.058367347	0.019276847	0.326460481	1.472085561	0.034733934	0.347985348	1.01867052	0.027322747		0.597484277	-0.64032638	0.289291948	0.650684932	-0.526108258	0.303639271	0.605095541	-0.38307336	0.148375217				0.772357724	-0.51729564	0.264897232	0.325342466	-0.387584673	0.20754041	0.346715328	-0.518241782	0.18944538
0.607594937	0.079464286	0.027493477	0.662068966	0.077913043	0.015465515	0.615384615	0.129296875	0.015285621				0.786885246	0.04244898	0.019104657	0.329896907	1.44026738	0.031981565	0.351648352	0.96283237	0.028853399		0.603773585	-0.65447094	0.28564646	0.657534247	-0.538292015	0.307564758	0.611464968	-0.376624352	0.152797656				0.780487805	-0.487989111	0.276539393	0.328767123	-0.40219837	0.197035273	0.350364964	-0.455558441	0.211134811
0.613924051	0.079464286	0.025756878	0.668965517	0.059478261	0.015674728	0.621794872	0.168945313	0.017697026				0.795081967	0.024897959	0.017363929	0.333333333	1.450748663	0.035037333	0.355311355	0.936531792	0.030344231		0.610062893	-0.651518523	0.2893677	0.664383562	-0.52485132	0.299806016	0.617834395	-0.377496753	0.145956782				0.788617886	-0.501340895	0.274849114	0.332191781	-0.427988592	0.198063567	0.354014599	-0.49076561	0.202919092
0.620253165	0.124107143	0.028851722	0.675862069	0.076173913	0.015968362	0.628205128	0.131484375	0.016355037				0.803278689	0.069795918	0.018392681	0.336769759	1.451497326	0.037535936	0.358974359	0.976184971	0.028171382		0.616352201	-0.656915522	0.288365709	0.671232877	-0.545609507	0.295787673	0.624203822	-0.38798489	0.150730224				0.796747967	-0.50218558	0.264951052	0.335616438	-0.386754974	0.201093124	0.357664234	-0.506677691	0.200293953
0.626582278	0.066964286	0.023534027	0.682758621	0.036521739	0.016060378	0.634615385	0.115898438	0.016050083				0.81147541	0.06	0.016823607	0.340206186	1.469465241	0.03448508	0.362637363	0.976589595	0.028619124		0.622641509	-0.660987754	0.287505863	0.678082192	-0.530755649	0.303870851	0.630573248	-0.391335889	0.149760106				0.804878049	-0.499446294	0.283573949	0.339041096	-0.414629312	0.197299065	0.361313869	-0.504315033	0.189797481
0.632911392	0.061607143	0.024610972	0.689655172	0.02226087	0.015335107	0.641025641	0.1396875	0.018004899				0.819672131	0.04244898	0.016533585	0.343642612	1.461604278	0.037181959	0.366300366	0.926011561	0.025014814		0.628930818	-0.633472653	0.280928664	0.684931507	-0.543040804	0.306096254	0.636942675	-0.38958495	0.145002131				0.81300813	-0.497109132	0.275539713	0.342465753	-0.41044707	0.196380183	0.364963504	-0.505719734	0.198684327
0.639240506	0.042857143	0.029148196	0.696551724	0.074086957	0.015195502	0.647435897	0.11234375	0.016250011				0.827868852	0.063265306	0.017310887	0.347079038	1.415935829	0.034808487	0.36996337	0.935317919	0.02665645		0.635220126	-0.657086265	0.276372351	0.691780822	-0.536512658	0.30815203	0.643312102	-0.391034943	0.141496853				0.821138211	-0.482335762	0.278145609	0.345890411	-0.409857515	0.199610743	0.368613139	-0.491898509	0.195150218
0.64556962	0.072321429	0.027850703	0.703448276	0.05426087	0.015388661	0.653846154	0.126015625	0.015700075				0.836065574	0.090612245	0.013842453	0.350515464	1.442513369	0.034876674	0.373626374	0.95150289	0.02781541		0.641509434	-0.648678718	0.285360229	0.698630137	-0.528743328	0.30688242	0.649681529	-0.390899054	0.147385918				0.829268293	-0.484402088	0.281431581	0.349315068	-0.381080134	0.205798441	0.372262774	-0.507101275	0.20107571
0.651898734	0.075	0.032016617	0.710344828	0.046956522	0.015181324	0.66025641	0.11671875	0.014860114				0.844262295	0.06122449	0.016244693	0.35395189	1.381871658	0.037187744	0.377289377	0.904566474	0.02477976		0.647798742	-0.661405128	0.282190904	0.705479452	-0.537551718	0.308531785	0.656050955	-0.355905744	0.15489394				0.837398374	-0.500227796	0.280403685	0.352739726	-0.41421435	0.197111536	0.375912409	-0.532037686	0.185028028
0.658227848	0.096428571	0.030121988	0.717241379	0.053217391	0.01641857	0.666666667	0.118359375	0.014979285				0.852459016	0.03877551	0.017195013	0.357388316	1.400213904	0.040428778	0.380952381	0.914682081	0.02883288		0.65408805	-0.662503509	0.269957611	0.712328767	-0.537888885	0.309044742	0.662420382	-0.370346754	0.154784547				0.845528455	-0.485418153	0.275878736	0.356164384	-0.426825584	0.191342318	0.379562044	-0.503356931	0.200036161
0.664556962	0.04375	0.026174424	0.724137931	0.048	0.019972942	0.673076923	0.105507813	0.015575164				0.860655738	0.098367347	0.016570574	0.360824742	1.384117647	0.035130153	0.384615385	0.853988439	0.024138		0.660377358	-0.645490585	0.278914462	0.719178082	-0.544223972	0.31407452	0.668789809	-0.401639844	0.141556258				0.853658537	-0.462646326	0.288519175	0.359589041	-0.419009915	0.198453448	0.383211679	-0.487834999	0.208609063
0.670886076	0.084821429	0.027933018	0.731034483	0.070608696	0.017664498	0.679487179	0.069960938	0.015998571				0.868852459	0.046938776	0.018884996	0.364261168	1.387112299	0.036055941	0.388278388	0.900115607	0.027709644		0.666666667	-0.645227802	0.279187856	0.726027397	-0.541928179	0.302787365	0.675159236	-0.407389401	0.141204595				0.861788618	-0.496337407	0.287873732	0.363013699	-0.403655014	0.203509633	0.386861314	-0.490577332	0.212119434
0.67721519	0.033928571	0.028012957	0.737931034	0.046608696	0.013363902	0.685897436	0.127929688	0.015955143				0.87704918	0.084081633	0.017396759	0.367697595	1.366524064	0.033479474	0.391941392	0.926820809	0.02894		0.672955975	-0.637592201	0.29302158	0.732876712	-0.534138268	0.31099027	0.681528662	-0.399917675	0.142388402				0.869918699	-0.501488183	0.274230149	0.366438356	-0.405972016	0.202203343	0.390510949	-0.509099793	0.198637065
0.683544304	0.116964286	0.0266513	0.744827586	0.05426087	0.017165103	0.692307692	0.092109375	0.018451744				0.885245902	0.1	0.014641346	0.371134021	1.372139037	0.037614845	0.395604396	0.831734104	0.025098808		0.679245283	-0.655622343	0.255450743	0.739726027	-0.525903635	0.308958422	0.687898089	-0.3636973	0.146776603				0.87804878	-0.501473614	0.299354012	0.369863014	-0.413001964	0.196959624	0.394160584	-0.493383645	0.216655489
0.689873418	0.067857143	0.026514099	0.751724138	0.04973913	0.017078084	0.698717949	0.091289062	0.017168282				0.893442623	0.095918367	0.014469661	0.374570447	1.312245989	0.036334677	0.399267399	0.890809249	0.027039409		0.685534591	-0.650072536	0.277317471	0.746575342	-0.531885957	0.30298165	0.694267516	-0.397404229	0.143316324				0.886178862	-0.480351685	0.292138581	0.373287671	-0.429502091	0.19273936	0.397810219	-0.524626596	0.194560452
0.696202532	0.074107143	0.026560211	0.75862069	0.076173913	0.016570692	0.705128205	0.091835938	0.01405615				0.901639344	0.089387755	0.015485426	0.378006873	1.324224599	0.035677921	0.402930403	0.890404624	0.026980157		0.691823899	-0.655184507	0.276562178	0.753424658	-0.526366327	0.301615656	0.700636943	-0.400193493	0.140477114				0.894308943	-0.465253533	0.28521588	0.376712329	-0.412055747	0.202400662	0.401459854	-0.497694578	0.203472981
0.702531646	0.088392857	0.029469561	0.765517241	0.059130435	0.015275665	0.711538462	0.056015625	0.016509739				0.909836066	0.088571429	0.014626319	0.381443299	1.350802139	0.035783434	0.406593407	0.844277457	0.02548285		0.698113208	-0.661820876	0.273046798	0.760273973	-0.523557452	0.312517618	0.707006369	-0.404148263	0.143059739				0.902439024	-0.482416782	0.285245403	0.380136986	-0.43305747	0.193343076	0.405109489	-0.528378286	0.202174376
0.708860759	0.048214286	0.026655038	0.772413793	0.051826087	0.015470403	0.717948718	0.085820313	0.016430363				0.918032787	0.086938776	0.015793914	0.384879725	1.355668449	0.031997159	0.41025641	0.870578035	0.025306685		0.704402516	-0.643379204	0.272483036	0.767123288	-0.518086186	0.31626588	0.713375796	-0.388135499	0.143389028				0.910569106	-0.480504247	0.290456831	0.383561644	-0.416941988	0.197252598	0.408759124	-0.505485115	0.201099921
0.715189873	0.058035714	0.02655781	0.779310345	0.041043478	0.014986865	0.724358974	0.091835938	0.014902996				0.926229508	0.088163265	0.017280497	0.388316151	1.274438503	0.031979046	0.413919414	0.834566474	0.026565179		0.710691824	-0.652449223	0.277855269	0.773972603	-0.506329617	0.31395542	0.719745223	-0.399183116	0.141587143				0.918699187	-0.502422729	0.287950476	0.386986301	-0.418308559	0.194474153	0.412408759	-0.511129284	0.197890945
0.721518987	0.097321429	0.022982878	0.786206897	0.062608696	0.017717805	0.730769231	0.089375	0.016106003				0.93442623	0.099183673	0.015736851	0.391752577	1.287914439	0.032651841	0.417582418	0.88716763	0.026812397		0.716981132	-0.657994431	0.261117132	0.780821918	-0.519881803	0.313781317	0.72611465	-0.377096906	0.143406954				0.926829268	-0.469994285	0.299779049	0.390410959	-0.44734764	0.194079513	0.416058394	-0.503479451	0.200714735
0.727848101	0.064285714	0.028840253	0.793103448	0.047304348	0.015200398	0.737179487	0.06640625	0.017041102				0.942622951	0.127346939	0.014657324	0.395189003	1.277433155	0.033775909	0.421245421	0.880693642	0.023042136		0.72327044	-0.672993303	0.257999384	0.787671233	-0.520750819	0.30848252	0.732484076	-0.413275216	0.137404631				0.93495935	-0.466293713	0.314758503	0.393835616	-0.426091116	0.201249152	0.419708029	-0.50557383	0.205106259
0.734177215	0.05	0.02865835	0.8	0.022956522	0.017047701	0.743589744	0.091015625	0.014914255				0.950819672	0.124081633	0.013443636	0.39862543	1.274064171	0.036274929	0.424908425	0.851965318	0.023122817		0.729559748	-0.650754899	0.270268433	0.794520548	-0.507624432	0.312024033	0.738853503	-0.376423389	0.148786419				0.943089431	-0.483589352	0.323228732	0.397260274	-0.422710358	0.198592726	0.423357664	-0.504016605	0.194919177
0.740506329	0.048214286	0.02536783	0.806896552	0.040347826	0.017153822	0.75	0.066953125	0.015835691				0.959016393	0.107755102	0.013769326	0.402061856	1.292406417	0.032153838	0.428571429	0.834971098	0.025879353		0.735849057	-0.657828767	0.269306607	0.801369863	-0.489422702	0.313811532	0.74522293	-0.367556473	0.15259063				0.951219512	-0.478250545	0.31004692	0.400684932	-0.408573085	0.202953594	0.427007299	-0.519435412	0.204954222
0.746835443	0.061607143	0.028763168	0.813793103	0.045565217	0.015646917	0.756410256	0.087460938	0.015100362				0.967213115	0.116326531	0.01404906	0.405498282	1.241871658	0.034201267	0.432234432	0.81150289	0.023453239		0.742138365	-0.649909021	0.266089843	0.808219178	-0.506653827	0.308502671	0.751592357	-0.399842745	0.148485442				0.959349593	-0.483705612	0.327197577	0.404109589	-0.427549359	0.192686921	0.430656934	-0.518270811	0.206815089
0.753164557	0.111607143	0.025043807	0.820689655	0.030956522	0.016663157	0.762820513	0.09265625	0.014810724				0.975409836	0.155918367	0.011294844	0.408934708	1.262834225	0.033520445	0.435897436	0.829306358	0.029201961		0.748427673	-0.661083721	0.266215981	0.815068493	-0.495798219	0.317937373	0.757961783	-0.410515831	0.142365012				0.967479675	-0.504599181	0.344685618	0.407534247	-0.44566608	0.191146701	0.434306569	-0.522413922	0.196112435
0.759493671	0.058928571	0.026934705	0.827586207	0.051478261	0.015358442	0.769230769	0.050820313	0.015968633				0.983606557	0.175510204	0.01045408	0.412371134	1.24	0.034652347	0.43956044	0.794913295	0.026069362		0.754716981	-0.651951218	0.266577277	0.821917808	-0.51168805	0.311823647	0.76433121	-0.381755463	0.148826998				0.975609756	-0.508598817	0.353757464	0.410958904	-0.416779299	0.19507195	0.437956204	-0.516225052	0.19665854
0.765822785	0.06875	0.027878169	0.834482759	0.043130435	0.015213127	0.775641026	0.074882813	0.018812401				0.991803279	0.148163265	0.01185298	0.41580756	1.260588235	0.034156169	0.443223443	0.847514451	0.026614437		0.761006289	-0.615131978	0.263533224	0.828767123	-0.490655765	0.313954756	0.770700637	-0.38104836	0.147920045				0.983739837	-0.53179937	0.376406292	0.414383562	-0.448616909	0.189036154	0.441605839	-0.541570765	0.191860097
0.772151899	0.088392857	0.024636872	0.84137931	0.062956522	0.012905426	0.782051282	0.05546875	0.017427217				1	0.151428571	0.010362766	0.419243986	1.197700535	0.034670842	0.446886447	0.793294798	0.023543988		0.767295597	-0.64670857	0.257596416	0.835616438	-0.490153522	0.314485642	0.777070064	-0.350103987	0.162481994				0.991869919	-0.528118173	0.391691078	0.417808219	-0.455279048	0.185330401	0.445255474	-0.524264666	0.191626751
0.778481013	0.088392857	0.027248824	0.848275862	0.039304348	0.016827595	0.788461538	0.056015625	0.017550257							0.422680412	1.22315508	0.033363401	0.450549451	0.80583815	0.026363717		0.773584906	-0.668359929	0.260755729	0.842465753	-0.489299361	0.3152839	0.78343949	-0.402612426	0.140192851							0.421232877	-0.469090924	0.187336823	0.448905109	-0.552175593	0.186835507
0.784810127	0.078571429	0.030374995	0.855172414	0.049043478	0.01559968	0.794871795	0.053828125	0.015377888							0.426116838	1.200320856	0.036621719	0.454212454	0.80583815	0.026239221		0.779874214	-0.672877855	0.264606026	0.849315068	-0.485864644	0.309477438	0.789808917	-0.377640691	0.148716655							0.424657534	-0.443461026	0.192025801	0.452554745	-0.51507014	0.205948084
0.791139241	0.092857143	0.027407079	0.862068966	0.042086957	0.016209741	0.801282051	0.063125	0.015440287							0.429553265	1.164759358	0.036913172	0.457875458	0.801791908	0.021875584		0.786163522	-0.655447309	0.266095471	0.856164384	-0.504932987	0.303266101	0.796178344	-0.359041357	0.153269374							0.428082192	-0.449773922	0.185964941	0.45620438	-0.534456653	0.197800397
0.797468354	-0.011607143	0.028185309	0.868965517	0.041391304	0.017666141	0.807692308	0.039609375	0.018285508							0.432989691	1.163262032	0.03592918	0.461538462	0.773063584	0.024892649		0.79245283	-0.671199908	0.253346274	0.863013699	-0.486324896	0.310378908	0.802547771	-0.373983043	0.149879456							0.431506849	-0.389643999	0.206933605	0.459854015	-0.511094551	0.204636883
0.803797468	0.1125	0.026768447	0.875862069	0.052173913	0.01481735	0.814102564	0.063398438	0.015016151							0.436426117	1.18459893	0.033252443	0.465201465	0.81150289	0.026470315		0.798742138	-0.668276902	0.256244832	0.869863014	-0.487255881	0.308510974	0.808917197	-0.374460862	0.151386139							0.434931507	-0.438548747	0.193781375	0.46350365	-0.540977437	0.182206709
0.810126582	0.109821429	0.028100329	0.882758621	0.01773913	0.017367775	0.820512821	0.061484375	0.014958706							0.439862543	1.128449198	0.03504759	0.468864469	0.76416185	0.024811091		0.805031447	-0.667769947	0.262020916	0.876712329	-0.469820254	0.317062822	0.815286624	-0.387630493	0.144257991							0.438356164	-0.436934536	0.19114504	0.467153285	-0.542533083	0.192390204
0.816455696	0.053571429	0.027374482	0.889655172	0.03373913	0.016023272	0.826923077	0.056015625	0.014159628							0.443298969	1.158770053	0.034304193	0.472527473	0.757687861	0.025663006		0.811320755	-0.656404077	0.262342842	0.883561644	-0.478653612	0.31182801	0.821656051	-0.370309629	0.154000291							0.441780822	-0.466892753	0.182236517	0.47080292	-0.531691109	0.200516152
0.82278481	0.083035714	0.029657242	0.896551724	0.051478261	0.015793411	0.833333333	0.045351562	0.014333212							0.446735395	1.14342246	0.039522109	0.476190476	0.767398844	0.023228958		0.817610063	-0.648764158	0.265748249	0.890410959	-0.432267456	0.315565828	0.828025478	-0.375538828	0.148926901							0.445205479	-0.415774678	0.200303153	0.474452555	-0.514282738	0.199651145
0.829113924	0.107142857	0.02477578	0.903448276	0.036173913	0.015549771	0.83974359	0.038242188	0.014954082							0.450171821	1.10973262	0.033841394	0.47985348	0.726936416	0.025730287		0.823899371	-0.617221829	0.276027771	0.897260274	-0.455396489	0.316214603	0.834394904	-0.38838733	0.145839682							0.448630137	-0.443064432	0.194360641	0.47810219	-0.520936097	0.201391969
0.835443038	0.083035714	0.030557506	0.910344828	0.066086957	0.01594224	0.846153846	0.067773437	0.014903598							0.453608247	1.100748663	0.033073967	0.483516484	0.724508671	0.024796437		0.830188679	-0.664053666	0.272139933	0.904109589	-0.460526113	0.316310898	0.840764331	-0.380479343	0.15051471							0.452054795	-0.449013811	0.189176235	0.481751825	-0.543172065	0.200955412
0.841772152	0.108928571	0.02769815	0.917241379	0.088347826	0.01475123	0.852564103	0.06640625	0.015283175							0.457044674	1.073796791	0.032469891	0.487179487	0.801387283	0.027766071		0.836477987	-0.651944912	0.267665147	0.910958904	-0.455705929	0.315100906	0.847133758	-0.341716428	0.157297545							0.455479452	-0.437386764	0.190911001	0.48540146	-0.538293524	0.193021314
0.848101266	0.15	0.02436306	0.924137931	0.073391304	0.014171683	0.858974359	0.054375	0.015642537							0.4604811	1.084278075	0.033409505	0.490842491	0.767398844	0.025589919		0.842767296	-0.640550238	0.277743215	0.917808219	-0.432422539	0.316483586	0.853503185	-0.35412435	0.149904999							0.45890411	-0.471512871	0.1833897	0.489051095	-0.527921212	0.198593871
0.85443038	0.121428571	0.032520598	0.931034483	0.085565217	0.016942344	0.865384615	0.050546875	0.014618962							0.463917526	1.091016043	0.030498352	0.494505495	0.725722543	0.025879353		0.849056604	-0.615163101	0.289756278	0.924657534	-0.466013822	0.300195799	0.859872611	-0.373357523	0.145862186							0.462328767	-0.465692495	0.180634246	0.49270073	-0.538935546	0.19863809
0.860759494	0.133035714	0.026326268	0.937931034	0.063652174	0.014626738	0.871794872	0.04234375	0.017573673							0.467353952	1.049090909	0.036888736	0.498168498	0.735028902	0.024534249		0.855345912	-0.622914399	0.283275857	0.931506849	-0.46733105	0.311734958	0.866242038	-0.39945713	0.14534949							0.465753425	-0.439861741	0.19309714	0.496350365	-0.522826478	0.20340351
0.867088608	0.174107143	0.029730266	0.944827586	0.092173913	0.012713507	0.878205128	0.0434375	0.015311133							0.470790378	1.013529412	0.030008669	0.501831502	0.727745665	0.022180645		0.86163522	-0.61171381	0.285280599	0.938356164	-0.427104834	0.309146158	0.872611465	-0.376513734	0.144533399							0.469178082	-0.437588818	0.202180003	0.5	-0.508358103	0.202705889
0.873417722	0.152678571	0.025601657	0.951724138	0.064	0.015856407	0.884615385	0.048359375	0.015439997							0.474226804	1.019144385	0.029023709	0.505494505	0.73300578	0.025411274		0.867924528	-0.620829782	0.285432502	0.945205479	-0.485304771	0.31542905	0.878980892	-0.368801202	0.147296732							0.47260274	-0.471982918	0.182055684	0.503649635	-0.514179241	0.189402104
0.879746835	0.176785714	0.025919937	0.95862069	0.125913043	0.013875209	0.891025641	0.039882813	0.015795389							0.47766323	1.023636364	0.033958371	0.509157509	0.741907514	0.024800366		0.874213836	-0.620326013	0.29962289	0.952054795	-0.467997932	0.31935879	0.885350318	-0.36810492	0.146649478							0.476027397	-0.474036314	0.180487227	0.50729927	-0.501829419	0.206474803
0.886075949	0.177678571	0.025775442	0.965517241	0.115130435	0.013920172	0.897435897	0.024023438	0.016261487							0.481099656	1.029625668	0.031708247	0.512820513	0.677976879	0.024879985		0.880503145	-0.622773614	0.297908089	0.95890411	-0.457559084	0.320315965	0.891719745	-0.363563017	0.148036274							0.479452055	-0.439609949	0.193810111	0.510948905	-0.516637988	0.203873984
0.892405063	0.129464286	0.025858197	0.972413793	0.107130435	0.012799386	0.903846154	0.039335938	0.016211385							0.484536082	0.992566845	0.030211386	0.516483516	0.74433526	0.027762622		0.886792453	-0.629544626	0.301364495	0.965753425	-0.424721439	0.315460467	0.898089172	-0.357565554	0.149824093							0.482876712	-0.433798696	0.197177273	0.51459854	-0.513412598	0.202491754
0.898734177	0.19375	0.029871509	0.979310345	0.117913043	0.012278015	0.91025641	0.036328125	0.013364913							0.487972509	1.015026738	0.033199874	0.52014652	0.703063584	0.026742543		0.893081761	-0.62151013	0.310082968	0.97260274	-0.41573637	0.336319275	0.904458599	-0.357366891	0.147324025							0.48630137	-0.4491188	0.188706521	0.518248175	-0.506901962	0.204053383
0.905063291	0.189285714	0.024415358	0.986206897	0.143304348	0.011395273	0.916666667	0.0390625	0.014966801							0.491408935	1.003796791	0.033529138	0.523809524	0.669884393	0.022101932		0.899371069	-0.609421419	0.32549704	0.979452055	-0.448258613	0.35135886	0.910828025	-0.370840355	0.149020873							0.489726027	-0.46610298	0.182287838	0.52189781	-0.540560489	0.184932302
0.911392405	0.172321429	0.025020878	0.993103448	0.165217391	0.009544642	0.923076923	0.03796875	0.015424008							0.494845361	0.957754011	0.032467733	0.527472527	0.692138728	0.024083678		0.905660377	-0.592984167	0.347020157	0.98630137	-0.475285352	0.371345308	0.917197452	-0.342633762	0.148519203							0.493150685	-0.39981258	0.208049325	0.525547445	-0.491901962	0.203103707
0.917721519	0.183035714	0.027327118	1	0.182608696	0.006708627	0.929487179	0.019101563	0.014744621							0.498281787	0.96973262	0.032025721	0.531135531	0.699017341	0.022422867		0.911949686	-0.592676892	0.364320863	0.993150685	-0.524342442	0.386227929	0.923566879	-0.419032731	0.131955078							0.496575342	-0.465509758	0.189487258	0.52919708	-0.522834866	0.208155689
0.924050633	0.182142857	0.028153189				0.935897436	0.023203125	0.012019934							0.501718213	0.967860963	0.032323936	0.534798535	0.647225434	0.023726962		0.918238994	-0.577291949	0.375292735				0.929936306	-0.389593359	0.143418866							0.5	-0.457111998	0.184670781	0.532846715	-0.532469071	0.200660447
0.930379747	0.210714286	0.028271867				0.942307692	0.028945313	0.014185346							0.505154639	0.951016043	0.03341957	0.538461538	0.65734104	0.024571857		0.924528302	-0.578653169	0.376864062				0.936305732	-0.416520799	0.133266473							0.503424658	-0.446663473	0.189400919	0.53649635	-0.527776365	0.195577481
0.936708861	0.157142857	0.025565043				0.948717949	0.045898438	0.015542102							0.508591065	0.921818182	0.033844292	0.542124542	0.683236994	0.023130923		0.93081761	-0.577464789	0.377926982				0.942675159	-0.451002205	0.124342509							0.506849315	-0.444993312	0.191328079	0.540145985	-0.530934668	0.199961302
0.943037975	0.192857143	0.022393455				0.955128205	0.01609375	0.013527393							0.512027491	0.951764706	0.032979523	0.545787546	0.624971098	0.024410081		0.937106918	-0.574964789	0.377374176				0.949044586	-0.465445147	0.127412928							0.510273973	-0.44106244	0.191620582	0.54379562	-0.523274855	0.201245634
0.949367089	0.203571429	0.025142451				0.961538462	0.00734375	0.012741835							0.515463918	0.915828877	0.034844537	0.549450549	0.666242775	0.024029232		0.943396226	-0.577464789	0.377926982				0.955414013	-0.442306887	0.12907362							0.51369863	-0.458003446	0.188747293	0.547445255	-0.540108334	0.19364658
0.955696203	0.233928571	0.026347003				0.967948718	0.015546875	0.013249846							0.518900344	0.912834225	0.033407911	0.553113553	0.671907514	0.024803699		0.949685535	-0.577464789	0.377926982				0.961783439	-0.522538416	0.116796796							0.517123288	-0.447332405	0.185980359	0.551094891	-0.529169567	0.196282301
0.962025316	0.202678571	0.0207656				0.974358974	0.025390625	0.011732349							0.52233677	0.885508021	0.032524458	0.556776557	0.650867052	0.024196396		0.955974843	-0.577464789	0.377926982				0.968152866	-0.586003076	0.108783319							0.520547945	-0.454990996	0.188515961	0.554744526	-0.480358164	0.212028832
0.96835443	0.220535714	0.023216174				0.980769231	0.019648438	0.011908164							0.525773196	0.897860963	0.02964791	0.56043956	0.644797688	0.024232738		0.962264151	-0.577464789	0.377926982				0.974522293	-0.618099628	0.101032597							0.523972603	-0.437703312	0.192648117	0.558394161	-0.503973696	0.199008646
0.974683544	0.216071429	0.021270998				0.987179487	0.030585937	0.010424354							0.529209622	0.847326203	0.030833538	0.564102564	0.618901734	0.025050753		0.968553459	-0.577464789	0.377926982				0.98089172	-0.642825161	0.094756509							0.52739726	-0.426180754	0.199570737	0.562043796	-0.50661222	0.209194035
0.981012658	0.241071429	0.021335363				0.993589744	0.035234375	0.009019459							0.532646048	0.849572193	0.030461919	0.567765568	0.633872832	0.024370208		0.974842767	-0.577464789	0.377926982				0.987261146	-0.724688212	0.088306757							0.530821918	-0.490225863	0.181243357	0.565693431	-0.509538015	0.20656402
0.987341772	0.236607143	0.021993121				1	0.035507812	0.006793753							0.536082474	0.870534759	0.02744366	0.571428571	0.63265896	0.028111197		0.981132075	-0.577464789	0.377926982				0.993630573	-0.673457883	0.096244823							0.534246575	-0.423454351	0.197820386	0.569343066	-0.535684554	0.192780731
0.993670886	0.239285714	0.020797248													0.5395189	0.860053476	0.033003626	0.575091575	0.606358382	0.025356096		0.987421384	-0.577464789	0.377926982													0.537671233	-0.418073555	0.197974462	0.572992701	-0.531805127	0.193854388
1	0.245535714	0.016090019													0.542955326	0.859679144	0.034057507	0.578754579	0.580057803	0.024614828		0.993710692	-0.577464789	0.377926982													0.54109589	-0.477397492	0.185272448	0.576642336	-0.550192951	0.193502186
															0.546391753	0.872406417	0.032374724	0.582417582	0.608786127	0.023746447																	0.544520548	-0.463255278	0.183991291	0.580291971	-0.521881552	0.197672121
															0.549828179	0.814759358	0.031857704	0.586080586	0.569537572	0.021512127																	0.547945205	-0.440519027	0.195303138	0.583941606	-0.565313392	0.194377399
															0.553264605	0.820748663	0.031437254	0.58974359	0.577630058	0.023645399																	0.551369863	-0.452871889	0.195028265	0.587591241	-0.523054562	0.197398081
															0.556701031	0.784438503	0.029607969	0.593406593	0.609190751	0.025092284																	0.554794521	-0.475675709	0.181921654	0.591240876	-0.508903622	0.211180505
															0.560137457	0.788930481	0.03295519	0.597069597	0.549306358	0.023795864																	0.558219178	-0.445903093	0.191357041	0.594890511	-0.525699343	0.199647607
															0.563573883	0.809518717	0.031216738	0.600732601	0.55699422	0.023906961																	0.561643836	-0.446075564	0.190296332	0.598540146	-0.553538847	0.198005508
															0.567010309	0.779197861	0.034350728	0.604395604	0.576820809	0.023027743																	0.565068493	-0.469050764	0.180859135	0.602189781	-0.52419215	0.210691518
															0.570446735	0.745508021	0.031011533	0.608058608	0.559017341	0.02450203																	0.568493151	-0.461262231	0.185443135	0.605839416	-0.525592768	0.203357406
															0.573883162	0.794171123	0.031935791	0.611721612	0.564277457	0.024686856																	0.571917808	-0.455860668	0.186738191	0.609489051	-0.510084764	0.202503448
															0.577319588	0.760855615	0.031125483	0.615384615	0.585722543	0.024268654																	0.575342466	-0.479924594	0.184341894	0.613138686	-0.545178498	0.191955681
															0.580756014	0.74513369	0.031380417	0.619047619	0.584913295	0.02382172																	0.578767123	-0.463654023	0.191753658	0.616788321	-0.539323031	0.193137939
															0.58419244	0.764973262	0.034549707	0.622710623	0.55132948	0.022398942																	0.582191781	-0.474917031	0.18253262	0.620437956	-0.549838296	0.196748598
															0.587628866	0.778449198	0.027459178	0.626373626	0.572774566	0.023674186																	0.585616438	-0.490945143	0.176516259	0.624087591	-0.524432044	0.20027585
															0.591065292	0.742513369	0.030851711	0.63003663	0.519768786	0.023358564																	0.589041096	-0.434243917	0.19593483	0.627737226	-0.529801328	0.199064275
															0.594501718	0.728663102	0.032445628	0.633699634	0.577225434	0.022404496																	0.592465753	-0.441545752	0.193661578	0.631386861	-0.548629796	0.195438102
															0.597938144	0.741764706	0.032579557	0.637362637	0.571965318	0.025790632																	0.595890411	-0.396032015	0.203443587	0.635036496	-0.530814317	0.200894556
															0.60137457	0.744010695	0.02882156	0.641025641	0.501965318	0.023323212																	0.599315068	-0.486639779	0.18251455	0.638686131	-0.525096272	0.212132386
															0.604810997	0.736524064	0.03218335	0.644688645	0.526242775	0.020869201																	0.602739726	-0.442042182	0.186897048	0.642335766	-0.545031162	0.19953196
															0.608247423	0.713315508	0.027363892	0.648351648	0.547283237	0.02569361																	0.606164384	-0.455790259	0.186509221	0.645985401	-0.498819843	0.205865818
															0.611683849	0.702459893	0.028920498	0.652014652	0.548092486	0.026332431																	0.609589041	-0.457245355	0.185042078	0.649635036	-0.522811	0.205057995
															0.615120275	0.725294118	0.031573241	0.655677656	0.514508671	0.023004981																	0.613013699	-0.462502385	0.189709236	0.653284672	-0.538009851	0.197626558
															0.618556701	0.692727273	0.033588117	0.659340659	0.48699422	0.025873025																	0.616438356	-0.478045945	0.185637656	0.656934307	-0.506317064	0.199425013
															0.621993127	0.710320856	0.029454423	0.663003663	0.516531792	0.022878131																	0.619863014	-0.435235105	0.194986385	0.660583942	-0.498890336	0.209801316
															0.625429553	0.702085561	0.034178972	0.666666667	0.467572254	0.020820308																	0.623287671	-0.47683145	0.180728771	0.664233577	-0.559369973	0.191781679
															0.628865979	0.631336898	0.027518742	0.67032967	0.467572254	0.021683143																	0.626712329	-0.456220816	0.18800253	0.667883212	-0.542601154	0.192482089
															0.632302405	0.648181818	0.029586191	0.673992674	0.470404624	0.022530125																	0.630136986	-0.464183319	0.185252249	0.671532847	-0.512884424	0.212486807
															0.635738832	0.650802139	0.034905288	0.677655678	0.448554913	0.021961819																	0.633561644	-0.46184007	0.182515336	0.675182482	-0.530484041	0.197886115
															0.639175258	0.666898396	0.031588149	0.681318681	0.454219653	0.022923456																	0.636986301	-0.455406071	0.187065635	0.678832117	-0.519546522	0.208836573
															0.642611684	0.657165775	0.030225297	0.684981685	0.465144509	0.024157764																	0.640410959	-0.431007829	0.195996836	0.682481752	-0.532248671	0.197364595
															0.64604811	0.636203209	0.028695852	0.688644689	0.47849711	0.021927649																	0.643835616	-0.456892347	0.182226642	0.686131387	-0.530548951	0.201532445
															0.649484536	0.641069519	0.030789629	0.692307692	0.431965318	0.022931133																	0.647260274	-0.430076674	0.195281351	0.689781022	-0.529362288	0.205719377
															0.652920962	0.649304813	0.027425094	0.695970696	0.425491329	0.023647892																	0.650684932	-0.458867897	0.188875621	0.693430657	-0.53164698	0.197873153
															0.656357388	0.614117647	0.025664407	0.6996337	0.44734104	0.024195415																	0.654109589	-0.450411721	0.188063073	0.697080292	-0.523665415	0.209885739
															0.659793814	0.601764706	0.026560637	0.703296703	0.395953757	0.021965546																	0.657534247	-0.46392757	0.186469089	0.700729927	-0.556462119	0.191638882
															0.663230241	0.562459893	0.02418205	0.706959707	0.410520231	0.024425502																	0.660958904	-0.457126355	0.183446163	0.704379562	-0.513734183	0.197388398
															0.666666667	0.579679144	0.029801118	0.710622711	0.400404624	0.024438067																	0.664383562	-0.465803647	0.182896515	0.708029197	-0.522113751	0.204687191
															0.670103093	0.618609626	0.029044462	0.714285714	0.428728324	0.022714491																	0.667808219	-0.457489581	0.185414453	0.711678832	-0.523650692	0.197726683
															0.673539519	0.548235294	0.029524866	0.717948718	0.410520231	0.021917194																	0.671232877	-0.439821428	0.188312171	0.715328467	-0.528201774	0.205140786
															0.676975945	0.562834225	0.028564097	0.721611722	0.419017341	0.022933703																	0.674657534	-0.466617594	0.179136777	0.718978102	-0.556301206	0.1975413
															0.680412371	0.570320856	0.027320434	0.725274725	0.392716763	0.024419871																	0.678082192	-0.433231458	0.191179365	0.722627737	-0.548059602	0.193787938
															0.683848797	0.548235294	0.027042806	0.728937729	0.398381503	0.023316472																	0.681506849	-0.471550961	0.177410875	0.726277372	-0.498130706	0.205837547
															0.687285223	0.56657754	0.030860793	0.732600733	0.386647399	0.02118667																	0.684931507	-0.476348177	0.184274462	0.729927007	-0.526161082	0.194867307
															0.690721649	0.531016043	0.028939969	0.736263736	0.389075145	0.024465921																	0.688356164	-0.462215234	0.183197425	0.733576642	-0.542780519	0.186425606
															0.694158076	0.551229947	0.02811387	0.73992674	0.379768786	0.024145596																	0.691780822	-0.4543411	0.184156331	0.737226277	-0.541748036	0.192040153
															0.697594502	0.523529412	0.027068598	0.743589744	0.400404624	0.022102228																	0.695205479	-0.472886094	0.179625108	0.740875912	-0.511694256	0.205698069
															0.701030928	0.504438503	0.029047236	0.747252747	0.346589595	0.020280357																	0.698630137	-0.453278572	0.18359534	0.744525547	-0.531285321	0.20209385
															0.704467354	0.502941176	0.027289643	0.750915751	0.376936416	0.02289226																	0.702054795	-0.470509557	0.179183471	0.748175182	-0.540801223	0.196625679
															0.70790378	0.480106952	0.025572188	0.754578755	0.384624277	0.022699242																	0.705479452	-0.439220295	0.18725661	0.751824818	-0.518542878	0.200985513
															0.711340206	0.510053476	0.028346663	0.758241758	0.354682081	0.024395052																	0.70890411	-0.459610687	0.180664039	0.755474453	-0.534180871	0.204468742
															0.714776632	0.511176471	0.028887411	0.761904762	0.346589595	0.022565414																	0.712328767	-0.469224715	0.177132901	0.759124088	-0.529289547	0.193897086
															0.718213058	0.495454545	0.027124835	0.765567766	0.353468208	0.021520345																	0.715753425	-0.460901758	0.183480147	0.762773723	-0.539584958	0.191880391
															0.721649485	0.477486631	0.02890099	0.769230769	0.382601156	0.027251708																	0.719178082	-0.454334727	0.182066274	0.766423358	-0.548492738	0.194911106
															0.725085911	0.488716578	0.029240326	0.772893773	0.32150289	0.024693487																	0.72260274	-0.446659836	0.18497581	0.770072993	-0.557156562	0.18781963
															0.728522337	0.470374332	0.027579269	0.776556777	0.319075145	0.02248488																	0.726027397	-0.471966151	0.178210345	0.773722628	-0.522420654	0.201656384
															0.731958763	0.466631016	0.024950707	0.78021978	0.330404624	0.023281056																	0.729452055	-0.42032699	0.194820154	0.777372263	-0.535843763	0.200093682
															0.735395189	0.478235294	0.024748355	0.783882784	0.336473988	0.019196896																	0.732876712	-0.43805649	0.189135087	0.781021898	-0.537526472	0.199840478
															0.738831615	0.439304813	0.025107436	0.787545788	0.300867052	0.021275505																	0.73630137	-0.473668902	0.175951739	0.784671533	-0.520710398	0.200882589
															0.742268041	0.43368984	0.027192553	0.791208791	0.298439306	0.023580224																	0.739726027	-0.441175568	0.191191735	0.788321168	-0.528764271	0.197793074
															0.745704467	0.446417112	0.026466697	0.794871795	0.298034682	0.020716447																	0.743150685	-0.466075344	0.179759184	0.791970803	-0.541214607	0.188521431
															0.749140893	0.416470588	0.025748569	0.798534799	0.287919075	0.022147811																	0.746575342	-0.440469564	0.186656798	0.795620438	-0.547015367	0.190915705
															0.75257732	0.403743316	0.026508912	0.802197802	0.289537572	0.024058342																	0.75	-0.447135374	0.182385122	0.799270073	-0.537959854	0.186314325
															0.756013746	0.381283422	0.026179133	0.805860806	0.27982659	0.023128481																	0.753424658	-0.444449276	0.190129463	0.802919708	-0.523917743	0.196815506
															0.759450172	0.407112299	0.026480326	0.80952381	0.287919075	0.021211383																	0.756849315	-0.46291958	0.178367123	0.806569343	-0.521902358	0.197026337
															0.762886598	0.393262032	0.024297434	0.813186813	0.279017341	0.022938271																	0.760273973	-0.440073849	0.185641731	0.810218978	-0.528317778	0.185514099
															0.766323024	0.39513369	0.026159616	0.816849817	0.303294798	0.021625985																	0.76369863	-0.455484814	0.182388026	0.813868613	-0.526472321	0.19238117
															0.76975945	0.411604278	0.026796989	0.820512821	0.283872832	0.020906627																	0.767123288	-0.455471892	0.184907795	0.817518248	-0.555701817	0.193780375
															0.773195876	0.391764706	0.023635592	0.824175824	0.236127168	0.01923881																	0.770547945	-0.450319095	0.184763636	0.821167883	-0.527754567	0.192847569
															0.776632302	0.422834225	0.028930259	0.827838828	0.26849711	0.022741																	0.773972603	-0.431938216	0.189667575	0.824817518	-0.535622587	0.202225836
															0.780068729	0.37828877	0.0254291	0.831501832	0.267283237	0.02046359																	0.77739726	-0.478096202	0.175902397	0.828467153	-0.563952112	0.184168402
															0.783505155	0.380534759	0.026922117	0.835164835	0.298439306	0.022868217																	0.780821918	-0.44561479	0.1849839	0.832116788	-0.564254668	0.181264121
															0.786941581	0.355080214	0.02622459	0.838827839	0.272543353	0.022341527																	0.784246575	-0.432889024	0.190078541	0.835766423	-0.539260343	0.189987221
															0.790378007	0.354331551	0.02643947	0.842490842	0.25433526	0.020190711																	0.787671233	-0.457091878	0.178436638	0.839416058	-0.524933818	0.18636372
															0.793814433	0.31802139	0.026327486	0.846153846	0.256763006	0.021660214																	0.79109589	-0.403165372	0.19988476	0.843065693	-0.519173183	0.199513166
															0.797250859	0.362192513	0.026495139	0.84981685	0.266473988	0.02128416																	0.794520548	-0.452413649	0.183726731	0.846715328	-0.499622402	0.205039006
															0.800687285	0.344973262	0.026649962	0.853479853	0.263236994	0.020636473																	0.797945205	-0.43790398	0.1880507	0.850364964	-0.501528363	0.195723443
															0.804123711	0.326256684	0.028484909	0.857142857	0.24017341	0.02432041																	0.801369863	-0.455268047	0.179334434	0.854014599	-0.519439036	0.198368447
															0.807560137	0.315775401	0.027000569	0.860805861	0.219537572	0.02286768																	0.804794521	-0.434879129	0.190564725	0.857664234	-0.517149618	0.195117882
															0.810996564	0.289946524	0.023331518	0.864468864	0.221156069	0.022326902																	0.808219178	-0.445068434	0.187900884	0.861313869	-0.491695611	0.208825065
															0.81443299	0.302299465	0.022455494	0.868131868	0.27699422	0.023706425																	0.811643836	-0.431875705	0.191401502	0.864963504	-0.558445486	0.190579724
															0.817869416	0.328128342	0.023343887	0.871794872	0.222369942	0.022119999																	0.815068493	-0.411025132	0.195317764	0.868613139	-0.535529097	0.18935414
															0.821305842	0.267112299	0.023107963	0.875457875	0.204566474	0.021930897																	0.818493151	-0.41381581	0.192394423	0.872262774	-0.509397904	0.199687822
															0.824742268	0.324010695	0.024709597	0.879120879	0.223179191	0.018390207																	0.821917808	-0.49074787	0.171003649	0.875912409	-0.513135792	0.199871894
															0.828178694	0.28171123	0.023928659	0.882783883	0.198901734	0.023248508																	0.825342466	-0.440448037	0.186656863	0.879562044	-0.518865774	0.203062007
															0.83161512	0.316524064	0.02268372	0.886446886	0.190404624	0.022325436																	0.828767123	-0.440593841	0.184744512	0.883211679	-0.558867623	0.184148175
															0.835051546	0.245775401	0.022856183	0.89010989	0.190404624	0.019005974																	0.832191781	-0.444414709	0.188788259	0.886861314	-0.517372536	0.201666464
															0.838487973	0.278716578	0.022675472	0.893772894	0.179884393	0.021568562																	0.835616438	-0.439705837	0.185359443	0.890510949	-0.507739453	0.201561042
															0.841924399	0.287700535	0.024671829	0.897435897	0.20132948	0.01931796																	0.839041096	-0.444948068	0.186056446	0.894160584	-0.506028954	0.199823694
															0.845360825	0.280588235	0.023312743	0.901098901	0.153988439	0.023804016																	0.842465753	-0.430314408	0.18970166	0.897810219	-0.485827095	0.212861273
															0.848797251	0.299304813	0.025095825	0.904761905	0.222774566	0.019999903																	0.845890411	-0.456585294	0.183321518	0.901459854	-0.516077921	0.198616904
															0.852233677	0.266363636	0.02291114	0.908424908	0.151156069	0.023190125																	0.849315068	-0.444475276	0.186226142	0.905109489	-0.530404395	0.204287075
															0.855670103	0.219946524	0.022751815	0.912087912	0.198901734	0.020389651																	0.852739726	-0.433533424	0.190240841	0.908759124	-0.521671223	0.203157478
															0.859106529	0.253636364	0.02221206	0.915750916	0.156416185	0.02027309																	0.856164384	-0.467168921	0.176830966	0.912408759	-0.472741154	0.211520174
															0.862542955	0.268235294	0.02201426	0.919413919	0.16734104	0.021904902																	0.859589041	-0.43292557	0.190439706	0.916058394	-0.501288218	0.210667078
															0.865979381	0.24315508	0.025162738	0.923076923	0.151156069	0.021244701																	0.863013699	-0.440613996	0.186302675	0.919708029	-0.480427169	0.215470432
															0.869415808	0.258502674	0.021787125	0.926739927	0.194450867	0.019941697																	0.866438356	-0.413491079	0.198935236	0.923357664	-0.488847523	0.213041522
															0.872852234	0.231550802	0.024956996	0.93040293	0.174624277	0.019467895																	0.869863014	-0.427745215	0.194240714	0.927007299	-0.476108635	0.222525659
															0.87628866	0.245026738	0.022357467	0.934065934	0.148728324	0.020367478																	0.873287671	-0.431601792	0.190582712	0.930656934	-0.477871747	0.218733854
															0.879725086	0.218823529	0.020870923	0.937728938	0.175433526	0.022487611																	0.876712329	-0.414123322	0.193756547	0.934306569	-0.483827742	0.222762122
															0.883161512	0.257005348	0.019978086	0.941391941	0.172601156	0.019847058																	0.880136986	-0.416870254	0.19621154	0.937956204	-0.46943732	0.207859579
															0.886597938	0.208716578	0.021828986	0.945054945	0.152369942	0.017927002																	0.883561644	-0.466944874	0.17906127	0.941605839	-0.479342977	0.224424958
															0.890034364	0.217326203	0.02212347	0.948717949	0.188786127	0.019344088																	0.886986301	-0.418689552	0.194056957	0.945255474	-0.473385955	0.223961252
															0.89347079	0.199358289	0.02019948	0.952380952	0.161676301	0.021595681																	0.890410959	-0.435053957	0.187259563	0.948905109	-0.454786183	0.229068901
															0.896907216	0.196363636	0.023543758	0.956043956	0.205780347	0.01939666																	0.893835616	-0.430350982	0.192729089	0.952554745	-0.472894601	0.235032477
															0.900343643	0.211336898	0.020383169	0.95970696	0.158034682	0.018733536																	0.897260274	-0.43603896	0.192492902	0.95620438	-0.50258346	0.218041397
															0.903780069	0.218823529	0.023360928	0.963369963	0.161271676	0.019103237																	0.900684932	-0.421527703	0.194516254	0.959854015	-0.538518426	0.206037099
															0.907216495	0.158930481	0.022024696	0.967032967	0.17017341	0.023283868																	0.904109589	-0.463373661	0.180591199	0.96350365	-0.522885275	0.201952892
															0.910652921	0.181016043	0.019453539	0.970695971	0.17867052	0.019769985																	0.907534247	-0.442606231	0.182790318	0.967153285	-0.507741628	0.21683686
															0.914089347	0.199358289	0.02013695	0.974358974	0.176242775	0.015932694																	0.910958904	-0.441435839	0.187217972	0.97080292	-0.614142465	0.172215528
															0.917525773	0.155935829	0.02057312	0.978021978	0.211849711	0.017751665																	0.914383562	-0.430976775	0.18686167	0.974452555	-0.620940591	0.173236828
															0.920962199	0.176898396	0.020958021	0.981684982	0.192427746	0.018572695																	0.917808219	-0.426068994	0.190633748	0.97810219	-0.646230468	0.167773671
															0.924398625	0.164919786	0.022586063	0.985347985	0.215895954	0.01717033																	0.921232877	-0.446254906	0.186710522	0.981751825	-0.752960769	0.131827852
															0.927835052	0.16342246	0.022426678	0.989010989	0.189595376	0.016926648																	0.924657534	-0.446972847	0.186173493	0.98540146	-0.723188932	0.132264681
															0.931271478	0.152941176	0.022265648	0.992673993	0.198901734	0.016728706																	0.928082192	-0.392571131	0.20708092	0.989051095	-0.730446049	0.127469776
															0.934707904	0.185508021	0.019772751	0.996336996	0.201734104	0.013822524																	0.931506849	-0.443650242	0.187999933	0.99270073	-0.786971132	0.139562015
															0.93814433	0.173903743	0.022987249	1	0.215491329	0.011698051																	0.934931507	-0.391346663	0.194019127	0.996350365	-0.788020957	0.15269478
															0.941580756	0.200106952	0.020378357																				0.938356164	-0.418511892	0.191967684
															0.945017182	0.141336898	0.020905638																				0.941780822	-0.436616968	0.185390328
															0.948453608	0.154064171	0.019928049																				0.945205479	-0.45309109	0.178526958
															0.951890034	0.140962567	0.019483085																				0.948630137	-0.415613128	0.180917047
															0.95532646	0.12486631	0.019732457																				0.952054795	-0.430218565	0.192731173
															0.958762887	0.126737968	0.019740445																				0.955479452	-0.420443116	0.185823017
															0.962199313	0.141336898	0.01967642																				0.95890411	-0.423008327	0.188938615
															0.965635739	0.121122995	0.021045125																				0.962328767	-0.444378228	0.181597362
															0.969072165	0.096042781	0.020096271																				0.965753425	-0.427732272	0.195992766
															0.972508591	0.119625668	0.020869412																				0.969178082	-0.441009107	0.179200508
															0.975945017	0.14171123	0.020424237																				0.97260274	-0.448806912	0.177626367
															0.979381443	0.146951872	0.020307409																				0.976027397	-0.511433068	0.160496307
															0.982817869	0.13459893	0.016712929																				0.979452055	-0.476815116	0.157462508
															0.986254296	0.094919786	0.01686051																				0.982876712	-0.627099277	0.120514103
															0.989690722	0.136470588	0.016728223																				0.98630137	-0.632862696	0.125789952
															0.993127148	0.116631016	0.017357484																				0.989726027	-0.61440042	0.11127803
															0.996563574	0.114010695	0.016145107																				0.993150685	-0.722303465	0.094330883
															1	0.102406417	0.011184623																				0.996575342	-0.80243402	0.080963253
