# Supplementary material for: Critical scaling of novelty in the cortex
Source: Nat Commun. 2026 Jan 10;17:1555. doi: 10.1038/s41467-025-68277-0 (PMC12894744; doi:10.1038/s41467-025-68277-0)
Supplement: Supplementary file 4 — Source Data [file 41467_2025_68277_MOESM4_ESM.zip › Fig4e.csv]

x	cls0_y	cls1_y	cls2_y	cls3_y	cls4_y	cls5_y	cls6_y	mean_y	posR_y	posR_se		x	y	se
0	0.735922337	0.934420043	0.945474893	0.944587057	0.915769436	0.925759161	0.64151611	0.863349863	0.857142857	0.020912144		0	0.756658163	0.100015295
1	0.66098981	0.795529069	0.558379742	0.894190282	0.821542442	0.707376388	0.61778884	0.722256653	0.882142857	0.019269409		0.003344482	0.708060457	0.096726827
2	0.572693103	0.664091637	0.454668305	0.830832553	0.697924235	0.569275072	0.59238738	0.625981755	0.732142857	0.026464916		0.006688963	0.641453399	0.109000937
3	0.53419797	0.647559625	0.398389474	0.818702985	0.567533015	0.545849906	0.561281171	0.581930592	0.807142857	0.023578385		0.010033445	0.636735718	0.102409931
4	0.527388181	0.524544833	0.367956465	0.784714134	0.502046641	0.53199232	0.503990197	0.534661824	0.689285714	0.027656756		0.013377926	0.601821036	0.089107036
5	0.473082357	0.505629685	0.342033735	0.733507903	0.485477625	0.505108269	0.504313591	0.507021881	0.596428571	0.02931976		0.016722408	0.569195959	0.078114756
6	0.468420988	0.422326793	0.327072996	0.714709342	0.42908974	0.512069662	0.445289677	0.474139885	0.596428571	0.02931976		0.02006689	0.517069654	0.074840834
7	0.453954459	0.42870915	0.338803322	0.669768496	0.388554023	0.504778893	0.429002783	0.45908159	0.453571429	0.029751614		0.023411371	0.46745171	0.077514721
8	0.415032036	0.400005387	0.311604861	0.587627873	0.39623976	0.508587443	0.424408147	0.434786501	0.453571429	0.029751614		0.026755853	0.45453783	0.078589887
9	0.405434481	0.393328501	0.298078837	0.566380105	0.395235096	0.475221585	0.397200439	0.418697006	0.496428571	0.029879953		0.030100334	0.451230633	0.076576312
10	0.373623432	0.392212658	0.288626167	0.552070157	0.368235104	0.467852073	0.39082685	0.404778063	0.371428571	0.028875928		0.033444816	0.42423222	0.071894282
11	0.344202545	0.400155859	0.280346038	0.543896602	0.374352597	0.476725033	0.382977095	0.400379396	0.45	0.029730936		0.036789298	0.420327793	0.07105684
12	0.341457459	0.381862459	0.28096796	0.534091389	0.383325224	0.462845461	0.352520814	0.39101011	0.421428571	0.029509474		0.040133779	0.401270988	0.06249235
13	0.292664135	0.377286888	0.260195752	0.515394684	0.339808741	0.433437053	0.363777757	0.368937859	0.378571429	0.028986148		0.043478261	0.365266193	0.04938288
14	0.300679092	0.379032037	0.28485951	0.49865614	0.342298021	0.419042338	0.36838876	0.370422271	0.421428571	0.029509474		0.046822742	0.361746468	0.046178317
15	0.296020511	0.351548489	0.246984443	0.494901322	0.346330809	0.402808403	0.321009281	0.351371894	0.325	0.027990751		0.050167224	0.362358371	0.042497841
16	0.268778544	0.347535054	0.222449687	0.502943801	0.318692622	0.390208648	0.336055971	0.340952047	0.317857143	0.027827529		0.053511706	0.349485274	0.039195349
17	0.280276393	0.364692433	0.241311064	0.48517444	0.333432405	0.373886007	0.308479014	0.341035965	0.332142857	0.028146554		0.056856187	0.340567965	0.041043675
18	0.259716741	0.352437288	0.263415462	0.448127456	0.292090698	0.370406956	0.296500464	0.326099295	0.3	0.027386128		0.060200669	0.33605172	0.041883696
19	0.26970911	0.347847423	0.234476026	0.46717895	0.318148278	0.353410056	0.277244449	0.324002042	0.242857143	0.025626267		0.063545151	0.321133796	0.038413931
20	0.25087449	0.332389164	0.234580479	0.448647106	0.315387946	0.362342129	0.300692576	0.320701985	0.307142857	0.027568494		0.066889632	0.30926191	0.032561109
21	0.244611613	0.350792142	0.207679136	0.43949275	0.302738574	0.339795893	0.329866405	0.316425216	0.267857143	0.026464916		0.070234114	0.302836666	0.032740749
22	0.262491549	0.324089985	0.219787481	0.441358662	0.278158399	0.318485796	0.296642049	0.305859132	0.282142857	0.026895184		0.073578595	0.294925346	0.036116998
23	0.228348964	0.314565797	0.203776605	0.429948339	0.297172507	0.325839519	0.298876607	0.299789763	0.314285714	0.027743095		0.076923077	0.305468995	0.034135618
24	0.237331877	0.304879181	0.225296612	0.403194223	0.284475131	0.279982596	0.271444353	0.286657711	0.260714286	0.026236721		0.080267559	0.302242082	0.027370948
25	0.251197376	0.320112981	0.215718962	0.40033558	0.273491929	0.297797619	0.289064114	0.292531223	0.264285714	0.02635193		0.08361204	0.289507116	0.026692611
26	0.231634018	0.304636823	0.206532916	0.403778127	0.280591498	0.287124756	0.254762366	0.281294358	0.260714286	0.026236721		0.086956522	0.278202085	0.031624456
27	0.233822584	0.322632848	0.176568085	0.376702315	0.261702286	0.263110955	0.232625824	0.266737842	0.275	0.026684332		0.090301003	0.27090429	0.037115547
28	0.235313545	0.303215412	0.220022032	0.374134726	0.263651513	0.257314953	0.254318587	0.272567253	0.289285714	0.027097673		0.093645485	0.26433409	0.035069223
29	0.239786015	0.323148676	0.210889021	0.356135618	0.272458253	0.241495417	0.252018868	0.27084741	0.310714286	0.027656756		0.096989967	0.26457392	0.034398547
30	0.220257963	0.316915099	0.218429631	0.379698698	0.270901294	0.248284153	0.207828545	0.266045055	0.217857143	0.024668908		0.100334448	0.271419272	0.030945143
31	0.20761923	0.324892693	0.177639393	0.328578907	0.265547386	0.247085643	0.209268588	0.251518834	0.2	0.023904572		0.10367893	0.262711248	0.027025426
32	0.210845978	0.311387988	0.169478813	0.319153564	0.274052744	0.261727509	0.256001269	0.257521124	0.253571429	0.025999516		0.107023411	0.265140946	0.03059354
33	0.206510352	0.317696969	0.212200664	0.312570331	0.257241728	0.233881147	0.225140535	0.252177389	0.228571429	0.025094573		0.110367893	0.266127397	0.032565305
34	0.213372672	0.288299941	0.213544935	0.313084038	0.26449094	0.227344311	0.215783764	0.247988657	0.239285714	0.025497063		0.113712375	0.254750188	0.031062007
35	0.190741733	0.298424953	0.203909984	0.329628179	0.24455337	0.227064183	0.234126409	0.246921259	0.207142857	0.024218846		0.117056856	0.255445021	0.031058039
36	0.200147977	0.30218045	0.21336933	0.312599852	0.237650856	0.22816483	0.221485372	0.245085524	0.235714286	0.025365405		0.120401338	0.240773241	0.025419647
37	0.184981751	0.294351872	0.197226501	0.306021705	0.239206442	0.208577431	0.23474251	0.237872602	0.207142857	0.024218846		0.123745819	0.240268838	0.023606534
38	0.205024825	0.290870839	0.184842531	0.291074367	0.254041129	0.224644183	0.228112921	0.239801542	0.182142857	0.023065654		0.127090301	0.236820695	0.021037649
39	0.192338359	0.28944412	0.187500947	0.264496216	0.257907268	0.211465095	0.216276307	0.231346902	0.164285714	0.02214368		0.130434783	0.233070098	0.022435306
40	0.18284474	0.285546495	0.187860218	0.296205428	0.247840338	0.223644705	0.186793355	0.23010504	0.185714286	0.023239782		0.133779264	0.226891083	0.026987306
41	0.198709958	0.287969749	0.196227392	0.276274302	0.228987336	0.207982065	0.201339444	0.228212892	0.175	0.022707378		0.137123746	0.222221862	0.027908354
42	0.189374528	0.2933898	0.190281052	0.244503469	0.237647581	0.197534172	0.202053288	0.222111984	0.185714286	0.023239782		0.140468227	0.214766228	0.024874679
43	0.203507279	0.271137341	0.177442249	0.243060523	0.270746773	0.1955633	0.208036688	0.224213451	0.157142857	0.0217493		0.143812709	0.215770767	0.021365004
44	0.187656506	0.261860511	0.160337142	0.24144999	0.243114727	0.189529224	0.198201755	0.211735693	0.157142857	0.0217493		0.147157191	0.211052914	0.023433678
45	0.180649615	0.270097701	0.18941324	0.232049033	0.219679324	0.193460488	0.195715021	0.211580632	0.164285714	0.02214368		0.150501672	0.209761108	0.028455193
46	0.192667607	0.274012433	0.148564696	0.239936582	0.237284908	0.211773388	0.163098431	0.209619721	0.185714286	0.023239782		0.153846154	0.203620487	0.028552164
47	0.193170897	0.278544457	0.181692078	0.230202934	0.237379642	0.203304888	0.163912123	0.212601003	0.203571429	0.024063169		0.157190635	0.210149904	0.026223906
48	0.193104026	0.257981142	0.156231529	0.248769707	0.211880575	0.205552579	0.178355238	0.207410685	0.185714286	0.023239782		0.160535117	0.20409699	0.023595875
49	0.187208224	0.256444323	0.175516073	0.241763999	0.223351023	0.1816264	0.175583969	0.205927716	0.153571429	0.021546233		0.163879599	0.202818494	0.021847893
50	0.17592179	0.274419271	0.157568525	0.206587735	0.231825817	0.174676389	0.187343122	0.201191807	0.160714286	0.021948414		0.16722408	0.203486622	0.019407321
51	0.160105846	0.247364634	0.160389165	0.203378225	0.211341609	0.19870925	0.170574857	0.19312337	0.203571429	0.024063169		0.170568562	0.203787881	0.017947536
52	0.182128559	0.242124477	0.178002018	0.19496381	0.215356529	0.188018802	0.172579172	0.196167624	0.167857143	0.0223352		0.173913043	0.19899512	0.018746107
53	0.175548338	0.268352731	0.156785144	0.199357184	0.204836295	0.172325222	0.1738597	0.193009231	0.146428571	0.021127778		0.177257525	0.18468236	0.021632127
54	0.169861569	0.254968733	0.191074482	0.178381941	0.192340373	0.180317553	0.174769192	0.191673406	0.175	0.022707378		0.180602007	0.173632005	0.023030801
55	0.182715814	0.263848478	0.178340174	0.190430527	0.21908472	0.185312925	0.161932588	0.197380747	0.167857143	0.0223352		0.183946488	0.180784161	0.022528999
56	0.185935034	0.248700744	0.168876158	0.185312841	0.204179182	0.166556416	0.185848081	0.192201208	0.121428571	0.019519557		0.18729097	0.189094516	0.022969996
57	0.203030853	0.261951775	0.156471142	0.175130775	0.203374743	0.199077672	0.14688479	0.192274536	0.096428571	0.017640265		0.190635452	0.184158078	0.022959539
58	0.176955415	0.242145	0.125512298	0.173549316	0.187262162	0.182904083	0.142960407	0.175898383	0.153571429	0.021546233		0.193979933	0.174739608	0.022196943
59	0.188380364	0.251186852	0.146393277	0.168448881	0.191698826	0.164508984	0.139666814	0.178612	0.128571429	0.020003644		0.197324415	0.177284144	0.022218578
60	0.170874457	0.24297391	0.174962077	0.183361976	0.200626502	0.176486743	0.152204131	0.185927114	0.135714286	0.020467389		0.200668896	0.17430474	0.022373349
61	0.202136549	0.232390958	0.154433198	0.152514198	0.195619627	0.163614044	0.16105703	0.180252229	0.107142857	0.018483899		0.204013378	0.172007883	0.023651195
62	0.17642933	0.240929606	0.153018465	0.175826946	0.174417102	0.183536431	0.158024957	0.180311834	0.157142857	0.0217493		0.20735786	0.169061071	0.018070778
63	0.173901039	0.240806404	0.126736389	0.170399445	0.199169195	0.175412125	0.163377641	0.178543177	0.114285714	0.019013575		0.210702341	0.166746809	0.017479774
64	0.200548226	0.245611661	0.140110398	0.164677046	0.18924546	0.183361136	0.151505919	0.182151406	0.107142857	0.018483899		0.214046823	0.174006126	0.01979393
65	0.185517988	0.233334185	0.167944836	0.155523065	0.173336583	0.166895804	0.125819678	0.172624591	0.114285714	0.019013575		0.217391304	0.167014197	0.022146734
66	0.15288677	0.23779102	0.141677108	0.15848874	0.17961324	0.176437093	0.166982005	0.173410854	0.128571429	0.020003644		0.220735786	0.157176387	0.020348696
67	0.172319805	0.246461002	0.134519725	0.151197838	0.188983658	0.159781041	0.147120776	0.171483406	0.125	0.019764235		0.224080268	0.156477032	0.018372058
68	0.19041373	0.238883189	0.134746763	0.148035405	0.167550502	0.171172582	0.123608911	0.167773012	0.117857143	0.019269409		0.227424749	0.155582469	0.017645863
69	0.155019875	0.242769418	0.123999474	0.1508186	0.181379808	0.163203805	0.144693804	0.165983541	0.107142857	0.018483899		0.230769231	0.156573783	0.015418522
70	0.188631314	0.229054565	0.115846524	0.171603801	0.181866107	0.162938972	0.145888967	0.170832893	0.1	0.017928429		0.234113712	0.155766074	0.014323934
71	0.153929338	0.224005663	0.13500278	0.143404905	0.175011878	0.165254644	0.117714726	0.159189133	0.135714286	0.020467389		0.237458194	0.14991434	0.016759607
72	0.161945121	0.237009545	0.173313502	0.146746472	0.176541999	0.15772055	0.137023438	0.170042947	0.075	0.015740643		0.240802676	0.143310866	0.016312891
73	0.155846174	0.243770651	0.124666633	0.154551949	0.173056113	0.164700537	0.144098702	0.165812966	0.110714286	0.018751822		0.244147157	0.147683861	0.015901942
74	0.172596009	0.225721989	0.122347267	0.135476982	0.177686006	0.174129519	0.123164437	0.161588887	0.125	0.019764235		0.247491639	0.138382278	0.019233154
75	0.172628605	0.226385948	0.106182344	0.15788204	0.174669938	0.173182914	0.143610508	0.164934614	0.121428571	0.019519557		0.25083612	0.143649324	0.015834331
76	0.16945978	0.218387893	0.115311368	0.146464883	0.173216542	0.156049112	0.141463599	0.160050454	0.092857143	0.017344688		0.254180602	0.142617739	0.012851855
77	0.172186524	0.209959053	0.107956468	0.147158038	0.160711556	0.171293333	0.153657891	0.160417552	0.128571429	0.020003644		0.257525084	0.139269845	0.010463366
78	0.180420659	0.242889424	0.128704205	0.151794917	0.161301827	0.155449381	0.12656575	0.163875166	0.082142857	0.016409428		0.260869565	0.137812777	0.012999826
79	0.174053659	0.224509511	0.110529331	0.135200946	0.16228879	0.164530251	0.133907192	0.157859954	0.096428571	0.017640265		0.264214047	0.140185909	0.010120973
80	0.143213513	0.225538215	0.12733385	0.143926174	0.167042219	0.14311991	0.135228056	0.15505742	0.117857143	0.019269409		0.267558528	0.139485871	0.013682746
81	0.151932114	0.24132707	0.113576093	0.133042987	0.156987663	0.15412347	0.138057855	0.155578179	0.121428571	0.019519557		0.27090301	0.143335182	0.013191452
82	0.152037143	0.219764241	0.115596039	0.132038006	0.164258753	0.160315347	0.132870582	0.153840016	0.107142857	0.018483899		0.274247492	0.15090847	0.013907453
83	0.153929939	0.226255527	0.113429344	0.145169089	0.147690859	0.151945746	0.143234381	0.154522127	0.114285714	0.019013575		0.277591973	0.14873251	0.011523661
84	0.152668651	0.238056832	0.092558799	0.132772842	0.163210386	0.146646597	0.118313048	0.149175308	0.121428571	0.019519557		0.280936455	0.147335506	0.014897314
85	0.158016153	0.226610466	0.06790691	0.133374995	0.145267144	0.160881315	0.117446981	0.144214852	0.139285714	0.020692062		0.284280936	0.146342229	0.016930187
86	0.167441466	0.217085373	0.101653032	0.134300829	0.161768844	0.161753037	0.132641633	0.153806316	0.107142857	0.018483899		0.287625418	0.145301942	0.011515655
87	0.16097058	0.242221828	0.090419138	0.131776587	0.155918956	0.165818985	0.141060756	0.155455262	0.1	0.017928429		0.2909699	0.148937103	0.008455841
88	0.144699147	0.220292067	0.10248011	0.145945265	0.159204373	0.156386964	0.142155169	0.153023299	0.096428571	0.017640265		0.294314381	0.142922753	0.012407145
89	0.166830788	0.224786898	0.100654282	0.131784997	0.153108285	0.155001549	0.126557039	0.151246263	0.117857143	0.019269409		0.297658863	0.133200293	0.014551062
90	0.161901578	0.209914509	0.107778735	0.13663557	0.154839242	0.148903309	0.132893956	0.150409557	0.125	0.019764235		0.301003344	0.13521961	0.015657829
91	0.153216269	0.215243923	0.103954068	0.12342205	0.163662948	0.16004538	0.111345795	0.147270062	0.132142857	0.02023797		0.304347826	0.129704969	0.011426057
92	0.140240804	0.230153878	0.086992186	0.132654394	0.152532223	0.157538155	0.115597118	0.145101251	0.15	0.021339099		0.307692308	0.122957221	0.008336681
93	0.174452246	0.218672263	0.076840338	0.135216597	0.145937048	0.14751594	0.117698968	0.145190486	0.121428571	0.019519557		0.311036789	0.129818101	0.011794923
94	0.141749181	0.209206642	0.103368441	0.129007439	0.163221961	0.161254292	0.122251033	0.147151284	0.125	0.019764235		0.314381271	0.141219627	0.013480378
95	0.15780865	0.215478315	0.099814105	0.122384696	0.156453763	0.143890065	0.120931912	0.145251644	0.15	0.021339099		0.317725753	0.144669476	0.012092143
96	0.13805365	0.23730874	0.071117062	0.131302283	0.157152333	0.158868998	0.112938786	0.143820265	0.125	0.019764235		0.321070234	0.139238874	0.011904782
97	0.156881907	0.223720879	0.080103721	0.11685236	0.143429043	0.148129294	0.126230646	0.14219255	0.139285714	0.020692062		0.324414716	0.138807761	0.014456111
98	0.152835019	0.208403213	0.083181551	0.126383273	0.145715624	0.148748837	0.122715205	0.141140389	0.117857143	0.019269409		0.327759197	0.142542233	0.009157497
99	0.131048481	0.21949464	0.075146875	0.115361582	0.166932213	0.161376804	0.116054734	0.140773619	0.110714286	0.018751822		0.331103679	0.137116152	0.004247077
100	0.167181814	0.216883212	0.078760976	0.122416722	0.159873746	0.147927175	0.119839042	0.144697527	0.132142857	0.02023797		0.334448161	0.12672164	0.010918277
101	0.162258887	0.211902273	0.094227342	0.112534006	0.169920646	0.15759889	0.099542576	0.143997803	0.128571429	0.020003644		0.337792642	0.113717664	0.01389619
102	0.149060595	0.211287756	0.072578153	0.108892153	0.161992068	0.139461755	0.121681441	0.13785056	0.125	0.019764235		0.341137124	0.11272908	0.011468774
103	0.140258879	0.201883425	0.085549345	0.122549206	0.169557247	0.152263764	0.110976494	0.140434051	0.114285714	0.019013575		0.344481605	0.125631868	0.014032198
104	0.136309563	0.221703439	0.112099661	0.114802297	0.143445999	0.157698405	0.115945353	0.143143531	0.089285714	0.017041313		0.347826087	0.131884428	0.013989712
105	0.143405611	0.214387548	0.080367701	0.118866753	0.175515547	0.14332714	0.11857019	0.142062927	0.103571429	0.018209533		0.351170569	0.130234284	0.011041222
106	0.14625147	0.218517612	0.083756607	0.120541988	0.155470192	0.147380194	0.104561263	0.139497046	0.103571429	0.018209533		0.35451505	0.126659102	0.011673147
107	0.158204152	0.221136314	0.074817292	0.119493788	0.157838094	0.14188717	0.116555116	0.141418847	0.121428571	0.019519557		0.357859532	0.123165057	0.015331537
108	0.158949954	0.210476527	0.078883029	0.1288317	0.155610384	0.143124779	0.101279308	0.139593669	0.1	0.017928429		0.361204013	0.126835028	0.017060632
109	0.151055518	0.214195497	0.073381039	0.11956218	0.162903742	0.146441099	0.119230898	0.140967139	0.103571429	0.018209533		0.364548495	0.123073852	0.014977903
110	0.152667154	0.200020368	0.085688368	0.103042088	0.177031727	0.129845055	0.107130472	0.136489319	0.096428571	0.017640265		0.367892977	0.119425636	0.014065316
111	0.137905497	0.202498915	0.066910287	0.091768599	0.15985285	0.136178231	0.088418544	0.126218989	0.096428571	0.017640265		0.371237458	0.114325302	0.017099534
112	0.124444147	0.205400333	0.072244688	0.11347682	0.136580049	0.155383093	0.114633306	0.131737491	0.092857143	0.017344688		0.37458194	0.120633745	0.019060399
113	0.130570686	0.222213539	0.076084573	0.099087976	0.174212842	0.161471017	0.099371429	0.137573152	0.078571429	0.01607993		0.377926421	0.124958877	0.018671931
114	0.144048162	0.206013715	0.071348923	0.111575154	0.16096727	0.14482184	0.09624756	0.133574661	0.092857143	0.017344688		0.381270903	0.118760921	0.016824023
115	0.145824532	0.206797775	0.056398905	0.119214069	0.155899407	0.129890212	0.083857546	0.128268921	0.078571429	0.01607993		0.384615385	0.116389325	0.018806958
116	0.157117565	0.19952312	0.076682319	0.124873736	0.1389511	0.152661313	0.10453397	0.136334732	0.089285714	0.017041313		0.387959866	0.115846359	0.021083409
117	0.132760454	0.222188658	0.075323114	0.108594613	0.147018611	0.153228448	0.112544005	0.135951129	0.078571429	0.01607993		0.391304348	0.119954525	0.021427551
118	0.148509518	0.191192641	0.078154525	0.128125386	0.162399636	0.139141012	0.074566977	0.131727099	0.057142857	0.013871547		0.394648829	0.11874471	0.02209149
119	0.147632141	0.193671284	0.069942997	0.103317999	0.141894935	0.137838266	0.100585652	0.127840468	0.075	0.015740643		0.397993311	0.124708467	0.022961809
120	0.150358612	0.198854221	0.053434932	0.094093821	0.157109482	0.146376594	0.131904729	0.13316177	0.085714286	0.016729716		0.401337793	0.123249693	0.019844806
121	0.136001091	0.201232356	0.065726362	0.104963122	0.148805811	0.144704701	0.117233681	0.131238161	0.107142857	0.018483899		0.404682274	0.117540782	0.017496769
122	0.154944628	0.183179158	0.078742932	0.105421618	0.153553697	0.159261933	0.108668052	0.134824574	0.096428571	0.017640265		0.408026756	0.116610129	0.017284655
123	0.148970962	0.210973253	0.067037992	0.108043087	0.14362722	0.137080519	0.102603521	0.131190936	0.085714286	0.016729716		0.411371237	0.117625418	0.019282657
124	0.155563991	0.21045249	0.074651859	0.107300033	0.167078354	0.132085186	0.086636091	0.133395429	0.046428571	0.012574487		0.414715719	0.116129104	0.016809057
125	0.151593736	0.196258883	0.066911363	0.09308888	0.168854152	0.135307808	0.131802892	0.134831102	0.082142857	0.016409428		0.418060201	0.110722476	0.016604014
126	0.145258352	0.195721059	0.057782778	0.093862686	0.158888929	0.159177106	0.093264822	0.129136533	0.085714286	0.016729716		0.421404682	0.110959832	0.018041575
127	0.140185878	0.206960717	0.068022884	0.096339826	0.168216349	0.14512436	0.132133632	0.136711949	0.067857143	0.015030036		0.424749164	0.112691455	0.019576548
128	0.138183082	0.201100639	0.052674561	0.101623046	0.152071724	0.140727129	0.10878649	0.127880953	0.092857143	0.017344688		0.428093645	0.104033172	0.017413256
129	0.159210445	0.198559303	0.061178422	0.106826631	0.155019235	0.137490941	0.109541017	0.132546571	0.103571429	0.018209533		0.431438127	0.100582298	0.017240638
130	0.149801715	0.20197184	0.068999529	0.100639385	0.160035297	0.133553958	0.106814159	0.131687983	0.060714286	0.014271358		0.434782609	0.099505324	0.018288888
131	0.13994358	0.190858931	0.061317069	0.103810856	0.146389699	0.147598715	0.094006696	0.126275078	0.035714286	0.011090339		0.43812709	0.097957392	0.01626941
132	0.136496994	0.189192185	0.071520551	0.098114232	0.158302307	0.123509809	0.09822619	0.125051752	0.060714286	0.014271358		0.441471572	0.09747594	0.015497324
133	0.137625114	0.19228193	0.063828028	0.107348885	0.17274373	0.133678362	0.099650855	0.129593843	0.060714286	0.014271358		0.444816054	0.103837025	0.016252974
134	0.129442962	0.166193875	0.066835074	0.095972282	0.147985142	0.132844773	0.093157234	0.118918763	0.060714286	0.014271358		0.448160535	0.108760494	0.018443301
135	0.151387158	0.186134508	0.062556625	0.109234736	0.165154004	0.128640418	0.091344226	0.127778811	0.071428571	0.015390922		0.451505017	0.107096444	0.017917727
136	0.126934084	0.185268174	0.061280913	0.112646239	0.146184788	0.136108391	0.080984209	0.121343828	0.064285714	0.014657161		0.454849498	0.102189782	0.016251912
137	0.132628408	0.201326924	0.074958434	0.109199211	0.141976204	0.137671873	0.114059474	0.130260075	0.046428571	0.012574487		0.45819398	0.09399128	0.016536717
138	0.117354968	0.185359199	0.061276949	0.112032297	0.136275102	0.125234932	0.103706529	0.120177139	0.042857143	0.012103779		0.461538462	0.088677394	0.017702503
139	0.130869028	0.185573474	0.066184839	0.101021815	0.165359703	0.151666494	0.099618703	0.128613437	0.046428571	0.012574487		0.464882943	0.090981759	0.014977332
140	0.138623748	0.198395893	0.069963023	0.094962736	0.138389394	0.145849519	0.098341915	0.12636089	0.032142857	0.010540685		0.468227425	0.086764129	0.009670717
141	0.127993082	0.1856531	0.040626129	0.105165943	0.154632617	0.148524179	0.106122379	0.12410249	0.035714286	0.011090339		0.471571906	0.089642687	0.013462501
142	0.139904271	0.171140179	0.046325605	0.09070193	0.157518055	0.137130779	0.095388823	0.119729949	0.042857143	0.012103779		0.474916388	0.085250068	0.012538473
143	0.129636715	0.173032843	0.065107386	0.109576058	0.141516464	0.150727296	0.102104901	0.124528809	0.064285714	0.014657161		0.47826087	0.077291482	0.013717206
144	0.138270278	0.198889666	0.062439837	0.103282727	0.143344624	0.150726654	0.09854772	0.127928786	0.05	0.013024702		0.481605351	0.076263395	0.019027484
145	0.137025825	0.194963295	0.064712515	0.103151657	0.145406016	0.157919904	0.09925797	0.128919598	0.060714286	0.014271358		0.484949833	0.08551319	0.02124476
146	0.136767855	0.183554339	0.063311925	0.118021928	0.151429321	0.146069226	0.091139621	0.127184888	0.060714286	0.014271358		0.488294314	0.08820072	0.019785866
147	0.131183984	0.184796341	0.060813142	0.100897314	0.141406465	0.144819017	0.082239013	0.120879325	0.046428571	0.012574487		0.491638796	0.089617347	0.017317929
148	0.130255352	0.184980205	0.05452763	0.119277748	0.129535883	0.147197941	0.100893518	0.123809754	0.057142857	0.013871547		0.494983278	0.088078885	0.016947219
149	0.134791688	0.188285485	0.045308803	0.093006529	0.13236558	0.14406685	0.108640924	0.120923694	0.071428571	0.015390922		0.498327759	0.083305747	0.014987224
150	0.127481481	0.184927177	0.049276127	0.106883246	0.142519234	0.139504426	0.086233648	0.119546477	0.05	0.013024702		0.501672241	0.080501758	0.016270354
151	0.127594538	0.204943556	0.054070192	0.099629078	0.150549464	0.137100692	0.08768217	0.123081384	0.060714286	0.014271358		0.505016722	0.073327759	0.013625795
152	0.120844318	0.187912422	0.073661179	0.112814786	0.140576244	0.134022058	0.081243726	0.121582105	0.071428571	0.015390922		0.508361204	0.077831377	0.011475812
153	0.138444425	0.176225992	0.05535222	0.114472626	0.141601616	0.135591159	0.103367232	0.123579324	0.078571429	0.01607993		0.511705686	0.083501894	0.012826131
154	0.112499519	0.186907611	0.061543927	0.119685884	0.155710145	0.141703873	0.09635757	0.124915504	0.042857143	0.012103779		0.515050167	0.078708109	0.015240338
155	0.12492985	0.172207495	0.069225245	0.112191378	0.141054426	0.13951729	0.075940334	0.119295146	0.039285714	0.011610086		0.518394649	0.076928281	0.016771645
156	0.113813497	0.183365412	0.051943627	0.117188198	0.1585362	0.145290988	0.065950259	0.119441169	0.039285714	0.011610086		0.52173913	0.073020186	0.015000495
157	0.104477061	0.18222107	0.067950246	0.104463994	0.141500081	0.158924598	0.077636261	0.119596187	0.035714286	0.011090339		0.525083612	0.069094601	0.013283375
158	0.125115087	0.186804163	0.077672677	0.120063137	0.146698849	0.156812505	0.071855161	0.126431654	0.042857143	0.012103779		0.528428094	0.06894572	0.014569423
159	0.126920403	0.181885351	0.068495867	0.105047298	0.159340417	0.14706683	0.085764683	0.12493155	0.035714286	0.011090339		0.531772575	0.066182854	0.015209959
160	0.108067117	0.182016144	0.066884766	0.105206882	0.144020144	0.155603344	0.095668332	0.122495247	0.057142857	0.013871547		0.535117057	0.067108218	0.015983826
161	0.118265845	0.193994867	0.064113681	0.105777233	0.149562165	0.143348574	0.085224188	0.122898079	0.060714286	0.014271358		0.538461538	0.060284537	0.014709811
162	0.124423532	0.196266158	0.041998506	0.113046137	0.154265818	0.137586506	0.094021059	0.123086816	0.053571429	0.013456482		0.54180602	0.062678998	0.014921759
163	0.114784526	0.172842452	0.046987758	0.11407354	0.13857927	0.151789299	0.085764985	0.11783169	0.035714286	0.011090339		0.545150502	0.065215941	0.015453464
164	0.121976211	0.179331397	0.052621975	0.121698532	0.143306817	0.140327378	0.087876366	0.121019811	0.046428571	0.012574487		0.548494983	0.060850027	0.013059971
165	0.127816539	0.176452412	0.062187933	0.100296546	0.142777443	0.155569371	0.08062935	0.120818513	0.028571429	0.009956172		0.551839465	0.059413948	0.012017916
166	0.115289722	0.202809381	0.063003236	0.113302004	0.149925984	0.150152169	0.074994335	0.124210976	0.053571429	0.013456482		0.555183946	0.062426456	0.013431942
167	0.11646915	0.196693292	0.055341487	0.1210496	0.147683839	0.14161248	0.089560383	0.124058604	0.035714286	0.011090339		0.558528428	0.065785527	0.014534672
168	0.111625561	0.184878488	0.052023564	0.117580343	0.144198398	0.136831977	0.092769383	0.119986816	0.025	0.00933025		0.56187291	0.065792181	0.012853573
169	0.120135173	0.184972261	0.056014977	0.113494993	0.148926574	0.144487401	0.071134742	0.119880874	0.032142857	0.010540685		0.565217391	0.062297028	0.013238926
170	0.110468002	0.193956132	0.047103953	0.099262711	0.138523441	0.157669074	0.07568669	0.117524286	0.046428571	0.012574487		0.568561873	0.061728892	0.013835633
171	0.108468126	0.190067063	0.067377014	0.137016632	0.14373711	0.153452089	0.083943138	0.126294453	0.028571429	0.009956172		0.571906355	0.060058102	0.012717472
172	0.123809162	0.183321174	0.055893568	0.125037222	0.15426895	0.151129969	0.077939727	0.124485682	0.039285714	0.011610086		0.575250836	0.053377415	0.010303786
173	0.107672895	0.183385819	0.070657472	0.118788503	0.123411204	0.154876483	0.086911267	0.120814806	0.057142857	0.013871547		0.578595318	0.052874292	0.010118532
174	0.110762967	0.184394617	0.069284611	0.123435505	0.139078514	0.144377633	0.091654372	0.123284031	0.039285714	0.011610086		0.581939799	0.063779776	0.012586948
175	0.114016186	0.193656763	0.068153519	0.125571194	0.145228459	0.145325965	0.084571346	0.125217633	0.053571429	0.013456482		0.585284281	0.05737262	0.010865119
176	0.11986964	0.194322783	0.059450751	0.098363007	0.142277296	0.157546113	0.062255293	0.119154983	0.042857143	0.012103779		0.588628763	0.054725445	0.009960032
177	0.110132939	0.185944534	0.044414771	0.107588408	0.160413174	0.14997825	0.07693912	0.119344457	0.053571429	0.013456482		0.591973244	0.059248942	0.010235339
178	0.119319489	0.187199221	0.064046064	0.112463531	0.142724599	0.15513027	0.075992675	0.122410836	0.032142857	0.010540685		0.595317726	0.063625009	0.011797846
179	0.109947378	0.172937179	0.052047146	0.128694229	0.163247129	0.157067239	0.078899275	0.123262796	0.057142857	0.013871547		0.598662207	0.057751348	0.011917249
180	0.124136859	0.172210575	0.049070728	0.119133264	0.139892322	0.155649764	0.081334688	0.120204029	0.042857143	0.012103779		0.602006689	0.05178725	0.009908087
181	0.117039386	0.170098672	0.056481411	0.115493036	0.13754826	0.14389991	0.073651217	0.116315984	0.057142857	0.013871547		0.605351171	0.05364412	0.011461796
182	0.094443242	0.196931296	0.065779096	0.122039072	0.139338341	0.161908133	0.092693439	0.124733231	0.064285714	0.014657161		0.608695652	0.058966282	0.014552601
183	0.097163607	0.179565599	0.068940927	0.130580914	0.151196792	0.153904526	0.072562903	0.121987895	0.039285714	0.011610086		0.612040134	0.056344533	0.015661097
184	0.119757383	0.199022938	0.054485151	0.10583958	0.14589427	0.152693635	0.065956358	0.120521331	0.053571429	0.013456482		0.615384615	0.058940345	0.014937653
185	0.105661853	0.185235093	0.050911854	0.117242498	0.144526164	0.141662697	0.092829275	0.119724205	0.05	0.013024702		0.618729097	0.057631476	0.011833559
186	0.105478065	0.180252621	0.059672459	0.124165703	0.139904613	0.153635823	0.071268713	0.119196857	0.057142857	0.013871547		0.622073579	0.058547028	0.009890973
187	0.100407907	0.201090175	0.053996673	0.113787445	0.141589606	0.156361376	0.077558639	0.120684546	0.042857143	0.012103779		0.62541806	0.057715173	0.010605436
188	0.099603929	0.202162696	0.05987599	0.13285133	0.14770292	0.157312525	0.06678221	0.123755943	0.035714286	0.011090339		0.628762542	0.053357194	0.010807191
189	0.10292182	0.192351578	0.071945394	0.135120618	0.135979861	0.17299948	0.070301668	0.125945774	0.039285714	0.011610086		0.632107023	0.055393403	0.01114315
190	0.115175912	0.188386682	0.06223786	0.114117509	0.150769294	0.156871419	0.069165219	0.122389128	0.053571429	0.013456482		0.635451505	0.058609139	0.01231617
191	0.106955091	0.182772436	0.060265951	0.129535795	0.130908096	0.178200552	0.060564373	0.121314613	0.042857143	0.012103779		0.638795987	0.066542472	0.014533305
192	0.107222589	0.183448639	0.05628838	0.122511197	0.149498268	0.139393915	0.070093395	0.118350912	0.039285714	0.011610086		0.642140468	0.066604413	0.014917733
193	0.102716185	0.197792499	0.05744868	0.116743409	0.151406147	0.155493092	0.067967222	0.121366747	0.035714286	0.011090339		0.64548495	0.061756791	0.01160753
194	0.103335938	0.188460064	0.055612431	0.125581859	0.136438572	0.163875414	0.077612553	0.121559547	0.042857143	0.012103779		0.648829431	0.059935755	0.009853602
195	0.11244118	0.204599971	0.057565446	0.125356961	0.147850614	0.164912497	0.063811714	0.125219769	0.046428571	0.012574487		0.652173913	0.064352263	0.009950925
196	0.107324613	0.196006413	0.066828945	0.128331248	0.149909315	0.150937894	0.079053919	0.125484621	0.039285714	0.011610086		0.655518395	0.061570029	0.01092005
197	0.115802622	0.208771297	0.072511637	0.134975493	0.140761555	0.166709666	0.07457189	0.130586309	0.060714286	0.014271358		0.658862876	0.056260665	0.009868506
198	0.093970958	0.180043441	0.057274029	0.141431598	0.154415573	0.156573607	0.088758738	0.124638278	0.057142857	0.013871547		0.662207358	0.05243038	0.009464039
199	0.090762853	0.208638694	0.065811735	0.129489819	0.12922915	0.158480296	0.057102482	0.119930718	0.025	0.00933025		0.665551839	0.056538717	0.009113592
200	0.094266112	0.192924637	0.058921104	0.130292531	0.14152283	0.165643977	0.06287485	0.120920863	0.017857143	0.007914333		0.668896321	0.058711095	0.009384837
201	0.096026939	0.191932318	0.0448787	0.128613512	0.133789921	0.168088411	0.067076834	0.118629519	0.028571429	0.009956172		0.672240803	0.061011279	0.010036497
202	0.108844708	0.198382041	0.057175076	0.135909439	0.140405387	0.172150302	0.061367043	0.124890571	0.035714286	0.011090339		0.675585284	0.066847826	0.011172207
203	0.100922453	0.190728218	0.05889662	0.156431887	0.131465252	0.15371899	0.063262244	0.122203666	0.053571429	0.013456482		0.678929766	0.070158692	0.012591104
204	0.09985005	0.174770834	0.0510948	0.129247519	0.126646053	0.172355608	0.07377591	0.118248682	0.057142857	0.013871547		0.682274247	0.068259931	0.011332441
205	0.111786994	0.191328495	0.054294001	0.154116952	0.139210538	0.171022514	0.067512213	0.127038815	0.032142857	0.010540685		0.685618729	0.06429399	0.011867576
206	0.109549836	0.17867112	0.061292812	0.132791354	0.1325098	0.153185949	0.057976604	0.117996782	0.039285714	0.011610086		0.688963211	0.063014726	0.013042443
207	0.101314743	0.172127738	0.064197853	0.121784073	0.133055744	0.177901802	0.072134221	0.120359453	0.05	0.013024702		0.692307692	0.063938383	0.013586337
208	0.101059132	0.180459108	0.057552601	0.138256225	0.14566909	0.172115243	0.047948652	0.12043715	0.032142857	0.010540685		0.695652174	0.05976819	0.010455583
209	0.090764898	0.182698251	0.062973758	0.149155347	0.126149271	0.164044279	0.054928284	0.118673441	0.05	0.013024702		0.698996656	0.058707085	0.009587914
210	0.106975825	0.190289132	0.053024056	0.144928634	0.144690255	0.165095559	0.053971631	0.122710727	0.028571429	0.009956172		0.702341137	0.061991502	0.012858488
211	0.087506318	0.181889941	0.071829148	0.141951682	0.135784416	0.168835647	0.070948346	0.122677928	0.032142857	0.010540685		0.705685619	0.062004385	0.014233843
212	0.098237306	0.196294087	0.05497433	0.16127348	0.141159014	0.173810386	0.055513207	0.125894544	0.039285714	0.011610086		0.7090301	0.062817384	0.012845625
213	0.073697123	0.197069642	0.070772371	0.141321885	0.128777066	0.165544283	0.049164008	0.118049483	0.042857143	0.012103779		0.712374582	0.059040253	0.010322831
214	0.098181372	0.195276441	0.052664728	0.158194902	0.143768529	0.155509207	0.05428127	0.122553778	0.032142857	0.010540685		0.715719064	0.054061839	0.007166984
215	0.095130044	0.173414627	0.065702955	0.135476571	0.13487946	0.186471336	0.056869213	0.121134887	0.014285714	0.007091653		0.719063545	0.059285458	0.007394921
216	0.079308158	0.188008549	0.07909987	0.144075899	0.147346427	0.169762782	0.05353548	0.123019595	0.032142857	0.010540685		0.722408027	0.06152464	0.011499127
217	0.092903915	0.19479672	0.064160383	0.140744626	0.14097942	0.170177964	0.050158755	0.121988826	0.017857143	0.007914333		0.725752508	0.0603632	0.011943783
218	0.089219343	0.206179583	0.081976752	0.144614892	0.131052954	0.176431702	0.046022524	0.125071107	0.039285714	0.011610086		0.72909699	0.058497969	0.011227931
219	0.082421848	0.178555597	0.081413499	0.130001392	0.134185951	0.177271929	0.047432856	0.118754725	0.028571429	0.009956172		0.732441472	0.059915194	0.010380787
220	0.092358103	0.174565177	0.057882568	0.149909121	0.136079441	0.186841267	0.037150809	0.119255212	0.035714286	0.011090339		0.735785953	0.062467835	0.011559191
221	0.08723346	0.185753739	0.078358646	0.15051768	0.139697292	0.173113537	0.06625451	0.125846981	0.046428571	0.012574487		0.739130435	0.065314996	0.013233701
222	0.088409918	0.192376083	0.073941994	0.140991868	0.136158778	0.170782157	0.05147268	0.122019068	0.032142857	0.010540685		0.742474916	0.066916251	0.011692108
223	0.089496684	0.195709387	0.070801269	0.140539303	0.122678012	0.179535483	0.048686134	0.121063753	0.035714286	0.011090339		0.745819398	0.0643288	0.012880024
224	0.081982016	0.186973506	0.073797793	0.150351194	0.149540184	0.168417212	0.05173751	0.123257059	0.032142857	0.010540685		0.74916388	0.069060815	0.013116605
225	0.082051908	0.17934813	0.075216536	0.143210412	0.130189453	0.178515824	0.053043514	0.120225111	0.032142857	0.010540685		0.752508361	0.069951283	0.014846853
226	0.09073499	0.189286316	0.073028439	0.149334494	0.129779676	0.164767932	0.040203596	0.119590778	0.025	0.00933025		0.755852843	0.071948075	0.012764786
227	0.083418107	0.204790289	0.073893045	0.155638875	0.118860155	0.171283689	0.04851974	0.122343414	0.025	0.00933025		0.759197324	0.069692683	0.011552207
228	0.096732155	0.183574021	0.066706046	0.145214817	0.13391477	0.189949349	0.0602508	0.125191708	0.021428571	0.00865394		0.762541806	0.067505119	0.014630617
229	0.092932583	0.182691268	0.06640373	0.143847168	0.132917696	0.176019089	0.04790783	0.120388481	0.032142857	0.010540685		0.765886288	0.082652293	0.01665015
230	0.092528506	0.182359682	0.071353089	0.141820135	0.124095005	0.168567069	0.04883177	0.118507894	0.025	0.00933025		0.769230769	0.088738226	0.018688457
231	0.081240143	0.178704385	0.071073225	0.154995468	0.148322918	0.184095169	0.061451408	0.125697531	0.042857143	0.012103779		0.772575251	0.080154938	0.015975106
232	0.101903722	0.178810655	0.061215153	0.126376793	0.151673029	0.15036487	0.054002584	0.117763829	0.028571429	0.009956172		0.775919732	0.071723858	0.01360313
233	0.095130644	0.192473952	0.080814079	0.139513785	0.140222246	0.170083265	0.044840795	0.123296966	0.035714286	0.011090339		0.779264214	0.066287967	0.015865263
234	0.109003534	0.179255859	0.065896089	0.140285178	0.125733176	0.181918338	0.046986586	0.121296966	0.032142857	0.010540685		0.782608696	0.066467391	0.016709662
235	0.101332939	0.186221353	0.071420389	0.150556696	0.145854584	0.180697114	0.049805589	0.126555523	0.039285714	0.011610086		0.785953177	0.061778548	0.014838923
236	0.106412642	0.185063662	0.0695526	0.153288355	0.144315272	0.206287881	0.037712425	0.128947548	0.010714286	0.006152668		0.789297659	0.058873712	0.012634661
237	0.09941031	0.178211631	0.081627446	0.144148766	0.159917972	0.170202573	0.043881252	0.12534285	0.028571429	0.009956172		0.79264214	0.063559399	0.01340076
238	0.093652218	0.187027304	0.071580737	0.168809551	0.12565269	0.211899101	0.034069955	0.127527365	0.014285714	0.007091653		0.795986622	0.065284878	0.013661539
239	0.115678309	0.17937708	0.079516105	0.150642047	0.149117127	0.167583058	0.045825923	0.12681995	0.032142857	0.010540685		0.799331104	0.063063016	0.009652169
240	0.104438648	0.191885872	0.074587261	0.134717538	0.141654157	0.187691095	0.040528785	0.125071908	0.025	0.00933025		0.802675585	0.058071719	0.007221214
241	0.115975814	0.174242139	0.08116752	0.152950714	0.157023861	0.190453944	0.063772423	0.133655202	0.014285714	0.007091653		0.806020067	0.062664238	0.008591773
242	0.116763245	0.192817533	0.075825691	0.15455773	0.144695648	0.209798773	0.058009508	0.136066876	0.021428571	0.00865394		0.809364548	0.066719678	0.01377151
243	0.11907045	0.193575946	0.076376255	0.152641788	0.135536923	0.192467855	0.046420683	0.130869986	0.032142857	0.010540685		0.81270903	0.071699031	0.01744379
244	0.110804505	0.187479028	0.085838995	0.159160328	0.164752423	0.201827035	0.04345863	0.136188706	0.042857143	0.012103779		0.816053512	0.072439168	0.015852627
245	0.115046668	0.200291237	0.052168704	0.140027001	0.155697494	0.202053802	0.043668311	0.12985046	0.032142857	0.010540685		0.819397993	0.064801208	0.012580846
246	0.119893638	0.203373936	0.079988982	0.156466356	0.162031414	0.206285966	0.05025587	0.139756595	0.035714286	0.011090339		0.822742475	0.060648676	0.009135476
247	0.12767027	0.18885721	0.065956835	0.153559181	0.168800407	0.184158652	0.043478691	0.133211606	0.042857143	0.012103779		0.826086957	0.054818101	0.00827258
248	0.120493628	0.211248893	0.07737878	0.160885362	0.153136971	0.212492308	0.034770718	0.138629523	0.039285714	0.011610086		0.829431438	0.05274785	0.008593208
249	0.112880843	0.213541073	0.075383707	0.149734687	0.170602121	0.19475043	0.040626953	0.136788545	0.010714286	0.006152668		0.83277592	0.056261433	0.008855367
250	0.101158399	0.192755244	0.066591063	0.173650676	0.162096133	0.203557571	0.04211724	0.134560904	0.032142857	0.010540685		0.836120401	0.059336223	0.010297544
251	0.106312688	0.209795381	0.088673868	0.168526012	0.163593831	0.195949186	0.044003575	0.139550649	0.014285714	0.007091653		0.839464883	0.059325387	0.011810465
252	0.131795104	0.189776125	0.076231291	0.161922975	0.162963744	0.222203108	0.046696743	0.141655584	0.017857143	0.007914333		0.842809365	0.054216436	0.009415443
253	0.107483956	0.208198084	0.074493102	0.165770895	0.182826158	0.203160544	0.023583295	0.137930862	0.028571429	0.009956172		0.846153846	0.051726845	0.006865273
254	0.128629103	0.20671562	0.066590291	0.143906675	0.166262548	0.207022225	0.044586497	0.13767328	0.021428571	0.00865394		0.849498328	0.049740632	0.007401402
255	0.137149912	0.193833909	0.073585634	0.180172878	0.168103724	0.20654485	0.040477607	0.142838359	0.05	0.013024702		0.852842809	0.052321855	0.007546593
256	0.126969143	0.20931519	0.042775973	0.164378207	0.161388148	0.205754871	0.048905023	0.137069508	0.017857143	0.007914333		0.856187291	0.051644598	0.01044098
257	0.129343031	0.193564326	0.050425585	0.161608029	0.162526301	0.214593116	0.050091908	0.137450328	0.017857143	0.007914333		0.859531773	0.055357058	0.010949661
258	0.136548627	0.198901563	0.072942521	0.163395297	0.17579679	0.208602816	0.041816182	0.142571971	0.025	0.00933025		0.862876254	0.054275903	0.011403881
259	0.13077234	0.203239568	0.069844534	0.171711905	0.158785754	0.222376642	0.049540003	0.143752964	0.021428571	0.00865394		0.866220736	0.056596819	0.009841059
260	0.131525612	0.2251862	0.050269877	0.16494295	0.166879406	0.221432068	0.039324717	0.142794404	0.035714286	0.011090339		0.869565217	0.060815217	0.009882868
261	0.122186403	0.226108449	0.060763144	0.168001983	0.185470168	0.221624577	0.041408449	0.146509025	0.046428571	0.012574487		0.872909699	0.060393318	0.012990523
262	0.138904628	0.204407551	0.061299666	0.156988073	0.180962727	0.227672278	0.037920461	0.144022198	0.035714286	0.011090339		0.876254181	0.058356767	0.010375308
263	0.145222355	0.218168409	0.048671992	0.155939973	0.172469786	0.235573675	0.03509288	0.144448439	0.017857143	0.007914333		0.879598662	0.04949483	0.010261349
264	0.120838272	0.197166937	0.04904245	0.157406724	0.164882381	0.230389294	0.042162516	0.137412653	0.025	0.00933025		0.882943144	0.0445781	0.010978639
265	0.151798294	0.19814074	0.065358918	0.15857487	0.173244112	0.221754773	0.044884929	0.144822377	0.05	0.013024702		0.886287625	0.046140707	0.01053764
266	0.118222631	0.210145459	0.047740319	0.174704878	0.155176622	0.23634968	0.042340125	0.14066853	0.035714286	0.011090339		0.889632107	0.04856776	0.011584748
267	0.117226764	0.207467842	0.060066366	0.148454854	0.165614858	0.224124181	0.046005755	0.138422946	0.021428571	0.00865394		0.892976589	0.052254112	0.011872328
268	0.120183393	0.216992028	0.052602536	0.167229982	0.157189837	0.228929053	0.035020465	0.139735328	0.017857143	0.007914333		0.89632107	0.051526944	0.011175111
269	0.125369552	0.22165343	0.048715833	0.161468891	0.158791402	0.235320172	0.035357351	0.140953804	0.035714286	0.011090339		0.899665552	0.048076411	0.011077982
270	0.112958018	0.215940781	0.043959657	0.147174434	0.179641062	0.242319418	0.040751496	0.140392124	0.017857143	0.007914333		0.903010033	0.043371016	0.012182984
271	0.098425873	0.235756961	0.042668633	0.145158086	0.183175546	0.22564137	0.029187335	0.137144829	0.032142857	0.010540685		0.906354515	0.042857825	0.013210012
272	0.106267242	0.21532371	0.027068269	0.144257524	0.171045103	0.224038246	0.048081706	0.133725971	0.017857143	0.007914333		0.909698997	0.046915313	0.014115698
273	0.137202624	0.22154308	0.023577164	0.145958452	0.155288079	0.219700554	0.029691162	0.133280159	0.032142857	0.010540685		0.913043478	0.047420142	0.014497537
274	0.109008883	0.213481821	0.040566541	0.138635113	0.168685821	0.234665375	0.033859353	0.134128987	0.039285714	0.011610086		0.91638796	0.044798307	0.01561793
275	0.077722686	0.216635914	0.028958481	0.138111677	0.182700664	0.226101877	0.033566624	0.129113989	0.014285714	0.007091653		0.919732441	0.045175415	0.017207865
276	0.084107833	0.215355579	0.024793031	0.12620906	0.175729397	0.223358229	0.039594866	0.127021142	0.025	0.00933025		0.923076923	0.047009419	0.018680595
277	0.089246886	0.209465232	0.018515544	0.143668346	0.166148707	0.19499697	0.038904376	0.122992294	0.007142857	0.005032692		0.926421405	0.044611716	0.017265439
278	0.06473342	0.220700861	0.028597342	0.137873413	0.171566016	0.216440111	0.026401121	0.123758898	0.017857143	0.007914333		0.929765886	0.039249454	0.015907937
279	0.043481402	0.23243067	0.026450349	0.119301896	0.147863052	0.19559358	0.036872815	0.114570538	0.014285714	0.007091653		0.933110368	0.037025886	0.014259744
280	0.038897581	0.194448543	0.028281486	0.112569538	0.136604842	0.188214776	0.022416312	0.103061868	0.003571429	0.003565045		0.936454849	0.034044349	0.011587804
281	0.046995042	0.217696621	0.02608476	0.110149818	0.140018438	0.207344117	0.021246601	0.109933628	0.007142857	0.005032692		0.939799331	0.032956198	0.009656348
282	0.053370691	0.224623679	0.014672422	0.112570825	0.134933114	0.162910995	0.033673598	0.105250761	0.014285714	0.007091653		0.943143813	0.027649393	0.007902283
283	0.046761747	0.214697334	0.019591764	0.09925832	0.155161677	0.187264876	0.025669988	0.106915101	0.003571429	0.003565045		0.946488294	0.024561378	0.007440721
284	0.035925287	0.22145375	0.01102208	0.116378346	0.160798574	0.189427795	0.017706298	0.107530304	0.003571429	0.003565045		0.949832776	0.025225753	0.007811315
285	0.048805521	0.21784804	0.013791515	0.094331378	0.146027145	0.161081799	0.005729167	0.098230652	0	0		0.953177258	0.023036567	0.008122133
286	0.019719471	0.215625332	0.001923077	0.143819865	0.126358499	0.181217121	0.012525075	0.100169777	0	0		0.956521739	0.026850044	0.008015317
287	0.020221729	0.191538534	0.002083333	0.106297537	0.121531057	0.175094164	0	0.088109479	0.007142857	0.005032692		0.959866221	0.028733704	0.008889988
288	0.017242555	0.22141547	0	0.125865844	0.135025934	0.182261885	0	0.09740167	0	0		0.963210702	0.025102467	0.009772517
289	0.014939713	0.215198371	0	0.100078737	0.104827891	0.162113081	0	0.085308256	0.007142857	0.005032692		0.966555184	0.024889257	0.009896456
290	0.010227595	0.126574917	0	0.14748398	0.109630062	0.195172558	0	0.084155588	0	0		0.969899666	0.030913845	0.011516951
291	0	0.121512785	0	0.126460913	0.062033097	0.150832854	0	0.065834236	0.003571429	0.003565045		0.973244147	0.030469593	0.01380521
												0.976588629	0.03006578	0.013167398
												0.97993311	0.029017473	0.011603839
												0.983277592	0.030211334	0.012032029
												0.986622074	0.030923998	0.011302396
												0.989966555	0.029296806	0.011028955
												0.993311037	0.030361494	0.011341874
												0.996655518	0.038136731	0.0142698
												1	0.042321429	0.015710275
