# Supplementary material for: Critical scaling of novelty in the cortex
Source: Nat Commun. 2026 Jan 10;17:1555. doi: 10.1038/s41467-025-68277-0 (PMC12894744; doi:10.1038/s41467-025-68277-0)
Supplement: Supplementary file 4 — Source Data [file 41467_2025_68277_MOESM4_ESM.zip › Fig4e_inset.csv]

#TC/PosR	#Dataset A	#B	#C	#D	#E	#F	#G
0	0.174377224	0.420731707	0.133333333	0.256097561	0.179775281	0.31496063	0.224080268
1	0.338078292	0.286585366	0.22	0.317073171	0.348314607	0.385826772	0.2909699
2	0.231316726	0.25	0.413333333	0.25	0.258426966	0.196850394	0.311036789
3	0.167259786	0.030487805	0.186666667	0.134146341	0.112359551	0.062992126	0.127090301
4	0.078291815	0.012195122	0.04	0.024390244	0.06741573	0.031496063	0.043478261
5	0.007117438	0	0.006666667	0.018292683	0.011235955	0.007874016	0.003344482
6	0.003558719	0	0	0	0.011235955	0	0
