# Supplementary material for: Critical scaling of novelty in the cortex
Source: Nat Commun. 2026 Jan 10;17:1555. doi: 10.1038/s41467-025-68277-0 (PMC12894744; doi:10.1038/s41467-025-68277-0)
Supplement: Supplementary file 4 — Source Data [file 41467_2025_68277_MOESM4_ESM.zip › Fig4f.csv]

x_a	y_a	x_b	y_b	x_c	y_c	x_d	y_d	x_e	y_e	x_f	y_f	x_g	y_g		x_a	y_a	x_b	y_b	x_c	y_c	x_d	y_d	x_e	y_e	x_f	y_f	x_g	y_g
0	0.440079365	0	0.415940714	0	0.433489173	0	0.717647059	0	0.559959184	0	0.850148707	0	0.756428762		0	0	0	0	0	0	0	0	0	0	0	0	0	0
0.9375	0.506084656	0.9375	0.412552934	0.9375	0.438957923	0.9375	0.739869281	0.9375	0.584571429	0.9375	0.845790437	0.9375	0.740056135		0.9375	0	0.9375	0	0.9375	0	0.9375	0	0.9375	0	0.9375	0	0.9375	0
1.875	0.48015873	1.875	0.424682396	1.875	0.437512303	1.875	0.739869281	1.875	0.578367347	1.875	0.846900023	1.875	0.755225875		1.875	0	1.875	0	1.875	0	1.875	0	1.875	0	1.875	0	1.875	0
2.8125	0.441005291	2.8125	0.4038415	2.8125	0.442925689	2.8125	0.729738562	2.8125	0.578367347	2.8125	0.855444978	2.8125	0.758714248		2.8125	0	2.8125	0	2.8125	0	2.8125	0	2.8125	0	2.8125	0	2.8125	0
3.75	0.472486772	3.75	0.40877193	3.75	0.428758612	3.75	0.728104575	3.75	0.556081633	3.75	0.854381148	3.75	0.751684042		3.75	1	3.75	0	3.75	0	3.75	0	3.75	0	3.75	0	3.75	0
4.6875	0.447486772	4.6875	0.430248034	4.6875	0.448382136	4.6875	0.711111111	4.6875	0.580489796	4.6875	0.840494166	4.6875	0.756508955		4.6875	1	4.6875	0	4.6875	0	4.6875	0	4.6875	0	4.6875	0	4.6875	0
5.625	0.469444444	5.625	0.419449486	5.625	0.424858514	5.625	0.746732026	5.625	0.564081633	5.625	0.835094944	5.625	0.755306068		5.625	1	5.625	0	5.625	0	5.625	0	5.625	0	5.625	0	5.625	0
6.5625	0.451190476	6.5625	0.401905626	6.5625	0.427989665	6.5625	0.711437908	6.5625	0.570204082	6.5625	0.853340197	6.5625	0.756402032		6.5625	1	6.5625	0	6.5625	0	6.5625	0	6.5625	0	6.5625	0	6.5625	0
7.5	0.458465608	7.5	0.419630974	7.5	0.432707923	7.5	0.758169935	7.5	0.560081633	7.5	0.859734615	7.5	0.750601443		7.5	1	7.5	0	7.5	0	7.5	0	7.5	0	7.5	0	7.5	0
8.4375	0.458333333	8.4375	0.415970962	8.4375	0.430370325	8.4375	0.682026144	8.4375	0.564122449	8.4375	0.843674216	8.4375	0.755346164		8.4375	1	8.4375	0	8.4375	0	8.4375	1	8.4375	0	8.4375	0	8.4375	0
9.375	0.454761905	9.375	0.423139746	9.375	0.443676181	9.375	0.694771242	9.375	0.57644898	9.375	0.845904827	9.375	0.747072975		9.375	1	9.375	0	9.375	0	9.375	1	9.375	0	9.375	0	9.375	0
10.3125	0.462830688	10.3125	0.418118572	10.3125	0.444457431	10.3125	0.646405229	10.3125	0.551877551	10.3125	0.850102951	10.3125	0.750601443		10.3125	1	10.3125	0	10.3125	0	10.3125	1	10.3125	0	10.3125	0	10.3125	0
11.25	0.451455026	11.25	0.430127042	11.25	0.406846703	11.25	0.688235294	11.25	0.586693878	11.25	0.847895218	11.25	0.743584603		11.25	1	11.25	0	11.25	1	11.25	1	11.25	0	11.25	0	11.25	0
12.1875	0.436507937	12.1875	0.344192377	12.1875	0.421032234	12.1875	0.688888889	12.1875	0.586408163	12.1875	0.848066804	12.1875	0.758754344		12.1875	1	12.1875	1	12.1875	1	12.1875	2	12.1875	0	12.1875	0	12.1875	0
13.125	0.452116402	13.125	0.363672111	13.125	0.406114665	13.125	0.601960784	13.125	0.570122449	13.125	0.845801876	13.125	0.722707832		13.125	1	13.125	2	13.125	1	13.125	4	13.125	0	13.125	0	13.125	2
14.0625	0.47989418	14.0625	0.335662432	14.0625	0.370060285	14.0625	0.555228758	14.0625	0.584244898	14.0625	0.790150995	14.0625	0.734282277		14.0625	1	14.0625	2	14.0625	2	14.0625	6	14.0625	0	14.0625	2	14.0625	2
15	0.43994709	15	0.319872958	15	0.354429134	15	0.572222222	15	0.578571429	15	0.793296728	15	0.737743919		15	2	15	3	15	5	15	6	15	2	15	2	15	3
15.9375	0.439814815	15.9375	0.312794918	15.9375	0.346635089	15.9375	0.583333333	15.9375	0.551795918	15.9375	0.725966598	15.9375	0.728561882		15.9375	3	15.9375	3	15.9375	5	15.9375	7	15.9375	2	15.9375	4	15.9375	4
16.875	0.415608466	16.875	0.292014519	16.875	0.321573573	16.875	0.560130719	16.875	0.547755102	16.875	0.66803935	16.875	0.732063619		16.875	4	16.875	3	16.875	6	16.875	7	16.875	3	16.875	7	16.875	5
17.8125	0.41957672	17.8125	0.316333938	17.8125	0.323172982	17.8125	0.474183007	17.8125	0.313591837	17.8125	0.677705331	17.8125	0.691325849		17.8125	4	17.8125	3	17.8125	6	17.8125	8	17.8125	4	17.8125	7	17.8125	8
18.75	0.444444444	18.75	0.304234725	18.75	0.334116634	18.75	0.491503268	18.75	0.297428571	18.75	0.665911691	18.75	0.656508955		18.75	6	18.75	3	18.75	6	18.75	9	18.75	4	18.75	8	18.75	9
19.6875	0.425661376	19.6875	0.307652753	19.6875	0.328629429	19.6875	0.520588235	19.6875	0.315673469	19.6875	0.600617708	19.6875	0.527947073		19.6875	6	19.6875	4	19.6875	7	19.6875	9	19.6875	4	19.6875	10	19.6875	13
20.625	0.28478836	20.625	0.290411373	20.625	0.331772884	20.625	0.455228758	20.625	0.295346939	20.625	0.575017159	20.625	0.508032612		20.625	7	20.625	6	20.625	9	20.625	12	20.625	4	20.625	12	20.625	15
21.5625	0.278306878	21.5625	0.331911676	21.5625	0.316110974	21.5625	0.440196078	21.5625	0.303387755	21.5625	0.572958133	21.5625	0.505693665		21.5625	10	21.5625	6	21.5625	10	21.5625	12	21.5625	4	21.5625	14	21.5625	15
22.5	0.266534392	22.5	0.267664852	22.5	0.319254429	22.5	0.446078431	22.5	0.311673469	22.5	0.570681766	22.5	0.509315691		22.5	10	22.5	7	22.5	11	22.5	12	22.5	4	22.5	14	22.5	15
23.4375	0.296164021	23.4375	0.291984271	23.4375	0.331040846	23.4375	0.439869281	23.4375	0.303510204	23.4375	0.569606497	23.4375	0.498917402		23.4375	10	23.4375	8	23.4375	12	23.4375	12	23.4375	4	23.4375	16	23.4375	16
24.375	0.306746032	24.375	0.302571083	24.375	0.307554134	24.375	0.428104575	24.375	0.291469388	24.375	0.577053306	24.375	0.498730286		24.375	10	24.375	8	24.375	13	24.375	12	24.375	4	24.375	17	24.375	17
25.3125	0.288492063	25.3125	0.314912281	25.3125	0.305130413	25.3125	0.446078431	25.3125	0.28922449	25.3125	0.575932281	25.3125	0.487195937		25.3125	12	25.3125	9	25.3125	13	25.3125	12	25.3125	4	25.3125	17	25.3125	19
26.25	0.27010582	26.25	0.309346642	26.25	0.320847687	26.25	0.439869281	26.25	0.321877551	26.25	0.546087852	26.25	0.49300989		26.25	13	26.25	10	26.25	14	26.25	14	26.25	4	26.25	18	26.25	23
27.1875	0.281613757	27.1875	0.285027223	27.1875	0.297348671	27.1875	0.446078431	27.1875	0.29122449	27.1875	0.553523221	27.1875	0.475594761		27.1875	13	27.1875	11	27.1875	15	27.1875	15	27.1875	5	27.1875	19	27.1875	25
28.125	0.270634921	28.125	0.284966727	28.125	0.311454232	28.125	0.416993464	28.125	0.305469388	28.125	0.480839625	28.125	0.417709169		28.125	13	28.125	11	28.125	16	28.125	17	28.125	6	28.125	23	28.125	28
29.0625	0.278174603	29.0625	0.304355717	29.0625	0.291879921	29.0625	0.392810458	29.0625	0.297632653	29.0625	0.462674445	29.0625	0.430486501		29.0625	14	29.0625	11	29.0625	16	29.0625	18	29.0625	6	29.0625	23	29.0625	29
30	0.295767196	30	0.302298851	30	0.309824065	30	0.30620915	30	0.289183673	30	0.443216655	30	0.40358193		30	14	30	12	30	19	30	19	30	6	30	26	30	32
30.9375	0.281216931	30.9375	0.281518451	30.9375	0.271512057	30.9375	0.21503268	30.9375	0.297510204	30.9375	0.428311599	30.9375	0.397834804		30.9375	15	30.9375	14	30.9375	20	30.9375	21	30.9375	6	30.9375	27	30.9375	32
31.875	0.249603175	31.875	0.293768905	31.875	0.287979823	31.875	0.156862745	31.875	0.297469388	31.875	0.434763212	31.875	0.387436514		31.875	16	31.875	16	31.875	20	31.875	24	31.875	6	31.875	28	31.875	35
32.8125	0.277777778	32.8125	0.311312765	32.8125	0.272317913	32.8125	0.127777778	32.8125	0.297428571	32.8125	0.433699382	32.8125	0.386260358		32.8125	18	32.8125	17	32.8125	22	32.8125	24	32.8125	6	32.8125	28	32.8125	36
33.75	0.252777778	33.75	0.293889897	33.75	0.282468012	33.75	0.139542484	33.75	0.285061224	33.75	0.432498284	33.75	0.385191125		33.75	19	33.75	19	33.75	25	33.75	25	33.75	6	33.75	29	33.75	38
34.6875	0.266666667	34.6875	0.302389595	34.6875	0.259781004	34.6875	0.132352941	34.6875	0.321755102	34.6875	0.429169526	34.6875	0.38858594		34.6875	20	34.6875	19	34.6875	25	34.6875	25	34.6875	7	34.6875	31	34.6875	38
35.625	0.241931217	35.625	0.304264973	35.625	0.280887057	35.625	0.149346405	35.625	0.305346939	35.625	0.407892931	35.625	0.378120823		35.625	21	35.625	20	35.625	26	35.625	26	35.625	8	35.625	33	35.625	40
36.5625	0.270238095	36.5625	0.288626739	36.5625	0.282486467	36.5625	0.09248366	36.5625	0.271142857	36.5625	0.422923816	36.5625	0.364314354		36.5625	22	36.5625	20	36.5625	27	36.5625	27	36.5625	10	36.5625	35	36.5625	42
37.5	0.237566138	37.5	0.28169994	37.5	0.269949557	37.5	0.11503268	37.5	0.280857143	37.5	0.369320522	37.5	0.371197541		37.5	23	37.5	21	37.5	27	37.5	29	37.5	11	37.5	36	37.5	44
38.4375	0.249470899	38.4375	0.293859649	38.4375	0.26999877	38.4375	0.120915033	38.4375	0.293306122	38.4375	0.394017387	38.4375	0.37457899		38.4375	24	38.4375	22	38.4375	27	38.4375	29	38.4375	11	38.4375	39	38.4375	46
39.375	0.245502646	39.375	0.274349667	39.375	0.237893701	39.375	0.11503268	39.375	0.260653061	39.375	0.40684054	39.375	0.354985298		39.375	24	39.375	24	39.375	28	39.375	30	39.375	11	39.375	41	39.375	48
40.3125	0.238624339	40.3125	0.298850575	40.3125	0.259073573	40.3125	0.092156863	40.3125	0.266612245	40.3125	0.405719515	40.3125	0.347981823		40.3125	25	40.3125	24	40.3125	28	40.3125	31	40.3125	11	40.3125	45	40.3125	50
41.25	0.271031746	41.25	0.279673321	41.25	0.233975148	41.25	0.098039216	41.25	0.275020408	41.25	0.418622741	41.25	0.330673617		41.25	25	41.25	24	41.25	30	41.25	31	41.25	12	41.25	48	41.25	52
42.1875	0.263624339	42.1875	0.278070175	42.1875	0.244137549	42.1875	0.104248366	42.1875	0.26677551	42.1875	0.39174102	42.1875	0.299331729		42.1875	26	42.1875	25	42.1875	30	42.1875	31	42.1875	13	42.1875	50	42.1875	59
43.125	0.266931217	43.125	0.316727163	43.125	0.225387549	43.125	0.110784314	43.125	0.26277551	43.125	0.355387783	43.125	0.301737503		43.125	28	43.125	27	43.125	30	43.125	32	43.125	13	43.125	55	43.125	67
44.0625	0.245634921	44.0625	0.302571083	44.0625	0.230800935	44.0625	0.09869281	44.0625	0.280938776	44.0625	0.354404027	44.0625	0.279604384		44.0625	30	44.0625	27	44.0625	32	44.0625	33	44.0625	13	44.0625	57	44.0625	69
45	0.227645503	45	0.283272837	45	0.223806594	45	0.09248366	45	0.277020408	45	0.339315946	45	0.271424753		45	30	45	28	45	33	45	34	45	13	45	58	45	73
45.9375	0.270899471	45.9375	0.286872353	45.9375	0.230019685	45.9375	0.099346405	45.9375	0.275020408	45.9375	0.340459849	45.9375	0.280686982		45.9375	31	45.9375	29	45.9375	33	45.9375	34	45.9375	13	45.9375	58	45.9375	75
46.875	0.299206349	46.875	0.270961887	46.875	0.232357283	46.875	0.085947712	46.875	0.266979592	46.875	0.301956074	46.875	0.211146752		46.875	33	46.875	31	46.875	34	46.875	37	46.875	14	46.875	63	46.875	78
