# Supplementary material for: Critical scaling of novelty in the cortex
Source: Nat Commun. 2026 Jan 10;17:1555. doi: 10.1038/s41467-025-68277-0 (PMC12894744; doi:10.1038/s41467-025-68277-0)
Supplement: Supplementary file 4 — Source Data [file 41467_2025_68277_MOESM4_ESM.zip › Fig4g.csv]

Data A	Data A (SD)	Data B	Data B (SD)	Data C	Data C (SD)	Data D	Data D (SD)	Data D no DeepIP	Data D no DeepIP (SD)	Data E	Data E (SD)	Total Mean	Xtime
10.044585987261147	2.2086578503192538	10.7	2.8995689334795958	10.137123745819398	1.59124937872587	10.120401337792643	1.8094974573926381	9.351170568561873	1.2411046338131897	10.459731543624159	1.7415105168303235	10.135502197176535	-549.4505494505495
10.420382165605094	2.089521486998053	9.725	3.312287729047705	9.478260869565219	1.4674615748927284	10.327759197324415	1.4876591031050679	10.214046822742477	1.6659413118657707	10.171140939597313	1.620836633155472	10.05609833247242	-527.4725274725274
9.535031847133759	2.0290598456815654	8.100000000000001	2.819574435974338	10.157190635451506	1.532378551398836	10.916387959866222	1.677276698223508	9.130434782608695	1.35688714214721	9.865771812080537	1.6674037077276576	9.61746950619012	-505.4945054945055
9.031847133757964	1.922216592758961	10.8	3.7326264211678075	10.775919732441473	1.663239990676446	9.505016722408026	1.5228229445582062	10.237458193979936	1.5478049850704838	10.322147651006711	1.6866881441556798	10.112064905599018	-483.5164835164835
11.401273885350319	2.1680765215925546	10.85	3.5801536279886093	11.267558528428095	1.6484528798623366	11.314381270903013	1.6458180047419	9.809364548494985	1.513546988838418	9.379194630872487	1.5188039574004506	10.670295477341483	-461.53846153846155
10.37579617834395	2.2582110667061186	10.675	2.9548688634184774	9.160535117056856	1.5742315400788967	10.133779264214049	1.6234211552291529	10.474916387959869	1.4657531661767695	9.577181208053691	1.6587503239694006	10.066201359271401	-439.5604395604396
8.312101910828027	2.193765947131171	8.725000000000001	3.198632520312392	10.100334448160535	1.3571179417162318	9.628762541806022	1.7113095036326775	10.889632107023411	1.5436150415701317	10.671140939597315	1.571086324231571	9.721161991235885	-417.5824175824176
10.4140127388535	2.0739894181936367	12.0	4.037635446644484	9.103678929765884	1.5671314369590577	10.043478260869566	1.463439064836269	9.692307692307693	1.5231901641600034	10.312080536912749	1.6954845348030771	10.260926359784898	-395.6043956043956
11.235668789808917	2.376299873177879	13.3	3.9163120406831746	11.468227424749166	1.8818765283071643	10.545150501672243	1.7957156799421563	9.709030100334449	1.4198968985036506	9.224832214765101	1.5103579138342098	10.91381817188831	-373.6263736263736
9.229299363057322	2.1122117786611083	8.675	3.1553525951943957	9.361204013377925	1.7121982037089754	11.441471571906359	1.6531958980164376	10.789297658862878	1.4980440486292204	10.389261744966444	1.530510389137869	9.98092239202849	-351.64835164835165
8.477707006369425	2.1294280623617556	11.475	3.6737242683685456	9.725752508361206	1.510328789585373	10.578595317725753	1.5348292150044993	10.448160535117058	1.6903633389911088	10.78523489932886	1.7408961304359325	10.248408377817048	-329.6703296703297
8.426751592356688	2.1079049832462213	10.5	3.722902093797258	8.993311036789297	1.6753749893067789	9.602006688963211	1.4359086879912548	10.525083612040136	1.2409874647171706	9.241610738255034	1.7128826400037442	9.548127278067394	-307.6923076923077
10.305732484076433	2.225948345846965	13.225000000000001	3.9282629749037916	9.237458193979931	1.5178199374989516	9.979933110367893	1.5635585641404126	9.946488294314381	1.6254318234411862	10.671140939597315	1.6072389281648385	10.560958837055992	-285.7142857142857
10.191082802547772	2.2680883840464783	11.0	3.74299345444258	10.494983277591974	1.5226760319203112	10.207357859531772	1.5975703300278337	9.090301003344482	1.4259106230438643	10.533557046979862	1.5295315265432117	10.252880331665978	-263.7362637362637
10.133757961783441	2.3278490265716916	10.675	3.477247474655781	9.167224080267559	1.5569989768157249	10.715719063545151	1.4722558459280768	8.963210702341136	1.5357836225262864	10.365771812080535	1.75146569725035	10.00344727000297	-241.75824175824175
9.273885350318473	2.03223645013297	9.2	3.1224989991991987	10.16387959866221	1.6877475011418117	10.361204013377929	1.522426247899846	10.317725752508363	1.6149171512489888	11.369127516778521	1.630043703574896	10.114303705274247	-219.7802197802198
11.566878980891719	2.1568575672252366	10.8	3.4369317712168788	9.22073578595318	1.6130875460408354	11.056856187290972	1.624289077615837	9.856187290969903	1.6320316337651477	10.741610738255032	1.6180552487979805	10.540378163893466	-197.8021978021978
11.280254777070063	2.0506191123573565	10.274999999999999	3.2025380559799754	10.525083612040131	1.5091062980358947	11.454849498327762	1.5114170855424809	8.411371237458194	1.3626207774994177	11.171140939597315	1.684984840016398	10.519616677415577	-175.82417582417582
10.859872611464969	2.225346814536409	9.875	3.621636370482271	9.183946488294314	1.6353249706540738	10.391304347826086	1.5702189762093535	9.137123745819398	1.426381215445003	10.322147651006713	1.7559027452283396	9.961565807401913	-153.84615384615384
9.70063694267516	2.3264543741427097	14.125	4.248087805118908	10.16387959866221	1.5512410909563872	9.448160535117058	1.357192118956581	9.451505016722408	1.5326632044416868	10.416107382550335	1.3817519034175711	10.55088157928786	-131.86813186813185
10.063694267515924	2.5262145413887755	13.100000000000001	4.107919181288747	9.82943143812709	1.7381332361049022	10.02675585284281	1.5586719614673223	10.354515050167226	1.6626749811596828	10.661073825503355	1.6405312347862675	10.672578405692734	-109.8901098901099
9.26114649681529	2.1692363710593447	13.274999999999999	4.0411941304520385	11.501672240802677	1.584486767207314	11.347826086956527	1.7211899449740553	10.946488294314385	1.4931602840683524	11.27181208053691	1.6709185588271118	11.2673241999043	-87.91208791208791
10.503184713375799	2.2556945126930854	17.6	4.197022754286661	11.448160535117058	1.7027648939368198	11.67224080267559	1.5801958894402701	9.959866220735787	1.7253506052455336	11.436241610738254	1.607519154638621	12.103282313773748	-65.93406593406593
11.662420382165605	2.269679780528121	17.174999999999997	4.470039149716701	12.204013377926422	1.7606654860189188	11.17056856187291	1.61861853183858	10.270903010033447	1.6061104670343544	14.181208053691273	1.9923618843256359	12.777352230948276	-43.956043956043956
11.401273885350315	2.077644131248419	21.125	5.621054171594508	11.494983277591974	1.6057761421895933	17.287625418060195	1.846499167936561	11.424749163879603	1.4980888486067603	18.842281879194637	1.9208295225454604	15.262652270679453	-21.978021978021978
11.458598726114651	2.2812331104112693	31.65	5.865151319446073	12.749163879598665	1.7380238311103249	28.290969899665555	2.1115786614167953	11.752508361204015	1.717383977084277	21.412751677852352	1.8572362819279615	19.55233209073921	0.0
12.331210191082803	2.6963371611457494	36.175	7.155854246698992	16.010033444816045	1.7553972971726108	38.88294314381271	2.199550396345408	18.642140468227417	1.9021252152978447	32.38926174496645	2.322797364204069	25.738431498817572	21.978021978021978
12.280254777070063	2.3920568515768412	43.575	6.616362293587012	18.86622073578595	1.7020552880757507	46.93311036789298	2.4556831989037944	29.321070234113705	2.1191507448022624	35.35570469798658	2.5100132786819067	31.055226802141547	43.956043956043956
13.789808917197453	2.3459040586882667	48.525000000000006	5.747281966286325	18.230769230769223	1.538207045985958	49.77926421404682	1.9766989765982372	32.78260869565217	2.1437370524949957	42.88255033557048	2.269136350175057	34.33166689887269	65.93406593406593
17.254777070063696	2.801172215984188	57.2	7.325298628724976	17.247491638795985	1.5526825641949407	46.72909698996655	2.1843331437469784	28.966555183946486	2.302485522476252	41.996644295302005	2.0753182004404986	34.89909419634579	87.91208791208791
14.63694267515924	2.5171729543148915	31.725	5.9317998954786075	14.173913043478256	1.673912208192936	36.531772575250834	2.3053402778093237	22.0	1.9847518870738605	30.48993288590604	2.1546655581324843	24.9262601966324	109.8901098901099
16.477707006369428	2.440762336608097	21.4	5.090677754484173	11.645484949832777	1.694830696898987	24.053511705685622	2.148532051309365	14.862876254180602	1.76979652207061	19.026845637583893	2.137022778861116	17.91107092560872	131.86813186813185
16.910828025477706	2.5050073589983017	10.649999999999999	2.6504716561397137	11.07692307692308	1.6372800305286896	13.117056856187293	1.9641306465622745	11.65886287625418	1.7246113776667438	14.34228187919463	1.9121628671017956	12.95932545233948	153.84615384615384
11.949044585987256	2.553083632377949	10.825	3.229744571943733	10.364548494983282	1.6061104670343542	11.30769230769231	1.7929977683489404	10.498327759197325	1.5635371022631916	10.127516778523491	1.6839219077221776	10.84535498773061	175.82417582417582
11.789808917197453	2.121028671962525	9.225000000000001	3.5115879598836766	10.73244147157191	1.5655961008848007	9.494983277591974	1.5875898732980736	9.816053511705686	1.4810654549804485	10.26174496644295	1.459912817564912	10.22000535741833	197.8021978021978
12.503184713375795	2.3180688388634194	10.475000000000001	3.2451887464367917	10.304347826086957	1.4582630157632464	10.535117056856187	1.5694993312173873	10.65217391304348	1.608782564628752	9.281879194630875	1.3906713984353734	10.625283783998881	219.7802197802198
10.923566878980896	2.305785268776809	9.6	2.7166155414412256	9.936454849498329	1.5433179130919399	10.929765886287626	1.4531224131496632	10.474916387959867	1.7419452394670212	9.56711409395973	1.497599538655499	10.23863634944774	241.75824175824175
10.152866242038215	2.30435965746904	11.7	2.936835031117682	10.157190635451506	1.560156756274421	9.408026755852845	1.6095610908158087	10.428093645484951	1.6825501612201248	10.718120805369125	1.7072854642947222	10.427383014032772	263.7362637362637
9.878980891719745	2.0399872881532892	12.0	3.881043674065006	10.003344481605351	1.6292054365457747	10.846153846153848	1.5471978212878943	9.829431438127092	1.6041313648896918	8.681208053691277	1.5071037291361564	10.206519785216217	285.7142857142857
10.019108280254777	1.9932337164271936	7.9	2.9862183443278223	9.474916387959867	1.6604601760750353	11.133779264214049	1.6874558656676264	9.705685618729099	1.371808348408582	9.533557046979865	1.5131586549019684	9.62784109968961	307.6923076923077
10.91082802547771	2.4474019820045374	9.825	2.991863967495849	9.933110367892976	1.5785669744068518	10.177257525083615	1.578744111801665	9.408026755852843	1.3701847660058426	10.36241610738255	1.7693189699951768	10.102773130281616	329.6703296703297
9.02547770700637	2.0970992989348614	12.0	3.6993242626187826	9.234113712374583	1.5944796323337955	9.816053511705686	1.6456548842289505	9.498327759197325	1.5896810456127546	9.986577181208053	1.5861802385607022	9.926758311915338	351.64835164835165
10.70063694267516	2.3088622879480067	11.15	3.450362299817224	10.953177257525084	1.6341686085922293	8.451505016722408	1.4406371499494042	10.013377926421406	1.6991414890996763	9.865771812080537	1.6392746250515813	10.189078159237432	373.6263736263736
9.07006369426752	2.3859773992267144	8.3	2.3151673805580457	9.267558528428093	1.5623920416613901	9.274247491638794	1.509639870634593	9.715719063545151	1.489379935494259	8.496644295302012	1.521862951725898	9.020705512196928	395.6043956043956
10.363057324840764	2.0862376472472923	8.875	3.349067034264916	11.127090301003346	1.7000036517515194	10.478260869565222	1.5116242911760198	10.244147157190636	1.6838460179996257	9.865771812080535	1.6121498289094178	10.158887910780086	417.5824175824176
8.687898089171973	1.9072152683748385	8.425	3.06206629582052	9.033444816053512	1.5578895442209408	10.220735785953178	1.6297751860201224	10.424749163879602	1.7183020839999628	9.57718120805369	1.6873556372144405	9.394834843851992	439.5604395604396
10.394904458598727	2.2196332753757453	9.75	3.312476415010378	10.448160535117058	1.4319850172739181	9.525083612040136	1.570126367131171	8.869565217391305	1.413461971236007	9.550335570469796	1.5749663156859086	9.756341565602836	461.53846153846155
9.751592356687897	2.1365036047357386	9.975	3.0489752376823254	9.180602006688964	1.5669672635616123	9.518394648829432	1.5293462695884519	9.551839464882944	1.577461187744072	9.120805369127517	1.536575678871737	9.516372307702792	483.5164835164835
10.108280254777071	2.153299620948365	7.525	3.35503353187416	9.364548494983278	1.669898024457516	9.983277591973243	1.5041766514604165	10.03010033444816	1.7812308391110343	9.751677852348996	1.5995416216517853	9.460480754755125	505.4945054945055
9.343949044585989	2.0741459014094166	10.125	3.211891965804578	9.234113712374583	1.6586538329824472	9.862876254180604	1.5581767154496993	9.99665551839465	1.5777802441999667	8.832214765100673	1.2431515924122205	9.565801549106084	527.4725274725274
10.445859872611464	2.392701249750717	10.9	3.4463749070581406	9.909698996655521	1.5539499545649402	9.551839464882946	1.5610670183178204	9.37123745819398	1.3760093167572254	9.734899328859061	1.666978185081439	9.985589186867163	549.4505494505495
10.70063694267516	2.485709082941128	9.5	3.4781460578877357	11.234113712374587	1.450880681966141	9.903010033444817	1.365179537999029	9.39464882943144	1.5316776416084281	10.412751677852347	1.6186397359629074	10.190860199296392	571.4285714285714
8.86624203821656	1.8701834425985966	12.175	3.5357106782088383	9.294314381270905	1.5794807901483965	9.926421404682277	1.4220144275493398	10.34113712374582	1.5502384775793663	10.640939597315434	1.583160165075982	10.207342424205166	593.4065934065934
10.095541401273884	2.400403633549906	9.15	3.3488804099280713	9.096989966555185	1.6505482639054525	9.103678929765888	1.634065933367441	10.421404682274247	1.5574084137845756	8.963087248322147	1.5841556487318527	9.47178370469856	615.3846153846154
11.044585987261147	2.3328454812248856	11.55	3.685444342274078	9.698996655518393	1.5385924039150038	9.986622073578594	1.6554474495794962	9.872909698996658	1.4480176345106452	9.869127516778523	1.713638500924514	10.33704032202222	637.3626373626373
10.242038216560513	2.1446343202043257	9.425	3.0969743298903856	9.418060200668897	1.710727677931354	9.688963210702342	1.584882045409828	9.775919732441471	1.4616953452760812	9.342281879194633	1.7627641666767255	9.648710539927977	659.3406593406594
10.878980891719745	2.314443200532696	7.275	2.9767851786785013	9.96655518394649	1.5215590323064005	10.040133779264213	1.4216210734361052	10.080267558528428	1.5384760796171897	10.010067114093959	1.5807114567553397	9.708500754592139	681.3186813186813
9.452229299363058	2.0645983708012854	10.100000000000001	2.810693864511038	8.882943143812707	1.4975959751442987	9.34113712374582	1.4602253348143515	8.846153846153848	1.5353538482934017	9.536912751677853	1.7332856332779176	9.35989602745888	703.2967032967033
10.955414012738856	2.364421808059947	10.225000000000001	3.087272258807117	8.822742474916389	1.522676031920311	10.575250836120404	1.7358471709325225	10.147157190635454	1.593349788497858	10.29194630872483	1.7836509600433705	10.169585137189323	725.2747252747253
10.872611464968152	2.1738509181900683	10.525	3.3296020783270786	10.832775919732443	1.417121226326626	9.65886287625418	1.6422732885002171	10.615384615384617	1.7211574509927048	9.768456375838927	1.5414998513821463	10.378848542029717	747.2527472527472
12.343949044585987	2.625811145874766	10.475	3.9288993369644896	9.899665551839469	1.6105684451952516	9.79264214046823	1.6732171063068826	10.120401337792645	1.497073053247305	9.44295302013423	1.4917607748731108	10.345768515803426	769.2307692307693
8.834394904458602	1.952517616722655	8.725	2.6900278808964044	10.16387959866221	1.533283418998233	10.414715719063548	1.5655032183353286	10.036789297658864	1.659139312386212	10.057046979865772	1.6738542970457106	9.705304416618166	791.2087912087912
10.299363057324843	2.1018143193439593	10.675	3.4592267922181676	10.280936454849499	1.513613500022907	9.575250836120402	1.6984764694936876	9.903010033444819	1.716269869274786	8.671140939597318	1.513939851265219	9.900783553556145	813.1868131868132
9.777070063694268	2.0782884134600987	9.675	3.4736508172238625	10.11371237458194	1.4152651194096002	9.003344481605353	1.5684156787345733	9.541806020066891	1.4901908175163092	9.607382550335572	1.7214536152434403	9.61971924838067	835.1648351648352
10.910828025477707	2.102972131212532	10.975000000000001	2.684445939109223	9.869565217391305	1.5454617532433186	9.264214046822742	1.5746933238622318	9.555183946488295	1.5355578239431542	10.667785234899329	1.8340023730335244	10.20709607851323	857.1428571428571
9.64331210191083	2.084506208314167	11.4	3.1788362650504665	10.354515050167224	1.5618693288794685	10.003344481605353	1.5840631453922727	10.010033444816056	1.731660055431714	9.151006711409398	1.5989571958714492	10.09370196498481	879.1208791208792
9.471337579617835	2.1324741836326626	11.825	3.2986739760091477	9.357859531772574	1.420834038512562	9.752508361204015	1.5165961089479587	11.317725752508364	1.6684907785359584	10.013422818791945	1.5721324302873902	10.289642340649122	901.0989010989011
9.445859872611466	1.9049804367819334	11.675	4.0812069293286255	10.304347826086959	1.6890459928717672	10.244147157190639	1.672595280155122	10.384615384615387	1.6650346405209537	10.345637583892616	1.5235121069846551	10.399934637399513	923.0769230769231
10.554140127388532	2.239521604386041	9.45	2.682815685059262	8.782608695652174	1.6373893355578875	10.799331103678934	1.6909786312801105	9.752508361204015	1.5197642372668947	9.523489932885909	1.3118187486653898	9.810346370134926	945.054945054945
9.605095541401274	1.7781541336473106	8.3	3.0700162866017497	9.899665551839465	1.632641504676779	10.187290969899667	1.5936726827580854	11.585284280936458	1.869921170367139	10.630872483221474	1.6598361601540739	10.034701471216389	967.032967032967
10.554140127388536	2.2752498180982172	8.025	2.3730254950168574	10.016722408026759	1.518151528279733	10.806020066889634	1.7332612566930583	9.826086956521738	1.6897279635554154	9.473154362416107	1.5766313478167961	9.783520653540462	989.010989010989
