# Supplementary material for: Critical scaling of novelty in the cortex
Source: Nat Commun. 2026 Jan 10;17:1555. doi: 10.1038/s41467-025-68277-0 (PMC12894744; doi:10.1038/s41467-025-68277-0)
Supplement: Supplementary file 4 — Source Data [file 41467_2025_68277_MOESM4_ESM.zip › Fig5b.csv]

#Size	#Prob. Dens.																	#Duration	#Prob. Dens.
#k=1		#k=2		#k=3		#k=4		#k=5		#k=6		#k=7		#k=8		#k=9		#k=1		#k=2		#k=3		#k=4		#k=5		#k=6		#k=7		#k=8		#k=9
1	0.149757976	1	0.143307219	1.5	0.115927401	1	0.132577215	1	0.126752297	1	0.124738937	1	0.119649695	1	0.115567441	1	0.113431448	1	0.399483562	1	0.413682852	1	0.385036662	1	0.40224387	1	0.398213678	1	0.391740634	1	0.399545961	1	0.409195877	1	0.403299768
2	0.111834884	2.5	0.084246396	3.5	0.052276636	2	0.087857218	2	0.082910854	2.5	0.068390223	2	0.076273651	2.5	0.063870394	2.5	0.059845081	2	0.178701888	2	0.169960548	2	0.180474337	2	0.190414145	2	0.193926506	2	0.196710612	2	0.201974503	2	0.201145914	2	0.201859024
3.5	0.069962032	5.5	0.035658527	6	0.026444585	3.5	0.05310609	4	0.04438301	5.5	0.030442338	3.5	0.048142642	5.5	0.029389825	5	0.031722179	4	0.068591462	3.5	0.081801694	3.5	0.087010048	4	0.072452109	3.5	0.088686628	4	0.077247313	4	0.076984601	4	0.078748489	4	0.081492383
6.5	0.032250373	10.5	0.014462539	11	0.012892964	7	0.023337647	7.5	0.020987155	10.5	0.013514065	6.5	0.024762074	10.5	0.014154624	9.5	0.01592693	8	0.021193745	7	0.027382533	7	0.029423373	7.5	0.023385306	6.5	0.032415362	8	0.023839903	7.5	0.025473024	7.5	0.023553125	8	0.020732765
12.5	0.012089954	19	0.006203331	20	0.005622259	13	0.010402353	13.5	0.009990643	19	0.006752026	11.5	0.012562814	19	0.007212099	17.5	0.007982959	15	0.006366001	13	0.008379165	13	0.00914534	13.5	0.007772876	12.5	0.008505231	15	0.004508767	14	0.005150799	13	0.005268164	15	0.003376366
23	0.004349788	35	0.002568239	36	0.002583334	23	0.004757747	24	0.004833538	34.5	0.003229833	20.5	0.006535222	34.5	0.003498052	32	0.003854213	27	0.001979978	23	0.002671589	22.5	0.002585921	25	0.001474343	22.5	0.001562323	27.5	0.00072455	26	0.00073034	23.5	0.000904669	28	0.000546316
41	0.001705551	64	0.001093048	65	0.001161621	41	0.002397547	42.5	0.002372193	62	0.001503207	37	0.003081169	62	0.001615706	57.5	0.001785438	49	0.000516562	41	0.000621083	40	0.000501021	45	0.000282626	39.5	0.000356878	50.5	0.000159901	46.5	0.000170591	42	0.00023255	52	0.000129932
73.5	0.00066065	115.5	0.000432735	116.5	0.00048306	73	0.001071963	75.5	0.00109792	111	0.000667678	66	0.001446792	111	0.000790798	103	0.000899972	89.5	0.000102602	72	0.000129444	71	9.58608091766415e-05	80.5	6.02618520044955e-05	70	9.18243602830197e-05	92.5	3.97334745004762e-05	83.5	4.54442631162242e-05	74.5	6.15960635958573e-05	96	3.38374984711974e-05
132	0.000239445	208	0.000180298	209	0.000221513	129.5	0.000464437	133.5	0.000517964	198.5	0.000321229	118	0.000677187	198	0.000403505	184.5	0.000454254	163	1.81837639823201e-05	127	2.46228036656639e-05	124.5	2.36955468346477e-05	144.5	1.77025275796848e-05	123	2.27257722953792e-05	168.5	1.09886011577324e-05	150.5	1.45609525230279e-05	133	1.6929470239843e-05	176	8.94918517292984e-06
236.5	9.56789120454983e-05	374.5	8.11682496368398e-05	375	9.76196031382769e-05	230	0.000232038	235.5	0.000254993	355	0.000152571	210	0.000346637	353	0.00017618	330	0.000204832	296	3.36736370042964e-06	224.5	6.10685457483324e-06	218.5	6.41199722398238e-06	258.5	4.01294299895975e-06	216	6.79073943289463e-06	306.5	1.78747163878333e-06	271	2.18914299742671e-06	236	2.72600009825716e-06	321.5	7.82833693162154e-07
423.5	4.13495162518969e-05	674.5	2.54547980429402e-05	672.5	3.01188117216444e-05	408	9.91956026338956e-05	415.5	0.000108326	635.5	4.02018158348925e-05	373	0.000148939	630	4.44845674876156e-05	590.5	5.26909001516719e-05	NaN	NaN	NaN	NaN	NaN	NaN	NaN	NaN	NaN	NaN	NaN	NaN	NaN	NaN	NaN	NaN	NaN	NaN
758	1.26044338161733e-05	1215.5	5.11764292488686e-06	1206.5	6.5846406066209e-06	723	2.59300827757678e-05	733	2.65270374150946e-05	1137	1.04673689099706e-05	662.5	3.77528557011179e-05	1123.5	1.11627020197936e-05	1055.5	1.40882412572326e-05	NaN	NaN	NaN	NaN	NaN	NaN	NaN	NaN	NaN	NaN	NaN	NaN	NaN	NaN	NaN	NaN	NaN	NaN
1356.5	2.37815950791451e-06	2189.5	1.05285612537357e-06	2163.5	1.24578754265532e-06	1281	6.86814635647043e-06	1292.5	7.13623319351558e-06	2033.5	2.02890983694943e-06	1176	9.18568971359905e-06	2003	2.47154117160529e-06	1886	2.93836346246859e-06	NaN	NaN	NaN	NaN	NaN	NaN	NaN	NaN	NaN	NaN	NaN	NaN	NaN	NaN	NaN	NaN	NaN	NaN
2427.5	4.91112166325625e-07	3943	3.44100885736409e-07	3878.5	4.60422304270573e-07	2269	1.35011979509086e-06	2278.5	1.50787258246778e-06	3637.5	7.80935940863376e-07	2088.5	2.33100710352626e-06	3571	1.0033175960335e-06	3369.5	1.16881329205427e-06	NaN	NaN	NaN	NaN	NaN	NaN	NaN	NaN	NaN	NaN	NaN	NaN	NaN	NaN	NaN	NaN	NaN	NaN
4343.5	1.31773106564311e-07	7101.5	1.08171333412745e-07	6953.5	1.74257746834493e-07	4019	5.00362817770066e-07	4017	6.01842389055147e-07	6506	3.39278389547224e-07	3708.5	8.50008525039629e-07	6366	4.40994734937267e-07	6020	5.35538201079326e-07	NaN	NaN	NaN	NaN	NaN	NaN	NaN	NaN	NaN	NaN	NaN	NaN	NaN	NaN	NaN	NaN	NaN	NaN
7772.5	6.13443742301281e-08	12789.5	3.57896391561271e-08	12466	4.86060184048735e-08	7118	2.07521957434703e-07	7082	2.50121167393352e-07	11635.5	7.56307655440317e-08	6584.5	3.90776755298933e-07	11348	1.00703559951283e-07	10755.5	1.339464765188e-07	NaN	NaN	NaN	NaN	NaN	NaN	NaN	NaN	NaN	NaN	NaN	NaN	NaN	NaN	NaN	NaN	NaN	NaN
13909	1.25706749343249e-08	23032.5	3.54872647591094e-09	22348	7.8485493123176e-09	12606.5	4.98553138964349e-08	12485	5.79834443695731e-08	20809	2.01060519083128e-08	11690.5	8.03940151746499e-08	20229	2.44089217965044e-08	19215.5	2.92757438038245e-08	NaN	NaN	NaN	NaN	NaN	NaN	NaN	NaN	NaN	NaN	NaN	NaN	NaN	NaN	NaN	NaN	NaN	NaN
24889.5	1.27728206801327e-09	41479.5	1.57638732453246e-09	40063.5	1.19401574591549e-09	22328	9.85150951992319e-09	22010	1.46961898658154e-08	37215	2.32593125868328e-09	20755	2.29892509800105e-08	36059.5	3.13014068629382e-09	34330	3.59699708295527e-09	NaN	NaN	NaN	NaN	NaN	NaN	NaN	NaN	NaN	NaN	NaN	NaN	NaN	NaN	NaN	NaN	NaN	NaN
44538	3.56903284028936e-10	74699.5	2.18848378391774e-10	71822	4.44030675939173e-10	39545	1.5894255568564e-09	38801.5	1.98485501634473e-09	66556.5	1.30052668417529e-09	36848.5	2.74661781286337e-09	64277.5	6.58490554980892e-10	61333	2.01338340692436e-09	NaN	NaN	NaN	NaN	NaN	NaN	NaN	NaN	NaN	NaN	NaN	NaN	NaN	NaN	NaN	NaN	NaN	NaN
