# Supplementary material for: Critical scaling of novelty in the cortex
Source: Nat Commun. 2026 Jan 10;17:1555. doi: 10.1038/s41467-025-68277-0 (PMC12894744; doi:10.1038/s41467-025-68277-0)
Supplement: Supplementary file 4 — Source Data [file 41467_2025_68277_MOESM4_ESM.zip › Fig5c.csv]

#Duration (s)	#Mean size
#k=1		#k=2		#k=3		#k=4		#k=5		#k=6		#k=7		#k=8		#k=9
0.021964988	1.654400198	0.043929976	1.67313672	0.065894963	1.430298182	0.087859951	1.841017674	0.109824939	2.312006928	0.131789927	2.724661653	0.153754915	3.580100648	0.175719902	4.227616189	0.19768489	4.556953652
0.043929976	3.507015931	0.087859951	4.311834103	0.131789927	5.641039642	0.175719902	8.90982863	0.219649878	11.04661538	0.263579854	11.94560142	0.307509829	14.67804337	0.351439805	17.95788163	0.395369781	19.33952944
0.065894963	5.770465041	0.131789927	9.734446433	0.19768489	12.65046079	0.263579854	15.90275755	0.329474817	20.39786231	0.395369781	24.11290435	0.461264744	32.66994342	0.527159707	43.03930458	0.593054671	48.00375821
0.087859951	8.470278552	0.175719902	16.00731277	0.263579854	17.69481028	0.351439805	27.06225443	0.439299756	36.92564491	0.527159707	45.13074888	0.615019659	61.65238681	0.70287961	77.96404418	0.790739561	80.37244161
0.109824939	11.8357798	0.219649878	20.95419749	0.329474817	27.05270827	0.439299756	41.47141587	0.549124695	59.21859827	0.658949634	71.19617743	0.768774573	91.74304193	0.878599512	105.3627885	0.988424451	103.5620068
0.131789927	16.26940622	0.263579854	26.75420894	0.395369781	37.28386019	0.527159707	60.17187995	0.658949634	88.85666386	0.790739561	100.6764725	0.922529488	115.5353106	1.054319415	125.1756155	1.186109342	131.6008829
0.153754915	21.15877525	0.307509829	36.8457776	0.461264744	52.16051406	0.615019659	91.59165603	0.768774573	115.8294062	0.922529488	120.657792	1.076284403	142.454957	1.230039317	149.6962358	1.383794232	156.8438872
0.175719902	25.58638895	0.351439805	45.04711042	0.527159707	65.29976283	0.70287961	112.7991955	0.878599512	133.9648454	1.054319415	144.9695923	1.230039317	156.2325969	1.40575922	180.8394484	1.581479122	157.2961427
0.19768489	30.54756786	0.395369781	58.56462411	0.593054671	91.57541404	0.790739561	138.0261446	0.988424451	160.0474949	1.186109342	161.9574783	1.383794232	182.6010176	1.581479122	177.4526283	1.779164013	197.1224163
0.219649878	35.03427377	0.439299756	71.04455456	0.658949634	113.5263359	0.878599512	147.6367355	1.09824939	185.3357493	1.317899269	192.8822818	1.537549147	196.9172664	1.757199025	221.2015298	1.976848903	228.5011392
0.241614866	39.27868412	0.483229732	80.26469442	0.724844598	124.6710279	0.966459464	177.9594681	1.20807433	198.4584522	1.449689195	217.7723819	1.691304061	225.4057986	1.932918927	249.8357034	2.174533793	276.5806459
0.263579854	45.47110504	0.527159707	92.2491964	0.790739561	152.7704404	1.054319415	189.8306723	1.317899269	225.7338975	1.581479122	218.5208757	1.845058976	250.2407234	2.10863883	277.5749308	2.372218683	310.7106559
0.285544842	52.47566747	0.571089683	119.3565683	0.856634525	160.2640566	1.142179366	223.1972518	1.427724208	244.0152179	1.713269049	240.102984	1.998813891	299.8025674	2.284358732	362.7847995	2.569903574	291.0990074
0.307509829	57.25643646	0.615019659	131.8855876	0.922529488	178.1945065	1.230039317	234.7810836	1.537549147	262.793906	1.845058976	278.8866119	2.152568805	347.7049036	2.460078635	266.6855182	2.767588464	376.4379619
0.329474817	65.6158241	0.658949634	158.6578282	0.988424451	189.9182908	1.317899269	227.8148319	1.647374086	233.1537463	1.976848903	346.0394183	2.30632372	367.3435689	2.635798537	313.597569	2.965273354	442.7801396
0.351439805	68.59958914	0.70287961	161.2151323	1.054319415	218.8592077	1.40575922	265.8231788	1.757199025	343.8142741	2.10863883	348.0421875	2.460078635	361.9907448	2.81151844	436.8596697	3.162958245	443.4787624
0.373404793	71.81538052	0.746809586	195.8835273	1.120214378	243.4367276	1.493619171	320.5128763	1.867023964	313.9378169	2.240428757	376.4269321	2.613833549	317.7783791	2.987238342	487.8590069	3.360643135	398.5067723
0.395369781	83.10406196	0.790739561	204.1290122	1.186109342	241.4723733	1.581479122	266.3334895	1.976848903	345.0594153	2.372218683	385.0721081	2.767588464	363.217538	3.162958245	554.30959	3.558328025	813.0048513
0.417334768	97.43627305	0.834669537	204.1306876	1.252004305	272.2653356	1.669339074	256.4374094	2.086673842	398.9256331	2.50400861	486.2445858	2.921343379	470.9517102	3.338678147	450.0253203	3.756012915	501.9611543
0.439299756	106.3956625	0.878599512	244.7920406	1.317899269	251.1282663	1.757199025	392.8773167	2.196498781	409.2591231	2.635798537	403.2482071	3.075098293	559.3570461	3.51439805	783.4718008	3.953697806	748.2742242
0.461264744	109.8716578	0.922529488	252.4927694	1.383794232	311.9316944	1.845058976	331.6951352	2.30632372	445.3054834	2.767588464	448.4635703	3.228853208	594.0987533	3.690117952	756.7002767	4.151382696	1019.695629
0.483229732	127.0534236	0.966459464	262.3173454	1.449689195	316.7119202	1.932918927	376.0806481	2.416148659	430.2008501	2.899378391	569.4430137	3.382608123	532.4550207	3.865837854	709.9138729	4.349067586	679.0704859
0.50519472	113.6179321	1.010389439	281.1454922	1.515584159	305.0332382	2.020778878	433.5182298	2.525973598	414.1101239	3.031168318	626.8138199	3.536363037	747.9244204	4.041557757	878.6673326	4.546752477	990.5620985
0.527159707	140.0873015	1.054319415	308.1282079	1.581479122	289.8343337	2.10863883	424.6642576	2.635798537	475.6197039	3.162958245	634.5387079	3.690117952	762.1051418	4.217277659	940.6625034	4.744437367	1012.089637
0.549124695	144.5149013	1.09824939	294.6931879	1.647374086	305.2344053	2.196498781	442.9338657	2.745623476	398.2871083	3.294748171	628.5564197	3.843872867	693.047575	4.392997562	841.7152328	4.942122257	654.613193
0.571089683	170.9322742	1.142179366	310.3247539	1.713269049	401.0097526	2.284358732	543.0755709	2.855448415	500.5462611	3.426538098	483.802369	3.997627781	899.4142168	4.568717464	902.6984652	5.139807147	1269.387061
0.593054671	162.3818386	1.186109342	314.9926059	1.779164013	470.1824553	2.372218683	484.8647216	2.965273354	887.0603253	3.558328025	973.0183708	4.151382696	1028.159441	4.744437367	758.5458233	5.337492038	1377.628747
0.615019659	201.6580211	1.230039317	323.4381398	1.845058976	378.384088	2.460078635	492.9522671	3.075098293	498.5662493	3.690117952	823.6521299	4.305137611	944.9203206	4.920157269	1087.519407	5.535176928	911.4281315
0.636984646	199.0930227	1.273969293	328.8902677	1.910953939	452.846646	2.547938586	487.1888025	3.184923232	540.2731411	3.821907879	514.6888108	4.458892525	1189.941187	5.095877172	1190.358525	5.732861818	891.9585127
0.658949634	232.4832966	1.317899269	374.6507722	1.976848903	430.6337508	2.635798537	537.5903147	3.294748171	645.9585948	3.953697806	837.6234857	4.61264744	1118.494553	5.271597074	1516.486534	5.930546709	599.238624
0.680914622	237.7543306	1.361829244	387.160784	2.042743866	496.430807	2.723658488	598.8407371	3.40457311	490.8903416	4.085487733	973.0565631	4.766402355	1255.08737	5.447316977	929.7345723	6.128231599	2032.536763
0.70287961	256.0235518	1.40575922	414.6279341	2.10863883	550.7116642	2.81151844	416.1002757	3.51439805	805.8594574	4.217277659	769.6965976	4.920157269	1188.707527	5.623036879	602.5851549	6.325916489	3519.392815
0.724844598	259.6888748	1.449689195	352.1359128	2.174533793	388.5499915	2.899378391	742.9228707	3.624222989	917.5286508	4.349067586	1104.040992	5.073912184	1425.30352	5.798756782	1309.299488	6.523601379	2669.294313
0.746809586	269.5977869	1.493619171	423.8329728	2.240428757	444.8952738	2.987238342	905.0973069	3.734047928	606.4948913	4.480857513	677.9928895	5.227667099	1396.878563	5.974476684	616.5373635	6.72128627	1745.649853
0.768774573	268.9674041	1.537549147	438.7679511	2.30632372	467.2683522	3.075098293	507.6770087	3.843872867	586.2733077	4.61264744	1192.44401	5.381422013	2265.364602	6.150196587	2329.566478	6.91897116	2864.245705
0.790739561	294.4824808	1.581479122	437.2655133	2.372218683	558.1530559	3.162958245	812.3300913	3.953697806	834.0093779	4.744437367	1318.038757	5.535176928	1114.593321	6.325916489	2124.203274	7.11665605	2256.511578
0.812704549	275.6268788	1.625409098	373.89121	2.438113647	591.3015682	3.250818196	827.512489	4.063522745	1219.540558	4.876227294	1121.472836	5.688931843	731.82617	6.501636392	3790.660358	7.314340941	1728.038689
0.834669537	308.4600183	1.669339074	417.5557656	2.50400861	595.3029615	3.338678147	609.5755345	4.173347684	919.7249521	5.008017221	838.6510118	5.842686757	1260.957922	6.677356294	1682.367524	7.512025831	1051.150114
0.856634525	325.298586	1.713269049	410.2618211	2.569903574	465.3669219	3.426538098	598.0514762	4.283172623	942.2754108	5.139807147	853.6028238	5.996441672	923.9269457	6.853076197	2846.945008	7.709710721	801.7098618
0.878599512	283.0531766	1.757199025	458.8079475	2.635798537	418.7612692	3.51439805	892.1197399	4.392997562	923.6829606	5.271597074	1332.192438	6.150196587	2165.576513	7.028796099	2812.70747	7.907395611	1822.336091
0.9005645	329.629356	1.801129	553.5366049	2.701693501	753.5626309	3.602258001	1015.284705	4.502822501	1194.409798	5.403387001	2073.459196	6.303951501	1748.828791	7.204516001	1841.131054	8.105080502	3047.691594
0.922529488	317.4984191	1.845058976	407.4242314	2.767588464	577.9483429	3.690117952	887.1455047	4.61264744	1368.875067	5.535176928	1465.383996	6.457706416	3143.395895	7.380235904	1474.283517	8.302765392	1432.049936
0.944494476	337.1353133	1.888988952	443.7554451	2.833483427	547.0792506	3.777977903	774.7059486	4.722472379	863.9408271	5.666966855	1006.616886	6.611461331	4026.711769	7.555955806	1232.909958	8.500450282	1089.756586
0.966459464	330.1478274	1.932918927	556.1839199	2.899378391	833.0312869	3.865837854	888.4992583	4.832297318	1455.212929	5.798756782	868.8864309	6.765216245	2998.506666	7.731675709	1515.815058	8.698135173	1965.027229
0.988424451	335.3714755	1.976848903	502.0254573	2.965273354	1091.890051	3.953697806	1008.76038	4.942122257	959.6672281	5.930546709	770.4841066	6.91897116	3360.787684	7.907395611	1983.733042	8.895820063	4145.157858
1.010389439	355.7490582	2.020778878	614.3373754	3.031168318	725.0126271	4.041557757	1042.509353	5.051947196	1328.644463	6.062336635	1222.855833	7.072726075	2188.406426	8.083115514	1771.296092	9.093504953	1900.061707
1.032354427	380.5752482	2.064708854	670.4773059	3.097063281	533.3815036	4.129417708	1895.473909	5.161772135	982.5410582	6.194126562	2372.893118	7.226480989	3384.435403	8.258835416	552.2169588	9.291189843	1593.675866
1.054319415	376.3397461	2.10863883	532.5773246	3.162958245	634.2716727	4.217277659	1083.314699	5.271597074	1409.053522	6.325916489	2174.774183	7.380235904	1247.464336	8.434555319	475.6119677	9.488874734	1835.516787
1.076284403	395.6859114	2.152568805	517.4225481	3.228853208	752.7639602	4.305137611	1263.829582	5.381422013	1651.923881	6.457706416	3204.89696	7.533990819	2291.218697	8.610275221	1179.172825	9.686559624	1699.654578
1.09824939	455.1927279	2.196498781	386.0936243	3.294748171	707.113824	4.392997562	807.0497541	5.491246952	834.6687861	6.589496343	3922.257125	7.687745733	2140.883716	8.785995124	4700.889156	9.884244514	2535.973543
1.120214378	503.8657538	2.240428757	565.9222183	3.360643135	819.3231794	4.480857513	1025.874326	5.601071891	815.8564654	6.72128627	1003.797811	7.841500648	2533.086074	8.961715026	3685.573227	10.0819294	764.8917039
1.142179366	432.9141852	2.284358732	434.5787349	3.426538098	509.0275705	4.568717464	2735.331267	5.71089683	584.4608823	6.853076197	1437.618726	7.995255563	1665.988228	9.137434929	2669.44871	10.27961429	1308.673654
1.164144354	352.4468315	2.328288708	576.3440362	3.492433062	736.2381225	4.656577416	630.9095508	5.820721769	742.0107812	6.984866123	3922.834322	8.149010477	2555.860333	9.313154831	932.2458601	10.47729919	1936.814273
1.186109342	506.0154504	2.372218683	616.554806	3.558328025	468.0720278	4.744437367	737.5470841	5.930546709	1035.675567	7.11665605	1901.157268	8.302765392	2567.860517	9.488874734	1760.910677	10.67498408	4498.152629
1.20807433	471.2027442	2.416148659	537.8322372	3.624222989	1356.739853	4.832297318	1081.432602	6.040371648	1460.27361	7.248445977	2264.46145	8.456520307	949.3887969	9.664594636	805.9655758	10.87266897	1185.165685
1.230039317	462.368806	2.460078635	498.7235841	3.690117952	748.9092757	4.920157269	1633.333615	6.150196587	1582.307131	7.380235904	1371.67002	8.610275221	1155.710368	9.840314539	1749.879289	11.07035386	1027.227649
1.252004305	507.2007895	2.50400861	575.6496966	3.756012915	1269.161854	5.008017221	1267.005473	6.260021526	3268.222104	7.512025831	2216.605328	8.764030136	4771.378921	10.01603444	1701.975923	11.26803875	3135.265484
1.273969293	382.480668	2.547938586	669.0682047	3.821907879	639.9740152	5.095877172	1322.294846	6.369846465	2280.407471	7.643815758	1354.839215	8.917785051	6695.254433	10.19175434	1678.654769	11.46572364	5071.15057
1.295934281	497.9702158	2.591868562	682.774241	3.887802842	1126.443153	5.183737123	1175.591435	6.479671404	3038.065059	7.775605685	2517.416659	9.071539965	2927.000761	10.36747425	1859.848775	11.66340853	3331.18672
1.317899269	517.3152458	2.635798537	584.0728619	3.953697806	528.9954148	5.271597074	1533.031707	6.589496343	3747.506449	7.907395611	3958.677641	9.22529488	2617.425037	10.54319415	3398.354987	11.86109342	2551.677712
1.339864256	510.7903225	2.679728513	618.8926079	4.019592769	1218.575923	5.359457026	984.5202856	6.699321282	1252.447832	8.039185538	2748.471102	9.379049795	501.2609476	10.71891405	5569.431686	12.05877831	2453.37993
1.361829244	487.7117267	2.723658488	712.9177315	4.085487733	1835.178814	5.447316977	684.0565022	6.809146221	1389.732816	8.170975465	5159.489101	9.532804709	3346.968478	10.89463395	1588.487201	12.2564632	3028.74664
1.383794232	603.017199	2.767588464	645.8999203	4.151382696	3142.848659	5.535176928	1544.091781	6.91897116	1367.917634	8.302765392	1256.087167	9.686559624	1647.869618	11.07035386	1266.038346	12.45414809	2353.236699
1.40575922	485.9051057	2.81151844	845.3374595	4.217277659	589.4330971	5.623036879	771.3394944	7.028796099	4780.382165	8.434555319	721.790465	9.840314539	2609.649435	11.24607376	854.6475017	12.65183298	1423.676204
1.427724208	473.9032219	2.855448415	682.9436347	4.283172623	2027.468616	5.71089683	455.680301	7.138621038	1611.387006	8.566345246	536.1808761	9.994069453	826.2673822	11.42179366	5262.534362	12.84951787	3955.806562
1.449689195	643.3692406	2.899378391	919.7310015	4.349067586	1553.467477	5.798756782	768.9550862	7.248445977	771.5085825	8.698135173	3082.046908	10.14782437	1587.363521	11.59751356	3845.247121	13.04720276	4184.912648
1.471654183	557.4361708	2.943308366	772.538052	4.41496255	1333.336863	5.886616733	1165.369268	7.358270916	1260.240277	8.829925099	8795.373868	10.30157928	2168.105645	11.77323347	3499.366746	13.24488765	2119.830038
1.493619171	529.4138748	2.987238342	1760.86163	4.480857513	1249.972308	5.974476684	845.6708374	7.468095855	962.192439	8.961715026	443.8689351	10.4553342	1601.124719	11.94895337	2290.491142	13.44257254	5295.779923
1.515584159	489.8108842	3.031168318	915.7468892	4.546752477	1433.208441	6.062336635	2074.159936	7.577920794	1402.804971	9.093504953	2266.301343	10.60908911	3042.880997	12.12467327	4107.674252	13.64025743	3498.344444
1.537549147	499.7303569	3.075098293	644.220193	4.61264744	1242.631632	6.150196587	2053.249818	7.687745733	695.5199684	9.22529488	2910.313005	10.76284403	3702.134428	12.30039317	2844.321168	13.83794232	5222.536193
1.559514134	597.2929456	3.119028269	370.8620071	4.678542403	2150.836368	6.238056538	4340.927663	7.797570672	2116.240536	9.357084807	2839.946293	10.91659894	887.6342124	12.47611308	2711.685445	14.03562721	3712.485192
1.581479122	826.6778566	3.162958245	864.9158055	4.744437367	919.9602728	6.325916489	4365.726639	7.907395611	2652.554234	9.488874734	1394.408897	11.07035386	1209.098591	12.65183298	2660.811547	14.2333121	2539.593613
1.60344411	521.2941758	3.20688822	753.8405342	4.81033233	1496.815102	6.41377644	2902.194993	8.01722055	1037.679888	9.620664661	2783.762767	11.22410877	2599.804094	12.82755288	4220.540718	14.43099699	4181.931324
1.625409098	581.7289029	3.250818196	1022.942609	4.876227294	1803.955636	6.501636392	4459.140456	8.127045489	4054.858557	9.752454587	1913.300377	11.37786369	4032.660341	13.00327278	3001.486494	14.62868188	7105.72245
1.647374086	481.315031	3.294748171	862.5503649	4.942122257	2481.576837	6.589496343	3962.544085	8.236870429	757.7836498	9.884244514	1718.75665	11.5316186	2231.063052	13.17899269	2646.086723	14.82636677	5045.474264
1.669339074	490.1700295	3.338678147	899.5359794	5.008017221	2036.147968	6.677356294	1626.721474	8.346695368	866.398968	10.01603444	758.9253626	11.68537351	3741.650622	13.35471259	870.7693732	15.02405166	5589.150125
1.691304061	748.8895196	3.382608123	818.2127997	5.073912184	1309.184833	6.765216245	2219.81729	8.456520307	1818.571494	10.14782437	641.289353	11.83912843	4538.352185	13.53043249	5938.352	15.22173655	3509.464938
1.713269049	755.2253962	3.426538098	759.3295897	5.139807147	1108.129037	6.853076197	1862.954206	8.566345246	743.2108362	10.27961429	1826.429675	11.99288334	5453.908945	13.70615239	4481.541521	15.41942144	8735.699991
1.735234037	556.6994343	3.470468074	721.6690655	5.205702111	680.1335596	6.940936148	2422.961493	8.676170185	2289.840688	10.41140422	1272.924777	12.14663826	5542.429493	13.8818723	4565.587224	15.61710633	2109.282296
1.757199025	883.1992717	3.51439805	409.7948648	5.271597074	2020.885771	7.028796099	3073.990604	8.785995124	9862.896004	10.54319415	2306.629765	12.30039317	3566.360494	14.0575922	2615.168808	15.81479122	5201.894002
1.779164013	642.6654625	3.558328025	1348.485369	5.337492038	924.979388	7.11665605	2216.97926	8.895820063	3328.724349	10.67498408	5055.421582	12.45414809	3867.802233	14.2333121	2141.436574	16.01247611	4203.177126
1.801129	481.7585499	3.602258001	906.0166908	5.403387001	868.5527755	7.204516001	1220.874467	9.005645002	3226.837869	10.806774	1749.357021	12.607903	4073.149963	14.409032	5068.097692	16.210161	8889.970259
1.823093988	748.0095037	3.646187976	1436.593605	5.469281965	871.4702069	7.292375953	1195.345785	9.115469941	3866.737062	10.93856393	1355.323824	12.76165792	3682.950258	14.58475191	5528.67863	16.40784589	8889.970259
1.845058976	579.7295834	3.690117952	1002.814184	5.535176928	784.1278477	7.380235904	1174.434502	9.22529488	3237.649309	11.07035386	2470.478127	12.91541283	4521.887597	14.76047181	5313.167836	16.60553078	1991.141752
1.867023964	608.0558381	3.734047928	1584.455701	5.601071891	4326.480504	7.468095855	1419.203157	9.335119819	404.1716347	11.20214378	2984.410484	13.06916775	3501.607116	14.93619171	6003.53761	16.80321567	2523.798859
1.888988952	835.6051242	3.777977903	945.9816714	5.666966855	2030.239305	7.555955806	2438.949746	9.444944758	1647.805153	11.33393371	2438.136502	13.22292266	3882.63488	15.11191161	8169.557278	17.00090056	6479.821362
1.910953939	776.7150478	3.821907879	1495.524699	5.732861818	884.2424782	7.643815758	1245.171186	9.554769697	1919.243057	11.46572364	2730.218239	13.37667758	1835.334246	15.28763152	4829.762634	17.19858545	828.1963289
1.932918927	832.7741362	3.865837854	795.9143231	5.798756782	1125.497822	7.731675709	750.6469788	9.664594636	2194.896596	11.59751356	4631.649849	13.53043249	5646.866032	15.46335142	8362.277612	17.39627035	9279.594973
1.954883915	616.7199035	3.90976783	2241.221903	5.864651745	1148.495161	7.81953566	583.2826255	9.774419575	621.3510244	11.72930349	6568.690921	13.68418741	5505.490632	15.63907132	5003.293214	17.59395524	717.157722
1.976848903	675.5331912	3.953697806	533.9732939	5.930546709	2004.373326	7.907395611	1583.968784	9.884244514	1216.168799	11.86109342	4108.717016	13.83794232	8064.762444	15.81479122	3119.980403	17.79164013	5308.040343
1.998813891	594.3164728	3.997627781	932.8607969	5.996441672	872.2765385	8.170975465	3113.212412	9.994069453	1914.573356	12.12467327	709.7472915	13.99169723	1036.4668	15.99051113	5005.035809	17.98932502	6041.492854
2.020778878	719.0618505	4.041557757	1050.856488	6.062336635	1346.57068	8.258835416	7639.698601	10.10389439	722.3916964	12.38825312	4545.30485	14.14545215	1035.181464	16.16623103	10317.21553	18.3846948	9789.762053
2.042743866	824.2325765	4.085487733	1931.43041	6.128231599	1063.452108	8.346695368	2923.856259	10.21371933	2652.056881	12.52004305	3908.663973	14.29920706	9482.63435	16.34195093	1625.86698	18.78006458	5292.330251
2.064708854	1331.39171	4.129417708	4117.198631	6.194126562	2131.304078	8.434555319	3312.190179	10.32354427	794.5192862	12.65183298	4569.987208	14.45296198	6034.413686	16.51767083	2767.475793	18.97774947	5292.330251
2.086673842	844.084912	4.173347684	2252.075725	6.260021526	1762.199263	8.52241527	2640.130676	10.43336921	1185.487067	12.91541283	3010.204658	14.60671689	6794.717321	16.69339074	6876.659596	19.17543436	6846.16749
2.10863883	843.2260248	4.217277659	2288.157161	6.325916489	2663.29855	8.610275221	657.3617194	10.54319415	1679.201033	13.04720276	3357.330567	14.76047181	4856.241103	16.86911064	681.7686763	19.37311925	6846.16749
2.130603818	940.4027591	4.261207635	970.2911935	6.391811453	3199.997804	8.698135173	16773.14977	10.65301909	1923.209028	13.17899269	3989.773106	14.91422672	8763.392952	17.04483054	462.3425839	19.76848903	9115.073242
2.152568805	735.9243737	4.305137611	2174.23706	6.457706416	3675.621472	8.785995124	12551.76137	10.76284403	1433.500055	13.31078261	3944.435658	15.06798164	9460.913502	17.22055044	1025.702791	19.96617392	13292.02202
2.174533793	784.5622414	4.349067586	1096.326588	6.523601379	5423.41539	8.873855075	2081.3332	10.87266897	1045.98327	13.44257254	4222.935446	15.22173655	8970.101497	17.39627035	5245.19672	20.3615437	7216.040965
2.196498781	654.0411206	4.392997562	761.2080754	6.589496343	1044.656433	8.961715026	614.7032746	10.9824939	2249.427649	13.57436247	5778.70672	15.37549147	9230.667523	17.74771015	739.9647542	20.55922859	4815.284374
2.218463769	1186.882806	4.436927538	2275.414018	6.655391306	1954.698153	9.049574977	6013.082218	11.09231884	3259.114328	13.70615239	4366.804674	15.52924638	5157.152149	17.92343005	3174.334846	20.75691348	13456.8113
2.240428757	531.1707919	4.480857513	477.3238664	6.72128627	2264.762628	9.137434929	3397.660234	11.20214378	1171.549556	13.83794232	3626.776318	15.6830013	2544.641416	18.27486986	9498.64166	20.95459837	7132.180704
2.262393744	644.5894609	4.524787489	1323.587138	6.787181233	2832.563977	9.22529488	4832.926306	11.31196872	953.429413	13.96973225	4732.91734	15.99051113	2272.085888	18.62630966	532.4886815	21.15228326	11374.57672
2.284358732	980.746632	4.568717464	3308.743343	6.853076197	1896.37094	9.313154831	1687.453412	11.42179366	2417.552126	14.10152217	1360.163768	16.29802095	922.2368803	18.80202956	5424.564999	21.34996815	4259.243332
2.30632372	967.8301834	4.61264744	1580.116168	6.91897116	4195.640316	9.401014782	981.4526029	11.5316186	2875.268877	14.2333121	3073.612023	16.60553078	4484.095648	19.15346937	6992.000148	21.54765304	4339.965018
2.328288708	472.2298446	4.656577416	2388.852932	6.984866123	2503.773306	9.488874734	1260.952308	11.64144354	2377.426749	14.36510203	8068.828607	16.91304061	1080.168678	19.32918927	3856.149957	21.74533793	1718.614552
2.350253696	763.4075728	4.700507391	1503.930415	7.050761087	3050.543605	9.664594636	1685.373066	11.75126848	6087.893521	14.49689195	3416.934426	17.06679553	3317.679006	19.50490917	3459.976731	21.94302282	5152.51081
2.372218683	494.3016996	4.744437367	790.0540602	7.11665605	2811.816761	9.752454587	1373.396	11.86109342	4008.078537	14.62868188	13472.17526	17.37430536	1872.626291	20.38350869	7835.26662	22.14070771	7893.703438
2.394183671	879.8877141	4.788367342	3130.71683	7.182551014	2289.020163	9.840314539	789.6751698	11.97091836	3868.225487	14.76047181	2738.100634	17.52806027	13655.91429	20.55922859	10838.67162	22.53607749	1393.148362
2.416148659	997.7257325	4.832297318	1138.797181	7.248445977	2889.268029	9.92817449	1482.314797	12.0807433	3474.079007	14.89226173	9929.958226	17.98932502	5314.180787	20.91066839	11559.85594	23.12913216	6342.711127
2.438113647	869.659274	4.876227294	1270.994173	7.314340941	1262.382003	10.01603444	4525.841222	12.30039317	1511.180863	15.02405166	7873.253466	18.14307993	12402.20394	21.0863883	10503.61463	23.32681705	3523.753546
2.460078635	730.8701076	4.920157269	690.4805605	7.380235904	1004.543419	10.10389439	1279.7588	12.41021811	6018.405782	15.15584159	6187.317528	18.45058976	2306.703294	21.2621082	5453.158524	23.52450194	8085.861184
2.482043622	294.3549003	4.964087245	1156.9514	7.446130867	1916.319781	10.19175434	3892.166221	12.52004305	1278.140226	15.28763152	3642.275221	18.75809959	841.6392597	21.4378281	775.1133705	23.72218683	7966.552792
2.50400861	1371.39303	5.008017221	4854.611716	7.512025831	3731.047703	10.27961429	2658.443139	12.62986799	4313.707597	15.41942144	4822.292515	19.06560942	5112.300915	21.613548	4517.829773	23.91987172	4469.229026
2.525973598	1561.655957	5.051947196	797.7470055	7.577920794	4388.262015	10.36747425	1796.977558	12.73969293	5173.143155	15.55121137	5223.232901	19.21936433	7145.035871	21.78926791	775.6121112	24.11755661	2440.506672
2.547938586	928.3846969	5.095877172	1538.413532	7.643815758	1458.420342	10.4553342	1476.345635	12.84951787	3013.496957	15.6830013	2373.650508	19.37311925	8087.981011	21.96498781	5302.173026	24.31524151	973.6750227
2.569903574	294.7092855	5.139807147	2155.061574	7.709710721	1235.567106	10.54319415	1349.930595	12.95934281	3568.426498	15.94658115	2376.254491	19.52687416	5424.693353	22.14070771	8063.775848	24.5129264	1134.254513
2.591868562	675.2966449	5.227667099	1034.011313	7.775605685	654.8767244	10.71891405	789.2147149	13.06916775	3794.656209	16.210161	2360.116369	19.83438399	9705.319178	23.01930722	6915.829612	24.71061129	810.095532
2.613833549	1313.134074	5.271597074	1503.896773	7.841500648	4066.352606	10.806774	980.7147591	13.17899269	3678.605836	16.34195093	5375.252884	20.14189382	5196.561667	23.19502713	6244.445498	25.10598107	1596.739428
2.635798537	822.4874259	5.31552705	2824.103373	7.907395611	3424.913315	10.89463395	3495.175483	13.28881762	4825.716681	16.47374086	3415.438379	20.29564874	8228.245497	23.54646693	6552.031159	25.30366596	2869.15844
2.657763525	536.7310526	5.359457026	1471.23901	8.039185538	774.232184	10.9824939	4225.154426	13.39864256	4032.621891	16.60553078	860.410777	20.44940365	9709.183931	23.72218683	8141.946124	25.50135085	5417.995352
2.679728513	370.1031074	5.403387001	2414.165536	8.170975465	3518.482868	11.07035386	3806.541881	13.5084675	4543.421406	16.73732071	1164.40501	20.60315857	11803.84292	24.24934654	1530.757939	25.69903574	5580.304817
2.701693501	1556.691996	5.447316977	1149.639412	8.236870429	985.6796473	11.15821381	2589.780062	13.61829244	5288.534117	17.26448042	2564.563815	20.75691348	13896.50978	24.42506644	1130.551663	25.89672063	2626.580604
2.723658488	829.1208791	5.491246952	997.5229101	8.368660355	895.1404625	11.24607376	2598.973188	13.72811738	7648.966507	17.39627035	3686.729922	20.91066839	9671.860787	24.60078635	1206.377861	26.29209041	4592.157017
2.745623476	1219.820962	5.535176928	1531.097698	8.434555319	1362.81339	11.42179366	2145.488189	13.83794232	1024.836723	17.52806027	3048.101871	21.06442331	7501.226542	24.77650625	2694.117097	26.4897753	14337.39317
2.767588464	1112.22952	5.71089683	1370.092003	8.500450282	935.6087456	11.50965361	1809.545825	13.94776726	372.5015329	17.79164013	4539.04525	21.21817822	5712.484528	24.95222615	7481.978568	26.68746019	1118.246582
2.789553452	382.6401111	5.754826806	1550.806454	8.566345246	3962.944688	11.77323347	5092.825736	14.0575922	1047.305774	17.92343005	2497.032785	21.37193314	5016.896108	25.12794605	2709.470961	26.88514508	1118.246582
2.81151844	714.9517607	5.842686757	1162.581141	8.764030136	3852.128834	11.86109342	2569.484734	14.16741714	5657.781706	18.05521998	1990.892472	21.52568805	2829.36722	25.30366596	2974.802076	27.08282997	7599.484462
2.833483427	503.7944204	5.886616733	1295.720232	8.829925099	2626.876143	11.94895337	4036.30988	14.27724208	1852.826286	18.31879983	4196.902292	21.67944297	1536.33455	25.47938586	3515.644349	27.28051486	12736.69877
2.855448415	1131.830517	5.930546709	1193.089888	8.895820063	2386.509511	12.12467327	2162.067565	14.38706702	4169.747889	18.45058976	3820.294581	21.83319788	1336.919991	25.65510576	7482.941662	27.47819975	1186.509585
2.877413403	713.5211977	5.974476684	1812.62955	8.961715026	1814.016296	12.21253322	976.6127647	14.49689195	6956.703261	18.58237969	1240.624286	21.9869528	5504.364113	25.83082566	5394.712896	27.67588464	9086.952492
2.899378391	1491.058474	6.01840666	811.2156505	9.02760999	7795.531887	12.30039317	1678.067565	14.82636677	7413.276658	18.71416961	4236.237725	22.14070771	8242.248591	26.18226547	10033.88481	28.07125442	3130.288327
2.921343379	988.0126151	6.062336635	1311.915872	9.093504953	3544.788296	12.38825312	4010.895701	14.93619171	6937.940339	18.84595954	7515.927365	22.60197246	1338.442193	26.70942518	6385.879534	28.66430909	1213.553664
2.943308366	694.5728619	6.106266611	1476.82861	9.159399917	2570.140039	12.47611308	3805.486482	15.04601665	6201.386809	18.97774947	1149.818763	22.90948229	1593.244964	26.88514508	2227.277038	28.86199398	3495.230013
2.965273354	630.066859	6.150196587	3415.642932	9.22529488	4182.682696	12.56397303	5123.601534	15.15584159	2431.639589	19.24132932	947.4195566	23.0632372	5134.972758	27.06086498	9800.067021	29.05967887	1213.737914
2.987238342	1806.309219	6.194126562	837.4780393	9.42297977	1763.764595	12.73969293	3986.543254	15.26566653	6891.767877	19.6366991	7334.21721	23.21699211	5859.47727	27.41230479	7746.759663	29.25736376	909.0088475
3.00920333	1551.500401	6.238056538	3700.834766	9.488874734	1854.88651	12.82755288	4684.294768	15.37549147	3178.982394	19.90027896	1196.624286	23.37074703	1158.122931	27.58802469	4506.810791	29.45504865	29139.2201
3.031168318	1340.837404	6.281986513	651.9523178	9.554769697	2352.418127	12.91541283	3032.324475	15.59514134	9879.919109	20.29564874	14240.44484	23.52450194	8326.002602	28.1151844	3288.154538	29.65273354	20330.78794
3.053133306	490.8877962	6.325916489	5035.737782	9.686559624	1664.986355	13.00327278	3972.474948	15.70496628	5449.790237	20.55922859	7543.760241	24.29327652	1813.817008	28.6423441	1293.015143	30.24578821	7945.636803
3.075098293	692.6300879	6.369846465	3417.357985	9.752454587	2783.444278	13.09113273	3152.284445	15.81479122	5880.15761	20.69101852	9304.264069	24.44703143	1345.335201	28.81806401	5391.989269	30.4434731	4465.261174
3.097063281	704.2713366	6.41377644	2240.488874	9.818349551	3652.352205	13.17899269	3660.23554	15.92461616	3495.029286	20.82280844	14138.56458	24.60078635	1330.561234	28.99378391	4025.830807	30.83884288	29155.10689
3.119028269	1317.43717	6.457706416	1122.523105	9.884244514	919.5571729	13.26685264	6413.47049	16.0344411	13710.2402	20.95459837	5669.084828	24.75454126	2647.500783	29.52094362	29442.18092	31.23421267	7966.871725
3.140993257	551.5649801	6.501636392	3307.336508	9.950139478	802.01727	13.35471259	3986.036545	16.14426604	10893.00223	21.21817822	4204.554071	24.90829618	1605.019246	30.22382323	8161.232651	31.43189756	7969.347627
3.162958245	791.7049389	6.545566367	9079.178621	10.01603444	2120.990491	13.44257254	6702.050089	16.25409098	12707.60339	21.34996815	6036.468555	25.06205109	6169.794028	30.75098293	29461.75038	32.6180069	985.1410862
3.184923232	700.4312656	6.633426318	13848.37727	10.0819294	1811.969964	13.53043249	6016.77231	16.47374086	6056.478908	21.48175808	1239.433704	25.21580601	3884.396502	30.92670284	29461.75038	34.00180113	4040.975789
3.20688822	1000.699386	6.72128627	6304.52436	10.14782437	2819.189267	13.61829244	4351.714013	17.02286555	7451.652743	21.613548	5052.553209	25.36956092	1606.712738	32.68390186	15459.45305	34.79254069	7996.287577
3.250818196	1012.243586	6.765216245	3658.205508	10.21371933	4106.387355	13.70615239	1705.857794	17.13269049	1222.900535	21.74533793	1290.469843	25.52331583	7682.669073	33.91394118	5827.26886	35.18791047	6873.920241
3.272783184	911.7835869	6.809146221	1118.947707	10.27961429	2797.233419	13.96973225	1968.57512	17.24251543	1554.291615	21.87712786	8452.922718	25.67707075	9400.647286	34.08966108	2572.107821	35.38559536	8004.300555
3.294748171	2367.468935	6.897006172	1443.468245	10.41140422	1508.532362	14.0575922	2886.470116	17.46216531	1173.264024	22.27249764	1353.040858	25.83082566	13748.67747	34.26538098	8219.484197	36.17633492	20182.7651
3.316713159	2346.901619	6.940936148	1153.75181	10.47729919	1533.628785	14.14545215	1457.204955	17.79164013	3784.234772	22.53607749	4963.101583	25.98458058	2878.689038	34.79254069	8223.089696	36.37401981	20183.69733
3.338678147	1633.868592	6.984866123	3717.154034	10.54319415	915.3661514	14.32117205	8852.558176	17.90146506	6551.193452	22.93144727	1950.573092	26.29209041	1332.059484	35.1439805	8231.997945	37.75781404	5720.015054
3.360643135	927.773681	7.028796099	9190.398788	10.67498408	1105.743744	14.409032	1160.836508	18.01129	2149.153779	23.0632372	1819.189595	26.44584532	3474.90029	35.3197004	8231.997945	39.53697806	3648.03452
3.382608123	748.289484	7.072726075	1276.863071	10.74087904	2853.164699	14.49689195	8212.618187	18.12111494	2542.783462	23.19502713	7300.801975	26.59960024	1639.282313	36.02258001	20684.70117	39.73466295	18371.51843
3.40457311	1875.849743	7.11665605	1359.37661	10.93856393	1132.816457	14.67261186	6931.580246	18.23093988	1254.75609	23.32681705	3919.2552	26.75335515	15053.58274	36.19829991	20684.70117	39.93234784	18371.51843
3.426538098	660.7960949	7.248445977	1577.981777	11.07035386	3457.814381	14.76047181	13940.06998	18.34076482	7678.790374	23.45860698	2736.616158	26.90711007	3478.728599	36.37401981	20685.98728	40.7230874	5812.134013
3.51439805	843.853474	7.336305928	905.0149102	11.13624882	2010.117721	14.84833176	7281.035856	18.45058976	5952.815834	23.59039691	7157.010934	27.06086498	8109.538285	38.13121884	9485.419281	40.92077229	5812.136176
3.536363037	812.3746011	7.42416588	4628.426629	11.20214378	3720.729456	14.93619171	8119.50981	18.5604147	7540.009427	24.24934654	11105.65159	27.36837481	7957.493991	39.18553825	3857.22747	41.90919674	1517.251006
3.558328025	887.9666922	7.468095855	1749.869546	11.39982867	1124.446099	15.02405166	5124.703671	19.32918927	7570.223822	24.5129264	11106.6896	27.82963955	19295.95699	39.53697806	11412.87933	42.10688163	1517.251006
3.580293013	2597.806429	7.512025831	2698.300296	11.46572364	2292.852614	15.11191161	9371.258587	19.65866409	7625.73542	24.64471632	7902.469791	28.44465921	1453.712725	40.06413776	15500.25936	44.08373053	3820.268111
3.602258001	991.2741492	7.555955806	2039.792104	11.5316186	1181.430117	15.19977156	2627.459748	20.09796385	10146.74383	24.90829618	1742.643319	28.90592396	5639.704995	40.94273728	18977.24086	44.47910031	1547.584831
3.624222989	1042.795146	7.687745733	2873.951284	11.59751356	9255.336299	15.28763152	10038.60044	20.64708854	2187.853152	25.0400861	5645.194496	29.52094362	29760.7412	41.46989698	1631.541604	49.81659235	1660.972141
3.646187976	1586.301559	7.731675709	1017.511916	11.66340853	5229.101589	15.46335142	13958.60649	20.97656336	5919.910106	25.17187603	1669.417629	29.67469853	29760.7412	41.99705669	2733.933435	51.20038658	13932.52624
3.668152964	3315.815011	7.81953566	1659.914763	11.72930349	7177.496304	15.55121137	2626.335736	21.19621324	14444.71152	25.30366596	1744.705283	29.82845345	1669.090034	46.91721396	19760.29544	53.17723549	14372.8585
3.690117952	734.994443	7.907395611	6272.78364	11.79519845	5276.203827	15.63907132	2861.403808	21.30603818	5167.817984	25.43545588	7920.0327	30.4434731	1672.459927	48.14725328	14034.64003	53.77029016	14383.06232
3.71208294	1054.411081	8.039185538	1354.895385	11.86109342	5529.809377	15.72693127	8954.87114	21.41586311	7006.743983	25.69903574	2744.45602	30.75098293	29784.18294	50.43161201	14156.1146	54.75871461	14407.33727
3.734047928	1148.368835	8.083115514	919.5091444	12.12467327	3248.118376	15.81479122	7798.299212	21.52568805	8499.590229	25.83082566	3058.586267	30.90473785	1677.808061	51.13449162	14175.01355	67.60823248	15412.10685
3.756012915	1512.943173	8.127045489	2302.297675	12.19056823	716.2845463	15.90265117	8301.478028	21.74533793	1481.262197	25.96261559	3058.846196	31.98102225	1505.780911	53.24313045	14627.9728	81.24848991	78624.51912
3.777977903	1070.310114	8.170975465	5400.973819	12.32235816	1976.107375	16.07837108	2820.363219	22.5141125	2078.753224	26.35798537	1658.498433	33.05730665	3033.692585	53.77029016	14638.91218	82.03922947	78645.97696
3.821907879	3495.708019	8.214905441	4043.67084	12.38825312	3150.533791	16.16623103	5606.438119	23.0632372	1790.950651	26.4897753	3699.432454	33.36481648	3032.692585	54.64888967	14664.78082	82.23691436	78645.97696
