# Supplementary material for: Critical scaling of novelty in the cortex
Source: Nat Commun. 2026 Jan 10;17:1555. doi: 10.1038/s41467-025-68277-0 (PMC12894744; doi:10.1038/s41467-025-68277-0)
Supplement: Supplementary file 4 — Source Data [file 41467_2025_68277_MOESM4_ESM.zip › Fig5d.csv]

#Duration (s)	#Mean size
0.087859951	1.841017674
0.175719902	8.90982863
0.263579854	15.90275755
0.351439805	27.06225443
0.439299756	41.47141587
0.527159707	60.17187995
0.615019659	91.59165603
0.70287961	112.7991955
0.790739561	138.0261446
0.878599512	147.6367355
0.966459464	177.9594681
1.054319415	189.8306723
1.142179366	223.1972518
1.230039317	234.7810836
1.317899269	227.8148319
1.40575922	265.8231788
1.493619171	320.5128763
1.581479122	266.3334895
1.976848903	376.5123826
2.831541737	589.3169065
4.139536548	1009.267479
5.955966309	1883.877859
8.619210163	2485.44902
12.47166814	3784.849307
18.03241521	6242.29234
26.10016976	9961.055624
37.70679962	12664.95787
54.46020339	16308.35241
78.72234926	75234.25793
