# Supplementary material for: Critical scaling of novelty in the cortex
Source: Nat Commun. 2026 Jan 10;17:1555. doi: 10.1038/s41467-025-68277-0 (PMC12894744; doi:10.1038/s41467-025-68277-0)
Supplement: Supplementary file 4 — Source Data [file 41467_2025_68277_MOESM4_ESM.zip › Fig5e.csv]

#Avg Base	#Avg Resp	#Resp sd
0.01534151	0.141091721	0.063584224
0.020275658	0.164619458	0.133693567
0.02679673	0.200078763	0.13984066
0.035415114	0.200819426	0.191034644
0.046805349	0.223602097	0.231572908
0.061858919	0.249946524	0.278739366
0.08175403	0.204235934	0.172358898
0.108047821	0.240841991	0.211958125
0.14279824	0.257930808	0.212376189
0.188725114	0.263992009	0.1939841
0.249423023	0.285917329	0.195795999
0.329642637	0.308390103	0.202227675
0.435662542	0.352833194	0.227076086
0.575780647	0.450221001	0.360923856
0.760963639	0.517768675	0.385927786
1.005705319	0.698588989	0.562988667
1.329160998	0.80157796	0.604639982
1.756646728	1.127503053	0.556481573
