# Supplementary material for: Critical scaling of novelty in the cortex
Source: Nat Commun. 2026 Jan 10;17:1555. doi: 10.1038/s41467-025-68277-0 (PMC12894744; doi:10.1038/s41467-025-68277-0)
Supplement: Supplementary file 4 — Source Data [file 41467_2025_68277_MOESM4_ESM.zip › Fig5f.csv]

#Avg Duration- Low	#Avg Duration - High
0.344558048	0.767363014
