# Supplementary material for: Critical scaling of novelty in the cortex
Source: Nat Commun. 2026 Jan 10;17:1555. doi: 10.1038/s41467-025-68277-0 (PMC12894744; doi:10.1038/s41467-025-68277-0)
Supplement: Supplementary file 4 — Source Data [file 41467_2025_68277_MOESM4_ESM.zip › Fig7a.csv]

#Poisson rate	#Mean response	#SD
#P = 0.95			#P = 1.0			#P = 1.0066			#P = 1.01			#P = 1.02
0.001	0.019859913	0.000395207	0.001	0.338927173	0.017008136	0.01	59.59929669	8.812528466	0.001	118.9726021	45.88457131	0.001	1114.302785	0.808901393
0.001487352	0.029242076	0.000999236	0.001487352	0.487311163	0.033647745	0.01268961	67.3528791	6.122476122	0.001832981	169.1585878	34.47561458	0.001832981	1113.937537	3.653928683
0.002212216	0.043586357	0.001230144	0.002212216	0.778807069	0.053786899	0.01610262	80.97360594	6.508006514	0.003359818	270.8698217	45.29706619	0.003359818	1112.1323	4.850717814
0.003290345	0.065361351	0.002901644	0.003290345	1.089285476	0.078681777	0.020433597	99.99193529	10.35556893	0.006158482	355.8636069	56.31916929	0.006158482	1113.331345	5.613460603
0.004893901	0.09598194	0.004711935	0.004893901	1.664733978	0.115882386	0.025929438	119.1430465	8.768711131	0.011288379	405.750162	51.88201571	0.011288379	1116.925532	11.43104959
0.007278954	0.143012822	0.006815776	0.007278954	2.373472084	0.179244683	0.032903446	131.4300118	11.1540575	0.020691381	464.0376314	32.8934984	0.020691381	1114.804465	5.597706915
0.010826367	0.213552861	0.007881528	0.010826367	3.618010137	0.204150229	0.041753189	147.9638176	11.98223561	0.037926902	450.3329411	37.7568902	0.037926902	1117.90129	15.95769673
0.01610262	0.316880808	0.006358694	0.01610262	5.461431032	0.204084122	0.052983169	170.4647343	14.67717684	0.06951928	473.0819736	17.74080008	0.06951928	1123.819515	33.29322381
0.023950266	0.473112535	0.011129082	0.023950266	8.108513648	0.378233092	0.067233575	192.6844813	19.93608845	0.127427499	503.5657682	17.66376749	0.127427499	1119.51253	19.76097716
0.035622479	0.700679042	0.018867918	0.035622479	12.60035002	0.599429052	0.085316785	214.8243694	14.46281369	0.233572147	516.9038069	14.01288418	0.233572147	1131.94515	13.0798314
0.052983169	1.047486541	0.020404183	0.052983169	18.47638634	1.016275561	0.108263673	226.6125996	11.12579747	0.42813324	543.98541	7.849260073	0.42813324	1136.5182	20.62053316
0.078804628	1.548660981	0.020539842	0.078804628	26.5654539	0.917343893	0.13738238	250.5410611	12.25513296	0.78475997	587.9977603	18.15753429	0.78475997	1154.18336	19.92029542
0.11721023	2.31681117	0.030480397	0.11721023	38.06100365	2.26099272	0.174332882	271.5686244	10.71940576	1.438449888	652.4558467	10.7805991	1.438449888	1189.51414	12.42875376
0.174332882	3.438672875	0.044993604	0.174332882	54.12693211	1.482046067	0.221221629	297.13098	14.49124609	2.636650899	742.7919533	12.78529482	2.636650899	1246.74706	24.99079046
0.25929438	5.132025673	0.042843067	0.25929438	74.70021552	3.846692616	0.28072162	310.1645733	18.53331517	4.832930239	868.3878	16.08193651	4.832930239	1333.54558	12.80082337
0.385662042	7.652366857	0.069238429	0.385662042	103.5835498	3.737307736	0.356224789	327.8629	9.710517304	8.858667904	1038.95449	13.24939714	8.858667904	1469.57324	12.09482672
0.573615251	11.2713232	0.098561532	0.573615251	139.5666667	5.17277413	0.452035366	352.2832349	10.38658817	16.23776739	1285.03932	13.17995052	16.23776739	1691.77542	13.00228846
0.853167852	16.79748783	0.207110074	0.853167852	179.288899	3.380522821	0.573615251	378.4060317	12.63436445	29.76351442	1613.60232	13.56354768	29.76351442	1991.9531	9.85342704
1.268961003	24.87689233	0.288383516	1.268961003	234.527539	4.774678827	0.727895384	410.7368154	12.20600185	54.55594781	2054.89254	9.273059274	54.55594781	2400.16114	5.642706086
1.887391822	36.951749	0.214492158	1.887391822	299.563928	6.811465122	0.923670857	425.1332667	13.64779157	100	2682.5779	9.410525493	100	3008.55132	8.026504267
2.807216204	54.686308	0.619709556	2.807216204	376.88911	7.416207351	1.172102298	461.3034501	7.817156443	NaN	NaN	NaN	NaN	NaN	NaN
4.175318937	80.219968	0.821280239	4.175318937	468.519404	4.891995275	1.487352107	492.5648383	13.08826541	NaN	NaN	NaN	NaN	NaN	NaN
6.210169419	118.35484	0.575890045	6.210169419	577.171142	5.370924909	1.887391822	525.987342	12.52845541	NaN	NaN	NaN	NaN	NaN	NaN
9.236708572	172.767832	1.048393048	9.236708572	713.555442	3.343000612	2.39502662	568.0847017	11.35187153	NaN	NaN	NaN	NaN	NaN	NaN
13.73823796	251.368503	0.855773028	13.73823796	876.7904627	3.623067957	3.039195382	618.098675	9.795774744	NaN	NaN	NaN	NaN	NaN	NaN
20.43359718	361.7999591	2.061068057	20.43359718	1076.767142	7.844772185	3.856620421	673.5528933	11.98456165	NaN	NaN	NaN	NaN	NaN	NaN
30.39195382	512.5939639	3.493867872	30.39195382	1313.9184	6.830088174	4.893900918	730.0243167	17.45148195	NaN	NaN	NaN	NaN	NaN	NaN
45.20353656	687.2877769	2.508279136	45.20353656	1557.087958	6.914022426	6.210169419	793.22859	6.501551645	NaN	NaN	NaN	NaN	NaN	NaN
67.23357536	997.8392684	4.544478199	67.23357536	1964.859992	8.23249122	7.880462816	858.71775	14.15432776	NaN	NaN	NaN	NaN	NaN	NaN
100	1362.04692	4.384412097	100	2386.21858	3.771951705	10	950.72763	16.86850892	NaN	NaN	NaN	NaN	NaN	NaN
