# Supplementary material for: Critical scaling of novelty in the cortex
Source: Nat Commun. 2026 Jan 10;17:1555. doi: 10.1038/s41467-025-68277-0 (PMC12894744; doi:10.1038/s41467-025-68277-0)
Supplement: Supplementary file 4 — Source Data [file 41467_2025_68277_MOESM4_ESM.zip › Fig7b.csv]

#Avg. Base cnt	#0.95	#1.0066	#1.01
0.011608104	0	0.007166667	0.001380471
0.01534151	0	0.009833333	0.001683502
0.020275658	0	0.010933333	0.002020202
0.02679673	0	0.0154	0.002424242
0.035415114	0	0.019366667	0.003434343
0.046805349	0	0.027433333	0.004208754
0.061858919	0	0.0426	0.007609428
0.08175403	0.0002	0.061833333	0.011313131
0.108047821	0.027533333	0.099733333	0.021313131
0.14279824	0.358666667	0.145433333	0.047171717
0.188725114	0.5481	0.198366667	0.099292929
0.249423023	0.065333333	0.200333333	0.179494949
0.329642637	0.000166667	0.109466667	0.214814815
0.435662542	0	0.0183	0.10047138
0.575780647	0	0.000533333	0.007676768
0.760963639	0	0	3.36700336700337e-05
1.005705319	0	0	0
1.329160998	0	0	0
1.756646728	0	0	0
