# Supplementary material for: Critical scaling of novelty in the cortex
Source: Nat Commun. 2026 Jan 10;17:1555. doi: 10.1038/s41467-025-68277-0 (PMC12894744; doi:10.1038/s41467-025-68277-0)
Supplement: Supplementary file 4 — Source Data [file 41467_2025_68277_MOESM4_ESM.zip › Fig7c.csv]

#TC spk cnt	#Mean 1.003	#SD 1.003	#Mean 1.0066	#SD 1.0066	#Mean 1.01	#SD 1.01
0	0.177621169	0.011699254	0.160339662	0.017485848	0.162878525	0.028448547
1	0.177691011	0.005818554	0.167617083	0.00562867	0.179315587	0.017069536
2	0.213237671	0.003484706	0.208791043	0.003914746	0.217683637	0.009890714
3	0.222854034	0.0041376	0.215251399	0.004576229	0.232762818	0.013803852
4	0.230206264	0.003141835	0.221687723	0.00275016	0.247465261	0.007052562
5	0.238378217	0.002568058	0.233069315	0.005692821	0.254159182	0.008877667
6	0.245812382	0.003869637	0.237569747	0.003697909	0.263740588	0.01245061
7	0.247488368	0.006024121	0.251108822	0.014712892	0.277608531	0.009111675
8	0.251149265	0.009718326	0.257361548	0.014167219	0.296607523	0.024368553
9	0.26067105	0.016846302	0.259239201	0.024355885	0.291161523	0.032522643
10	0.253075773	0.016267658	0.29966664	0.034794537	0.31437309	0.075841428
11	0.274576439	0.045054127	0.302649992	0.067031358	0.318506387	0.12244933
12	0.336698779	0.120944908	0.340412496	0.169321181	0.266164919	0.105154062
13	0.269503546	0	0.44609375	0.20390625	0.445662297	0.157760243
