# Supplementary material for: Critical scaling of novelty in the cortex
Source: Nat Commun. 2026 Jan 10;17:1555. doi: 10.1038/s41467-025-68277-0 (PMC12894744; doi:10.1038/s41467-025-68277-0)
Supplement: Supplementary file 4 — Source Data [file 41467_2025_68277_MOESM4_ESM.zip › Fig7d.csv]

#Branching parameter	#Response exponent
0.3	0.014664312
0.5	0.044559729
0.9	0.10490483
0.95	0.133454916
1	0.176450047
1.003	0.17871766
1.005	0.16552191
1.0061	0.174041697
1.0066	0.24701979
1.0076	0.186471737
1.009	0.198140399
1.01	0.189268578
