# Supplementary material for: Critical scaling of novelty in the cortex
Source: Nat Commun. 2026 Jan 10;17:1555. doi: 10.1038/s41467-025-68277-0 (PMC12894744; doi:10.1038/s41467-025-68277-0)
Supplement: Supplementary file 4 — Source Data [file 41467_2025_68277_MOESM4_ESM.zip › Fig7e.csv]

X-ndrop	σ=0.3	σ=0.3 (SEM)	σ=0.5	σ=0.5 (SEM)	σ=0.9	σ=0.9 (SEM)	σ=1.0066	σ=1.0066 (SEM)	σ=1.01	σ=1.01 (SEM)
0.0	10.227083333333352	0.039665867901621625	10.570000000000004	0.039019795545907766	11.962500000000006	0.04475403888939621	13.679007390505445	0.04736898197211986	11.96180275587668	0.05174643353094076
1.0	10.214750000000029	0.03993654437215239	10.492000000000006	0.03974980642859917	11.989407407407409	0.0449086972552448	13.647988884141876	0.04558019239868193	12.013267677804215	0.05144080643733731
2.0	10.218666666666683	0.03974603614058756	10.589000000000011	0.04010155303171634	11.95198148148149	0.04371026846096978	13.612456681896234	0.04506093861980017	11.878645565685293	0.05095787614587395
3.0	10.22125000000001	0.03863400874805053	10.498666666666686	0.04043648517531336	11.960999999999988	0.044624814416739	13.632463339058146	0.04804871333285706	11.945851329473498	0.05490016467346214
4.0	10.226666666666665	0.03842494487815025	10.598666666666668	0.03953673959468307	11.914166666666679	0.043268801962280314	13.648462856415893	0.04673752450578439	11.864094827324271	0.05244305108666485
5.0	10.179000000000018	0.03966496810088773	10.641833333333345	0.03972153033585459	11.97368518518519	0.043923863853759675	13.65887862221316	0.04849531135690943	11.931583337196336	0.052185840862451566
6.0	10.239041666666703	0.03951783684387906	10.495666666666672	0.040301407474732716	11.922462962962943	0.04365228468825888	13.631286093800094	0.04602170784391107	11.888690929446874	0.052181826902247125
7.0	10.215625000000008	0.03994419664339371	10.547833333333356	0.039390717674204455	11.959592592592589	0.04297990117892082	13.657049566876262	0.04715218507808181	11.89840882239651	0.05069411311904215
8.0	10.19500000000001	0.04061304524958015	10.535666666666673	0.03893163666394381	11.972722222222218	0.04310567481554089	13.579925823335717	0.04820986184688077	11.866563025309535	0.05256383643236538
9.0	10.173500000000002	0.04151779872670403	10.590500000000025	0.04163870761950017	11.932814814814817	0.04296830911820199	13.50601045734564	0.04678624316406994	11.854898679366583	0.05074365312474509
10.0	10.231833333333338	0.038724855282707846	10.605333333333348	0.040214900499966726	11.890962962962973	0.04251512865568036	13.542079211612396	0.04839868722905187	11.884643373734948	0.04989492268587541
11.0	10.186541666666683	0.040019688535595954	10.605000000000004	0.04119772782299742	11.90027777777779	0.042296615646293875	13.588170958663396	0.04789727827164277	11.896957604546222	0.05080638577356236
12.0	10.242250000000007	0.037981112904969	10.575166666666677	0.03986212313852731	11.898944444444428	0.044871643456512046	13.511025890850059	0.04800141929964568	11.851676322134699	0.050284049185918625
13.0	10.19725000000001	0.040500369597079054	10.520499999999998	0.04042134715166671	11.918314814814824	0.0430574076821865	13.571444810113903	0.04786555971040796	11.903867218910984	0.0507316565025539
14.0	10.202500000000018	0.04124714636594061	10.510333333333344	0.039199686790132	11.914351851851869	0.04390767052032335	13.454245186907693	0.048886257654608266	11.946332135323384	0.04999993359100852
15.0	10.168166666666679	0.03986149422967264	10.503833333333342	0.04057450999224895	11.946018518518523	0.04327208307752602	13.548066961235097	0.04640461315526211	11.88948747072915	0.04971878825489223
16.0	10.189208333333346	0.03767598333801143	10.568500000000016	0.0397834691381566	11.934148148148155	0.044067284195320765	13.513593098847657	0.04685296980302236	11.895509811320395	0.049844283958054604
17.0	10.199208333333342	0.04071554096462014	10.588500000000025	0.03948805691457732	11.89637037037037	0.04253626220291102	13.55134924334166	0.047442003805023066	11.78472868635566	0.049317498300719104
18.0	10.191083333333356	0.04123717401609062	10.555500000000018	0.039413798697636136	11.844314814814823	0.04243801802797414	13.468777176807492	0.047684270790369895	11.879315416512691	0.050041167468096635
19.0	10.195833333333338	0.03924464754729121	10.585833333333342	0.039678490884721015	11.88777777777778	0.04504832186835607	13.53854707294044	0.045660638993712345	11.851862930608572	0.05113170791231742
20.0	10.176333333333362	0.03834370729192586	10.507500000000006	0.03894475253484079	11.819685185185188	0.040614821531703586	13.510209657216581	0.0472962220935756	11.803827958864254	0.04921196714035847
21.0	10.174375000000001	0.03697570465014831	10.53449999999999	0.039899927248611	11.840592592592609	0.04310366621474625	13.45584584814518	0.04750679685743128	11.809040800267663	0.0511119275594364
22.0	10.153500000000015	0.03871069117325488	10.5161666666667	0.03861476077874883	11.871000000000025	0.04143858084161855	13.428913745979983	0.04671155655136468	11.832771733583446	0.05136031031191914
23.0	10.254500000000005	0.039386667936131804	10.525833333333367	0.039523191152649635	11.869629629629609	0.04366915772117451	13.44876140730028	0.04707151330154562	11.812550481578498	0.051010540531733595
24.0	10.151583333333349	0.04096574949814106	10.558333333333346	0.03972946709377757	11.865851851851852	0.042006958010096344	13.339114206888192	0.04699550674500368	11.815850168479185	0.05200466478471369
25.0	10.18495833333334	0.039602326123284695	10.495000000000003	0.039988574757186694	11.895944444444432	0.040652319194585784	13.283161832814244	0.047531876441248476	11.820138688597478	0.0512608410077136
26.0	10.215500000000018	0.039254166799349004	10.483666666666686	0.04001332972342539	11.902500000000002	0.04308248371379303	13.459046994275301	0.04614863536985047	11.808614553333031	0.05072489116472609
27.0	10.301208333333339	0.039143933096507974	10.49066666666667	0.03968097221031218	11.891499999999997	0.04293090725818612	13.33105961336225	0.04752480931954132	11.86631505914809	0.05127336148160232
28.0	10.115041666666675	0.039648846640609296	10.571333333333344	0.03883112153930146	11.944870370370362	0.042551060552179186	13.341121507835215	0.04576877925775829	11.771033967864922	0.051303942565982634
29.0	10.202541666666695	0.039189170817650595	10.477833333333345	0.03799024399617469	11.787129629629641	0.04202420253982654	13.311385388953797	0.04621412351786675	11.739635672994838	0.05096288401300801
30.0	10.233541666666678	0.041041285425471245	10.564166666666686	0.03755617089403847	11.835444444444443	0.04239633934491402	13.368366319385036	0.046771900312499344	11.783364251437915	0.051610871044490435
31.0	10.214625000000009	0.03905778747129414	10.461500000000003	0.03916618403957959	11.81344444444444	0.04436508549185478	13.265372981383342	0.04729832347987376	11.867793456824295	0.050158338284720216
32.0	10.232375000000017	0.040921971630809566	10.537166666666671	0.040082301095509934	11.838500000000009	0.04205796982078208	13.23540776892003	0.045622672605689654	11.70208447224238	0.050509204172659986
33.0	10.230083333333349	0.03988332628151493	10.562333333333351	0.040134539018434265	11.79864814814814	0.04285999342853549	13.40784363729474	0.04749930609400693	11.800218963698805	0.05183527274129023
34.0	10.146750000000006	0.03813575704345958	10.520166666666665	0.04042426354719818	11.795944444444437	0.042055733478919693	13.25370636144555	0.047474375949686426	11.783022790874286	0.053389217327163424
35.0	10.20929166666668	0.038534446868822535	10.566666666666672	0.039870624106811664	11.764018518518517	0.04245755950420953	13.310157612261897	0.04748234626561375	11.735774968140516	0.05052204707060963
36.0	10.165458333333337	0.03924323541760635	10.512000000000002	0.039175111146406955	11.780833333333348	0.04173793811863569	13.21408892625595	0.04635456835600536	11.750442422720111	0.05028813340416307
37.0	10.181875000000012	0.03844092182149259	10.518166666666675	0.039195776062110416	11.766629629629643	0.04192666860682344	13.21093618722355	0.045310442264332264	11.762481256086714	0.05185496488174025
38.0	10.215541666666686	0.03766457108385227	10.527333333333338	0.039342196741468924	11.71753703703704	0.04338364834146214	13.268199003078438	0.04447665852705495	11.78559649174025	0.04924610097984911
39.0	10.15245833333335	0.039657358830045786	10.519166666666676	0.03970928208030627	11.818907407407405	0.042991833207775096	13.270832580127468	0.04641461637947228	11.721657892685885	0.05038863474945232
40.0	10.163500000000028	0.03810913203478191	10.48116666666667	0.03907835113944522	11.818814814814834	0.04168308048720256	13.233257186931269	0.04710190716979267	11.716954503343132	0.05132593140907741
41.0	10.183125000000016	0.03887812543259741	10.508666666666688	0.039872468920017654	11.734981481481501	0.04395742530804021	13.228186238845549	0.04483417289065904	11.74561744451728	0.051191108452125586
42.0	10.263083333333332	0.03831338711135373	10.521500000000012	0.03974514610476212	11.672296296296304	0.04190642780478942	13.19114181375475	0.0465247818592187	11.703768215070975	0.049483531022769735
43.0	10.226083333333353	0.03954411486976713	10.494500000000013	0.04097150466414974	11.758814814814835	0.04274199812002457	13.15193198243623	0.04532672257191958	11.67569884464797	0.04919880749200818
44.0	10.16354166666669	0.04068095238748452	10.421666666666692	0.03928142761605742	11.786518518518537	0.043876046003421654	13.111133822921708	0.04686858638351708	11.661074933490255	0.0517926784166155
45.0	10.137541666666671	0.03985234028312102	10.432166666666678	0.0369396470987174	11.79257407407409	0.0439652274019769	13.137862773681078	0.04559825494876867	11.757926592841807	0.05068325941040428
46.0	10.250166666666678	0.040073239893419564	10.54900000000002	0.03746167078198439	11.672685185185196	0.041668450064714535	13.160520889445149	0.045921609950082695	11.809192602610922	0.04958270089330301
47.0	10.130666666666666	0.04004471250989325	10.487000000000005	0.0385061019695436	11.759648148148164	0.04031669281850472	13.113159169580543	0.04585662283484074	11.745574564002313	0.0530669818139662
48.0	10.210958333333346	0.04008036698569933	10.49716666666669	0.040737203512268665	11.777203703703698	0.04322029431337757	13.182118119631973	0.046429810769205035	11.603535374843114	0.05061060056306402
49.0	10.175333333333354	0.039635464268477714	10.522833333333349	0.03799058033834764	11.726333333333343	0.0423212561593827	13.05292694294804	0.047725065968099105	11.69254246620305	0.051599517740990815
50.0	10.229250000000011	0.038543400771799574	10.476833333333357	0.04082131761986888	11.787703703703706	0.04377195198436178	13.106946826253788	0.047013233205502165	11.579434457470713	0.04985572838595059
51.0	10.253916666666694	0.04032664295406249	10.50033333333335	0.039272550492961675	11.706148148148172	0.042639975962335916	13.142587472044543	0.046657160728416844	11.656861326928091	0.04987095296457813
52.0	10.181916666666693	0.03900316146374123	10.521500000000005	0.03955810037850093	11.663537037037036	0.042194168876447995	13.02424774289631	0.04584046131526911	11.682661754465503	0.05131678112673467
53.0	10.231625	0.04087150679517869	10.527666666666683	0.040154024289810214	11.65774074074076	0.04305693616265185	13.110621896728167	0.0460410464918281	11.659316138212294	0.05149025694651345
54.0	10.249250000000004	0.040631167822388625	10.453666666666681	0.040273618329290155	11.677148148148158	0.04148241419255627	13.125870676387136	0.04877513239692895	11.681251544279487	0.04966507001611974
55.0	10.180041666666689	0.0398277968389122	10.555500000000013	0.038948723770276986	11.611814814814817	0.04280355386640184	13.027041590120318	0.04716163734402296	11.699975635165176	0.051712815782553635
56.0	10.266541666666678	0.04164143800801077	10.485666666666672	0.038452208432459875	11.639722222222225	0.042394895352158096	13.084134206560256	0.0462844211636166	11.657898423557004	0.05015558786628317
57.0	10.21641666666668	0.03885180095568286	10.476666666666683	0.03962897368789098	11.69079629629631	0.041864834068925424	13.048172749867582	0.04544197484390081	11.667309017397997	0.051292615000949955
58.0	10.202958333333347	0.03846111760867507	10.498833333333343	0.03949224642607438	11.73131481481481	0.040225606565039915	12.98087870395482	0.048435691106645244	11.637956618274007	0.048730646609508856
59.0	10.254791666666689	0.04077461285922218	10.552833333333341	0.037031709760390184	11.57622222222223	0.04173919836777036	12.963868641476143	0.048517985833839136	11.683863821702307	0.050063110012693625
60.0	10.110833333333352	0.03880203495522702	10.509833333333354	0.03907667640535571	11.582833333333342	0.0416909117568069	13.020163533951209	0.04618681934675481	11.603672918218653	0.049259770384821495
61.0	10.18062500000003	0.04005696410443367	10.454333333333341	0.03998573495635671	11.640888888888902	0.04279613337148662	13.060246971367587	0.04641271545356607	11.585271882699457	0.0516602417553295
62.0	10.187166666666675	0.039771393963221525	10.514666666666663	0.039097547521835946	11.613148148148158	0.040823744989979247	13.03328061694632	0.045428682423847615	11.599156738223797	0.04941465219741234
63.0	10.129416666666655	0.03939628534025902	10.416333333333352	0.03949472397956748	11.714185185185197	0.042321057340003444	12.940283879692311	0.047550650423601765	11.685724458209913	0.04970087408152431
64.0	10.179875000000003	0.04053951499514603	10.482500000000009	0.03927466493244153	11.631240740740735	0.042800729096356495	12.884759228615184	0.04509315109905981	11.563051169650757	0.05077587156618501
65.0	10.236375000000004	0.039478415142363305	10.473833333333344	0.04042013765164318	11.568037037037039	0.04337553233347823	13.024660441591775	0.04696431978675808	11.574514548363462	0.04977130077079261
66.0	10.216625	0.04017296369640637	10.481833333333348	0.03955906940541219	11.611148148148157	0.0410299081085546	12.889442807806628	0.04806950390829094	11.59159878553078	0.05099722550433591
67.0	10.170208333333344	0.03973623484145171	10.568500000000006	0.03921666277093056	11.677333333333346	0.04331481174290998	12.935400395441313	0.046610800448388126	11.54589185300389	0.04872582776247451
68.0	10.146083333333337	0.03904764637593413	10.430000000000014	0.03792228896045172	11.541833333333315	0.04311111874363559	12.88088195597712	0.046191469213694276	11.549948601911314	0.048984667485505895
69.0	10.165833333333351	0.03944276796124286	10.467166666666685	0.03986999393863341	11.574592592592584	0.04371896004897702	12.937390092978138	0.046687434391919365	11.534016426763236	0.051682935196456815
70.0	10.160500000000015	0.04020956595692673	10.516166666666672	0.039852363306473	11.575185185185184	0.042305872302503475	12.876481169926334	0.045466617532786635	11.52899398124948	0.04909065052019745
71.0	10.26858333333335	0.039626841965600346	10.445833333333342	0.039213580059860774	11.65874074074074	0.04326581799595049	12.890905384139684	0.0460652461362792	11.498210752400736	0.05119102751680125
72.0	10.23425	0.04095943784539904	10.50883333333333	0.039442711972907996	11.629740740740747	0.042840117971580445	12.893212237948044	0.04675110873570325	11.544403674594713	0.04812374323849766
73.0	10.18416666666668	0.03987766884137313	10.441500000000023	0.039336793280026684	11.561351851851867	0.040740341037601484	12.814743988842245	0.04684048141201629	11.512307306532247	0.05012706203324928
74.0	10.165083333333346	0.03906415120954531	10.50083333333335	0.041253610953062826	11.592629629629636	0.03984299603861802	12.846288390223723	0.045949126084328586	11.557670075744593	0.051211352687880615
75.0	10.198708333333338	0.03914391269458976	10.469500000000018	0.03861257387317132	11.524685185185193	0.041349874357686174	12.82431666849514	0.04513167305078597	11.47892010673183	0.049703037613550105
76.0	10.203500000000016	0.03940879378739961	10.429833333333354	0.0397421407324768	11.575796296296303	0.042739867565218956	12.81251490957827	0.045933754975757975	11.587045253201977	0.05048628049483491
77.0	10.143333333333345	0.041095721594021674	10.468000000000021	0.040560358315314	11.642888888888896	0.04024835172012087	12.892217430254153	0.047061701381588404	11.465009332818008	0.0498401815519599
78.0	10.18916666666668	0.039730349790109386	10.419333333333357	0.038649329446533306	11.485481481481488	0.042079475005461456	12.7674511832325	0.04626083576688591	11.491196777720175	0.05178292704126247
79.0	10.191125000000017	0.04139902439051088	10.392000000000005	0.04011999224548504	11.507833333333352	0.04335301891811149	12.817909879640993	0.046814621114405694	11.522584426148235	0.050393573948953996
80.0	10.112583333333335	0.04001113551597577	10.487333333333321	0.040017435089109724	11.566462962962964	0.04042682121385239	12.731213123550958	0.045323136165030815	11.42757929513769	0.05070654500887961
81.0	10.12854166666669	0.03993066419067342	10.461000000000018	0.03980760815053664	11.500518518518504	0.042222560167588366	12.852050577137408	0.04692852081691794	11.500339436031341	0.04994311164795496
82.0	10.091333333333347	0.039103475975075776	10.451333333333348	0.0407726542345888	11.476166666666671	0.041319411530228674	12.706937913263156	0.04404936394250118	11.472405747029772	0.04892099410018799
83.0	10.218458333333354	0.04126203425045972	10.396333333333352	0.039884944249400416	11.514481481481488	0.04240638231010749	12.68498668061658	0.046304517268505735	11.463348656759752	0.05043757844181609
84.0	10.18791666666667	0.03893851768778851	10.480166666666687	0.04051708795886819	11.588351851851876	0.04123121661133749	12.718512986155947	0.04555208059272917	11.477347455343752	0.051505888358106974
85.0	10.220500000000028	0.041889212679267304	10.371333333333348	0.039413765220908496	11.46724074074074	0.04082187056291202	12.75145068981689	0.04523770360072826	11.469666445854457	0.05162100558117951
86.0	10.181583333333355	0.038484074899019304	10.465333333333362	0.040281901091626125	11.536240740740771	0.04185201225387153	12.692887350035386	0.04580394902639081	11.383980995787384	0.04820805510225259
87.0	10.158458333333352	0.03939807945738675	10.398000000000009	0.039290038319033355	11.525425925925948	0.041699838116846466	12.692251785709233	0.044729404423716895	11.40908522920242	0.04869813114258671
88.0	10.158750000000003	0.03983729713541759	10.454500000000017	0.04045109221159688	11.514407407407413	0.04291848238597797	12.712249716618345	0.04559303393073241	11.427938511120301	0.050321380475369604
89.0	10.156791666666669	0.039156533064065184	10.406500000000007	0.03876291146902606	11.48557407407409	0.0401107099557587	12.64078940741632	0.044812241941818876	11.543136136858113	0.051372985543566285
90.0	10.128791666666693	0.039975832955500855	10.42800000000002	0.039580921330021265	11.46431481481482	0.041145988171298	12.63792260506258	0.045224856605307936	11.486679983243572	0.04948335796725413
91.0	10.231333333333339	0.03850810015798986	10.448500000000008	0.03869809032038193	11.451759259259278	0.040667775464712605	12.68101664104008	0.04470090939660892	11.366353674099997	0.050203922012275144
92.0	10.173583333333342	0.037804055393127714	10.440500000000023	0.03937411409938146	11.482259259259262	0.04296341888327691	12.634320029634228	0.046230514041099756	11.444981784535232	0.05120801647870128
93.0	10.195166666666681	0.0389187219300257	10.428166666666675	0.03828665237390176	11.516611111111128	0.04172735658681135	12.64408853219311	0.04602790122504836	11.41868783530162	0.04958790606901238
94.0	10.171000000000028	0.03924091331477608	10.488333333333347	0.03968805445806912	11.515240740740765	0.03998285671300625	12.703192323491121	0.045355710383553134	11.380740786998636	0.04791742513644449
95.0	10.17316666666669	0.04138424418382756	10.419833333333353	0.03870674611026406	11.455518518518518	0.04187757483843136	12.598214501087435	0.04586173450606861	11.391585471033997	0.047642196788274964
96.0	10.115708333333362	0.04152925823959012	10.41850000000001	0.03870754986648817	11.4610925925926	0.04119299818894273	12.622100840952605	0.04356703178727336	11.368794269880585	0.048604627215471666
97.0	10.110333333333333	0.03984719284689678	10.421000000000022	0.03964961958623734	11.360111111111113	0.039800665375527344	12.630173108472842	0.047039399580624336	11.335076263986695	0.04835248514175035
98.0	10.13412500000002	0.040222019238188765	10.433166666666668	0.03873635924784077	11.505222222222248	0.04227427945812566	12.570179464949627	0.045577255256709956	11.492983681157993	0.0508856333960828
99.0	10.150791666666702	0.03849688477205359	10.48766666666667	0.03875583253596232	11.445888888888911	0.04187901411262288	12.615100893827252	0.044411856409682135	11.306149454377175	0.048739052600995994
100.0	10.146375000000011	0.03882568395244315	10.404500000000008	0.040224602408089526	11.420870370370388	0.04087806180039521	12.543165446775975	0.042860267648904264	11.41134024463236	0.04933995141237849
101.0	10.103083333333347	0.039206082206010406	10.357000000000006	0.03868671750240777	11.382462962962983	0.04296508053130746	12.581682068098957	0.046451408088452315	11.36740123096074	0.05039617097383146
102.0	10.216791666666676	0.03958451294294978	10.382000000000014	0.03940626571724066	11.400740740740735	0.041088392120867734	12.619087007730187	0.047248911766403716	11.394373700625565	0.05024218170521254
103.0	10.093500000000013	0.03919122598802503	10.454000000000015	0.0392151558003336	11.379259259259253	0.03993150685930689	12.515350953775744	0.04473834931966207	11.302203694424371	0.04777441562330758
104.0	10.107166666666673	0.038025549159596495	10.446833333333325	0.040458222279284584	11.379351851851863	0.041893824311371924	12.480582506966469	0.04602613962583283	11.26108914522512	0.051530439896065545
105.0	10.119958333333333	0.038724955145767084	10.458166666666672	0.03976668028778754	11.46364814814815	0.043196037765857745	12.567792651474003	0.0436883708414451	11.323206254753542	0.04960823651162252
106.0	10.169500000000022	0.040076259251027375	10.375666666666671	0.03858449746263967	11.416870370370379	0.041771119605866144	12.50166149409482	0.044715011662809376	11.303688701598604	0.050744843194335094
107.0	10.183500000000018	0.03894691864861996	10.416333333333341	0.03833695490138871	11.391648148148148	0.043094843878706025	12.539593404431946	0.04641069037269945	11.350985688758602	0.048527710877699616
108.0	10.151166666666672	0.041643360481861	10.468666666666671	0.03971798361224075	11.356481481481495	0.041198303849246866	12.53963298867127	0.04681933731964096	11.361367487489703	0.05140574990653852
109.0	10.15125000000002	0.03979249780981887	10.378666666666684	0.03814009846750673	11.372314814814823	0.04314744068327977	12.43767397003175	0.04502670147361891	11.379597808196742	0.052151533698406846
110.0	10.125125000000013	0.038626258317331595	10.359833333333352	0.03952415541300169	11.385981481481497	0.04234064918072551	12.493306072700149	0.04559278198397762	11.290866604098571	0.04913586091784168
111.0	10.212583333333358	0.03934510761270773	10.354833333333346	0.03918771030423811	11.345888888888897	0.04262679108546842	12.535891725319004	0.04438521128974101	11.287015042644834	0.050588139783140654
112.0	10.102208333333337	0.04014132566373047	10.400000000000002	0.039686269665968894	11.399185185185193	0.04200731068387549	12.469002324501343	0.044934821644003316	11.251427277949471	0.049116678918741934
113.0	10.150458333333368	0.03967917517676418	10.455833333333352	0.039327956906562545	11.363314814814814	0.04260845855458517	12.444287434579246	0.045552449098045684	11.25675923591875	0.04881945173174961
114.0	10.157333333333353	0.039532814780185395	10.38416666666668	0.039447565408611204	11.320666666666686	0.04135688191529708	12.459147989111171	0.04589925597938823	11.254703935973287	0.049063694207385655
115.0	10.158416666666668	0.038435389418115924	10.40683333333334	0.03948998431388789	11.376166666666682	0.04181112009642201	12.367060720219028	0.04514823245579182	11.301017364727155	0.04899726918710884
116.0	10.164291666666692	0.0394416708703076	10.38333333333334	0.03869969853457088	11.342481481481487	0.04415189194603409	12.45479960942131	0.04543234888161246	11.291201442969522	0.049848231333138746
117.0	10.138541666666686	0.039527710370735825	10.371166666666678	0.03921928061836702	11.32412962962963	0.040501858545138734	12.35087527732326	0.0443514786178981	11.3584912204329	0.05083681470268741
118.0	10.174541666666673	0.039029887030290346	10.34633333333335	0.03819173703535589	11.31327777777779	0.04160446431526572	12.319232168505572	0.04368032365804898	11.250102523908884	0.04903137822010845
119.0	10.204291666666695	0.03845405788350987	10.35883333333334	0.03983772325879633	11.31246296296297	0.04110285565677021	12.426323413937757	0.046558960187997954	11.19938397708201	0.04828108284554881
120.0	10.216625000000025	0.03934894197275198	10.422166666666659	0.041782143647469454	11.35594444444445	0.04258293835433252	12.363814821563915	0.04668678656631533	11.25779866870234	0.04887797103987955
121.0	10.148208333333367	0.04097121175543057	10.397666666666675	0.039342161438673744	11.265833333333342	0.039883321660912616	12.330936564647484	0.04412270457717002	11.225791262617783	0.048007210028563195
122.0	10.13725000000001	0.03888715788806258	10.314666666666666	0.037965428718477204	11.3220740740741	0.04220237649254672	12.380950013839067	0.04620396705308935	11.295816120269953	0.04945682309490009
123.0	10.186916666666669	0.03832191415060927	10.39283333333334	0.04014195332400592	11.371444444444446	0.04397282423957933	12.396969286785156	0.04365427249272547	11.201781379530704	0.05077840201595769
124.0	10.17970833333336	0.03929219757064436	10.381833333333343	0.03996050793526591	11.274166666666664	0.04172835341102088	12.32418215752427	0.04535598480029838	11.12599605948936	0.04819788190311966
125.0	10.10820833333335	0.0389497671286363	10.453000000000019	0.04173743190736854	11.32140740740744	0.043365939236583516	12.35023548041772	0.04475404360776933	11.203346141963781	0.048444471992586176
126.0	10.186833333333354	0.039563629832910445	10.41716666666667	0.03834057576510822	11.260444444444454	0.041112061650672896	12.350525713286888	0.04529638359320086	11.188758575241009	0.048595241719790114
127.0	10.138958333333353	0.03930283896923555	10.419833333333349	0.03837738012886704	11.279074074074087	0.0416678975126844	12.184465470200047	0.04470042541125246	11.17001452923424	0.05064843096761308
128.0	10.119916666666677	0.03953165740896785	10.439666666666666	0.04144908389283835	11.22470370370373	0.04302236492107238	12.239640940875542	0.043537809808513024	11.247897073774798	0.05027034899175059
129.0	10.188625000000016	0.039889371125895835	10.385166666666693	0.04055253074716794	11.186944444444448	0.04070412485459345	12.217742388241616	0.044873341643727964	11.166623402957448	0.05070661492672734
130.0	10.150041666666684	0.03994970359975568	10.379500000000014	0.03914725440918914	11.184148148148159	0.04134373153422669	12.221576350378767	0.04316495633360217	11.136070600994048	0.04841058781637276
131.0	10.10162500000001	0.03867987110655152	10.34550000000001	0.03878991528448821	11.243796296296308	0.042232007374087596	12.24381623568361	0.044551303806632435	11.21286941035024	0.05086766298019415
132.0	10.132250000000036	0.03936041890514997	10.406666666666693	0.039831032011625175	11.255666666666677	0.0419418663421572	12.249034756912266	0.04461743929859339	11.138991762167771	0.04906062455259728
133.0	10.130000000000013	0.03863759683118102	10.423333333333355	0.039677309496598825	11.121759259259266	0.04079632729357781	12.187165303456283	0.04332183615153763	11.14703075463346	0.047940254758152494
134.0	10.13666666666668	0.04100960253404072	10.382833333333338	0.040219118933385166	11.269333333333332	0.04209274357568531	12.166022167643433	0.04493392650691887	11.10242447957244	0.048687656954829336
135.0	10.189125000000022	0.041041655647206673	10.338500000000026	0.039933291249282174	11.189388888888898	0.041061721546197374	12.201039966930662	0.045229479484523695	11.175026125634208	0.04736099213832527
136.0	10.10383333333336	0.04043818018490274	10.281166666666694	0.03915107171798324	11.234111111111112	0.041480893828509544	12.161973659427863	0.04426185722806169	11.195869822164298	0.04696344590784043
137.0	10.141583333333346	0.040124753287576746	10.358833333333349	0.03925896606721403	11.126351851851851	0.03991650094469752	12.125741358922895	0.04452834809468941	11.225305337325143	0.04913850600353056
138.0	10.08745833333336	0.03995894592422314	10.359000000000023	0.038883831258420674	11.107907407407415	0.042715872599630555	12.17775543169175	0.04457741705275462	11.177758981402285	0.050520192848626494
139.0	10.067958333333335	0.03985400524884541	10.33916666666668	0.038549310052912227	11.114074074074084	0.041697076968406244	12.140240011815312	0.044434570482595866	11.119604603425854	0.049486778216776696
140.0	10.151500000000018	0.03929189872678031	10.383833333333357	0.03922484721307249	11.186537037037041	0.04054834060208867	12.148799053765103	0.043040091484944254	11.082063762576423	0.05034858855838176
141.0	10.15704166666669	0.039897473617281354	10.376666666666678	0.038541608108063584	11.15277777777778	0.04030736461213149	12.093403937285757	0.04598395965919765	11.058187416083085	0.04805049010149895
142.0	10.066958333333362	0.03867624142857815	10.33716666666668	0.036379355791132086	11.17766666666668	0.04081469367125933	12.182096326989678	0.04435376737496041	11.099297616391606	0.04970017533486894
143.0	10.13850000000001	0.03996789127954248	10.274500000000002	0.03827255725567447	11.13609259259261	0.04263360826672866	12.144327851932681	0.04535549933130397	11.095978841615358	0.04984256116999807
144.0	10.108916666666678	0.039789834251002104	10.356833333333354	0.03982849308109847	11.186759259259281	0.04130858385123164	12.012587271352949	0.04394338305683223	11.048594266255483	0.047262218026448095
145.0	10.142791666666682	0.03914442344897655	10.304500000000006	0.03941272742824742	11.1694814814815	0.04106270463491356	11.995346120224761	0.045473177909666304	11.010334919580734	0.04901264505477649
146.0	10.126083333333355	0.041085220629402314	10.385833333333334	0.03965187924648446	11.15098148148152	0.04079217120332628	12.033991154039304	0.04610825702786464	11.145582352991552	0.047930087854922115
147.0	10.136166666666679	0.0389175628019593	10.360333333333337	0.039436924322264276	11.117814814814832	0.04259761224849315	12.018283891075368	0.04299826251120011	11.069000451389623	0.04894572763085614
148.0	10.15895833333335	0.040340236474510766	10.332166666666666	0.039102056993348976	11.141074074074075	0.04138330841490941	12.036139030756809	0.04286067223107544	10.96458639483265	0.04831972168984296
149.0	10.168958333333327	0.03804985707284443	10.350833333333345	0.03778887806690683	11.160388888888898	0.04122120759707704	12.004532747014876	0.04421560162365147	11.042520634432657	0.048815974038879176
150.0	10.138791666666686	0.040105317927198444	10.403333333333348	0.04111893318979302	11.102703703703718	0.040697164759707034	11.978439350569872	0.04307304302579162	11.03005228780211	0.04766964342441006
151.0	10.226500000000009	0.03949243739136785	10.317500000000008	0.03842235135091727	11.120462962962975	0.04189856445465364	11.962738873648965	0.045286817047225654	11.023342092994167	0.05047311601082717
152.0	10.086958333333346	0.03903255921432065	10.314500000000013	0.03931575560623108	11.098092592592609	0.04138012083362932	11.939190598400335	0.046143158247358214	11.105163320744241	0.04888055826896559
153.0	10.142625000000018	0.03809049146349457	10.382333333333332	0.040134345225338784	11.060944444444445	0.04234264956544668	11.9693161870348	0.04328213917896258	11.03397508808415	0.04871714203443652
154.0	10.106708333333344	0.03962064642662829	10.32150000000002	0.04069806131063793	11.179574074074077	0.041037660406917996	11.917103266788866	0.04347838141692616	10.952281156997833	0.050143791374644274
155.0	10.146583333333341	0.0374260770460325	10.319333333333343	0.04020811968855158	11.124833333333342	0.04280788550472277	11.888842524980667	0.046403495968150486	11.023577657285271	0.049431297376327274
156.0	10.185750000000015	0.03902203428477592	10.281333333333343	0.03940553260647546	11.089574074074088	0.042585162117560124	11.927018461099435	0.04321368394163582	10.996730330827651	0.049088891625965136
157.0	10.137541666666662	0.03929973845597872	10.240333333333334	0.03600178853581832	11.05640740740742	0.04064206857428962	11.87303643180295	0.04323827987806549	11.032422535829168	0.04938308566609124
158.0	10.111875000000024	0.038977953504192704	10.289333333333342	0.03767267798639569	11.038925925925922	0.04195709316273802	11.852697145067436	0.04218888453881673	10.952428220284274	0.04841948739938457
159.0	10.142166666666673	0.03898615886867203	10.299166666666672	0.0397166963910925	11.052351851851855	0.04209051530208518	11.91964831627878	0.043170988543190576	10.985021179063288	0.04862347438472551
160.0	10.120208333333357	0.03987601825154089	10.36816666666668	0.039948341295005234	10.970222222222233	0.040271388748274864	11.827473920848423	0.04423991020118521	10.992479973658787	0.04998797408439654
161.0	10.170333333333348	0.04038491570706404	10.314833333333338	0.04116520881359235	11.028222222222237	0.04121972399338138	11.890269402617577	0.042325577712453606	11.010848695381483	0.04802770203224836
162.0	10.15125	0.039058963173216284	10.333833333333342	0.0392353974959687	11.028925925925934	0.040878706444841977	11.827785175484772	0.043009781024160997	10.909496907617784	0.04806904275222245
163.0	10.057666666666682	0.04110582007994049	10.238833333333345	0.03827223790744993	10.996462962962966	0.040710715025668996	11.7958178464546	0.044025378871026796	10.925142919058011	0.047897656296194156
164.0	10.142833333333352	0.040973967345132714	10.303000000000022	0.038423399988375156	10.969259259259264	0.03967496714343496	11.781412348865059	0.04342077626110183	10.964099978754023	0.04847061577348446
165.0	10.098458333333326	0.03933737688873152	10.368166666666667	0.040123184971064034	11.046222222222228	0.04069789828178084	11.822077732888854	0.04542493344956384	10.927898648397257	0.04928869488059124
166.0	10.173000000000023	0.03946497427396144	10.246333333333341	0.039540245320432654	10.996574074074077	0.0412176662776349	11.737566932983377	0.04368087827247567	10.948810198298473	0.050063803942522175
167.0	10.141250000000019	0.03956556399404237	10.27500000000001	0.03923770154102071	11.016962962962982	0.042107205851688624	11.740598495813575	0.04394972822165328	10.901728238983056	0.047796680716994784
168.0	10.056125000000021	0.039708236948991116	10.315833333333336	0.040095710147373814	10.990981481481489	0.040940100742003896	11.791097301893478	0.04195837227996548	10.915028903085307	0.049347698388608544
169.0	10.05604166666668	0.039863568872642224	10.29266666666668	0.039412513523273476	11.025814814814836	0.041463234925414455	11.73066205049777	0.04428855013498194	10.886476043252063	0.04938964947736633
170.0	10.107250000000011	0.04075780693792165	10.28500000000002	0.04030780872789343	10.88885185185187	0.0423984544811109	11.782405289312493	0.0440154366828088	10.851972941293038	0.050086297597161766
171.0	10.115791666666679	0.038200270846007606	10.240333333333338	0.040394112607325984	10.917370370370389	0.04147854055381681	11.756469801523457	0.04373384599270863	10.826901583456547	0.050076943902521126
172.0	10.064750000000009	0.039081847075507124	10.343833333333333	0.03924390646258909	10.960740740740746	0.041594998446298784	11.725180604005395	0.0438389685383117	10.923091016442061	0.04876058719657027
173.0	10.18679166666669	0.03916892083495536	10.252333333333358	0.040166944674003426	10.924000000000017	0.040743834832003174	11.698945730944937	0.04256155026494141	10.89527314623909	0.04878426508915036
174.0	10.057333333333352	0.039573521240007556	10.28200000000002	0.03812885171800137	10.917814814814825	0.040208868921143504	11.730045503222788	0.04316744237214396	10.887514350627994	0.048064641853107534
175.0	10.116125000000022	0.04021106707027995	10.211666666666693	0.039493705546299177	10.9048888888889	0.04276218051391364	11.705057652711158	0.043002443078321864	10.806848419569759	0.04847217017640634
176.0	10.14833333333332	0.039559080289275385	10.280666666666685	0.04045921952342188	10.91898148148148	0.041757384268492015	11.679239981423027	0.043270081791552936	10.886535586001548	0.0478025243072153
177.0	10.054333333333346	0.04046001936068076	10.214166666666678	0.039256200854840204	10.903203703703705	0.041008871330210715	11.634722737579233	0.04431688407831326	10.855775868080977	0.04846209391716446
178.0	10.165125000000028	0.04008982169852392	10.221666666666685	0.039192934453943507	10.882000000000021	0.04175553328207864	11.653591372902202	0.04264940301778053	10.794936636965117	0.04880319580475862
179.0	10.040833333333357	0.037327557216857654	10.250166666666685	0.04067691093646777	10.911796296296313	0.040782902556665834	11.676433138488092	0.04422634773125995	10.824476275945456	0.04848667364189372
180.0	10.046708333333356	0.04123649524305573	10.339833333333356	0.04078108187491951	10.853796296296288	0.041435630972151936	11.559872895375795	0.04362305297751753	10.85323884114891	0.04866527482337468
181.0	10.126916666666697	0.03948258855003185	10.198166666666685	0.039973351887364984	10.858000000000017	0.04206363074616924	11.591233116824924	0.04352800965352802	10.828325948410885	0.04889352028458213
182.0	10.082500000000016	0.03934815222260545	10.218833333333354	0.0382640791082185	10.840259259259273	0.04076035775186906	11.575858835421398	0.044887692839703654	10.821014714617693	0.04909178298912278
183.0	10.091583333333356	0.03983038683314258	10.234333333333364	0.038383721954900515	10.9288888888889	0.040649183315933944	11.598043559414272	0.044781040536583286	10.787725773379039	0.0474092067109354
184.0	10.03487500000001	0.04008572478572909	10.208500000000017	0.03961761638182919	10.929777777777797	0.04148717196418351	11.48015119179765	0.0432939006611328	10.75070453730972	0.049453006702896526
185.0	10.117375000000022	0.039284563492795015	10.306166666666675	0.03944913426736314	10.854370370370377	0.04039449459289765	11.52415083448579	0.04274664810391543	10.80681619113404	0.04965918801056644
186.0	10.117708333333358	0.03893808241494151	10.22616666666667	0.03963918901233425	10.865055555555564	0.040572120035946437	11.515566933613256	0.04241699352012807	10.74484669210806	0.04675228785665711
187.0	10.026125000000006	0.039829494911818336	10.296000000000008	0.037578741035029076	10.806407407407425	0.04085700533291284	11.528351471952126	0.041806792273493085	10.83219351087658	0.051013950659642544
188.0	10.031500000000014	0.038184549667808425	10.214000000000015	0.037532705737796164	10.816166666666668	0.04139130273431731	11.533191426666558	0.043289668524680594	10.838479241971376	0.04944410052948662
189.0	10.108041666666672	0.03931239182550028	10.244000000000012	0.038888267296619546	10.829981481481484	0.04107411681776484	11.430582482438817	0.04235561889566619	10.777341720886733	0.04877420470380919
190.0	10.042916666666665	0.03893279242988985	10.17566666666668	0.0401984949967036	10.84277777777779	0.04148530033678097	11.484534791502877	0.044982435567494865	10.722868463565483	0.05091296439765559
191.0	10.06208333333335	0.039205652139994086	10.202500000000022	0.038966073206202184	10.851148148148162	0.040254150396482835	11.46269412010725	0.04398312727111732	10.732191683304332	0.047518427602070964
192.0	10.100250000000017	0.038931723621831366	10.28066666666669	0.04030927105931501	10.842888888888902	0.04146911912348646	11.441420372389903	0.04115890006743854	10.679705513904521	0.04852536311390161
193.0	10.115541666666676	0.03826019905328801	10.204833333333358	0.038974549744387986	10.790685185185193	0.03839456190328074	11.428661647624574	0.04464739310853702	10.690400666543312	0.048328286597232366
194.0	10.099625000000009	0.03960271716179618	10.176500000000004	0.03950440165348658	10.811777777777797	0.041672292229290045	11.402220785111988	0.044819153948785787	10.737953037283447	0.049044738697405
195.0	10.106791666666686	0.03967078127731763	10.192833333333345	0.03888385519009718	10.764481481481504	0.04141943307451211	11.425155156127504	0.043289523505779325	10.800657099184095	0.04778865933027966
196.0	10.145666666666688	0.04065735856589249	10.171	0.03848496243123189	10.792740740740758	0.039537150385820716	11.335951695013815	0.04447696616814807	10.736102077418598	0.046925841269565276
197.0	10.033375000000026	0.03969373636478704	10.15416666666669	0.03949872536621345	10.780018518518517	0.039956562315657834	11.362377464682455	0.04244610921211542	10.692119525748506	0.046778435782239086
198.0	10.112250000000017	0.03882426494617908	10.20066666666668	0.03909190879623732	10.734888888888907	0.040826291254694884	11.367928462834929	0.04249553930465636	10.654485392750576	0.048613210308374
199.0	10.04345833333334	0.039706063047201444	10.21816666666667	0.0393769246443198	10.712259259259257	0.03993431058457836	11.293641245411704	0.04190988007521997	10.626793821133331	0.049250859997553076
200.0	10.063291666666695	0.03898823805453675	10.266166666666681	0.03938365107785498	10.743111111111132	0.04191123129474932	11.2937686840037	0.04478093748515732	10.631337113125513	0.047698011721689124
201.0	10.106333333333346	0.038950941723033004	10.171666666666699	0.03962851807025389	10.73092592592592	0.039794418117443234	11.374339421805308	0.04311728142007765	10.62186870589309	0.04695113655733218
202.0	10.075833333333366	0.038924107068899025	10.237333333333355	0.038294989518502576	10.703555555555567	0.04071195083774645	11.254086764056352	0.04445227721969737	10.59368775528638	0.0465789029770551
203.0	10.03566666666666	0.03998335730164639	10.271333333333327	0.03894498113435872	10.697333333333345	0.04006732872647892	11.2656652654428	0.0429913082288139	10.765452829164362	0.049813115299317506
204.0	10.01316666666668	0.03802923181214971	10.148666666666696	0.03777283562444188	10.732203703703712	0.0402517220064632	11.279472314339941	0.04282956329287201	10.572422535681328	0.04727268293422007
205.0	10.079875000000024	0.039049917106719546	10.179500000000003	0.03957028591983864	10.669351851851868	0.04047446643413068	11.258103966000451	0.04196140705315967	10.609477309577894	0.04835459577719584
206.0	10.101291666666661	0.0398535347789252	10.196666666666673	0.03932471657028607	10.60412962962964	0.04130945177851467	11.277494439559266	0.04220105477785166	10.614253229096692	0.04934077342303811
207.0	10.02145833333334	0.04024041843770604	10.202000000000004	0.040116170194961324	10.637000000000004	0.04064037129689542	11.199925015356063	0.04393863438927791	10.639261807376867	0.0478080781771047
208.0	10.069833333333355	0.04053284470648466	10.130333333333349	0.038726417913931055	10.641462962962963	0.039895150128459164	11.162310003483492	0.04124803221471403	10.659587995309872	0.04710459756245617
209.0	10.089291666666682	0.03955921526209509	10.122333333333339	0.03733528417522015	10.595148148148164	0.0404595047085602	11.262213340192629	0.042899106417130746	10.592258649365615	0.04819351179046336
210.0	10.032333333333343	0.0386178261946475	10.182666666666682	0.03968864377179508	10.624314814814822	0.04082138748163674	11.209472668433863	0.04136500436586388	10.63631809888489	0.04940395550259624
211.0	10.066000000000013	0.03898221068641439	10.179166666666669	0.03938604342488171	10.583222222222242	0.04049527891668934	11.199875881214039	0.042418763722940386	10.641233343396125	0.047078808427305927
212.0	10.027708333333337	0.03945709640352694	10.138833333333354	0.03916670602834902	10.678074074074082	0.039650420921935985	11.130220178942182	0.04199197571511782	10.567043875285373	0.049273543601177056
213.0	10.053875000000012	0.03892931519558529	10.161166666666684	0.03745215874211321	10.571685185185215	0.03913464832147516	11.16063019313619	0.04131555114435875	10.589255625949598	0.045748781179674
214.0	10.06625000000001	0.04074475724624652	10.085666666666693	0.039717685677234014	10.619277777777809	0.04138246498743421	11.13536735417161	0.04181866387351969	10.601288073509641	0.04836193300903825
215.0	10.081333333333344	0.039714250520996114	10.097666666666685	0.039863866958548974	10.591314814814824	0.0399444240071034	11.149128784702581	0.04258501559226223	10.619350387564797	0.04723180465967064
216.0	10.015750000000034	0.03843792605906593	10.122500000000006	0.039660635045624504	10.623592592592601	0.041677964410718596	11.03776553253726	0.042468574007415535	10.548424891025972	0.04696236677745112
217.0	10.092750000000025	0.04112626484039396	10.118833333333352	0.03984924054762182	10.495333333333338	0.04080485063556716	11.0412281517446	0.04177794758560278	10.560206775163277	0.04859752142726313
218.0	10.094041666666692	0.038250112359130534	10.07183333333335	0.03911494421715457	10.55372222222223	0.04066790289812959	11.093189922747687	0.042351996061475154	10.582659386018149	0.047959306162601675
219.0	10.08591666666668	0.03969865123303595	10.136833333333344	0.03922901385171153	10.60512962962965	0.039774857947702955	11.03213295984059	0.04246077160102978	10.651481225164027	0.04707639778645464
220.0	10.059791666666682	0.03951273913334082	10.175333333333354	0.040170226674878344	10.548074074074098	0.03947060853687977	11.008237228103905	0.0410390260531591	10.529714602129499	0.0491068805803199
221.0	10.023958333333342	0.039888568202730644	10.086333333333346	0.03983705561408868	10.506944444444443	0.04042387032234962	10.941793951752302	0.0412879648595923	10.560953902746508	0.04645788044610841
222.0	10.029750000000025	0.038984198276709264	10.100333333333339	0.03974348164584138	10.458388888888907	0.039550561443471625	10.913162944101648	0.041026066269193875	10.55407014726082	0.04668766605696522
223.0	9.984166666666676	0.040860739102468464	10.145000000000005	0.03923331209288573	10.579407407407416	0.040287278811297324	10.96837478578304	0.041831695703949054	10.498025318776104	0.04790184433219026
224.0	9.958958333333353	0.03811288001796621	10.116833333333366	0.03914701599242417	10.481351851851851	0.039341854725784685	10.938138371127295	0.0411210765325237	10.527223968682598	0.04796776094592092
225.0	10.006041666666675	0.03987872185260226	10.162499999999996	0.038279808646334706	10.52024074074077	0.03997995189893161	10.959947194820915	0.04108320085034819	10.523890536658428	0.04726877367892928
226.0	10.017375000000024	0.03950200221279221	10.126333333333339	0.03995742039276866	10.462092592592604	0.03964215270721305	10.936182071389428	0.041969218796551584	10.367162667278293	0.04622758869401322
227.0	9.991833333333346	0.03946375763490687	10.124000000000017	0.038187572149413596	10.430611111111125	0.0406778765456192	10.940238405269044	0.042133814777168814	10.54966017007804	0.04844328136466304
228.0	10.04816666666669	0.03901214340860202	10.180500000000018	0.0398859871661994	10.428203703703726	0.038617047554117594	10.899390595916925	0.0416011597528673	10.532655693934496	0.04815729298614197
229.0	10.091666666666685	0.03884777092132249	10.12366666666668	0.039639849478355374	10.413425925925937	0.03930485374324372	10.862440621893409	0.04154706465371435	10.580546387910248	0.0460322222555336
230.0	9.967666666666679	0.03912670443571757	10.140333333333365	0.03862966476686021	10.449703703703722	0.040527773944609276	10.787917213158773	0.04203384188230316	10.403194277822521	0.04619531858465395
231.0	9.991708333333357	0.03970685549453513	10.121000000000022	0.03890834100806673	10.47311111111112	0.039685637542573204	10.832376762588517	0.04301840322513128	10.435240033288416	0.046628976130649744
232.0	10.030125000000014	0.03986283493901301	10.081000000000005	0.03865869314339992	10.465759259259272	0.04167252715575724	10.90674407778097	0.041086796495145975	10.495497433485264	0.04927150673002418
233.0	10.04358333333333	0.03886126239943541	10.137833333333342	0.03840466949329062	10.497500000000024	0.040476596461549365	10.788428950584318	0.042705784489518714	10.417596158890708	0.048192336205170744
234.0	9.95233333333335	0.039996598466480716	10.090666666666683	0.03793857023019063	10.34609259259261	0.039325391012142365	10.786399114274055	0.04185327919364607	10.437850489702189	0.048754134906334436
235.0	10.050250000000013	0.038699329864281144	10.041833333333363	0.04046466188059789	10.432462962962981	0.039676030256140166	10.812584214768922	0.04197046686532521	10.413205195482199	0.04605772101011876
236.0	10.031083333333344	0.03880595163044506	10.055833333333338	0.040237066590120274	10.405240740740753	0.0395343494229202	10.779613814466328	0.04216475187850796	10.38752074922623	0.04543009982234011
237.0	10.08158333333336	0.03893696463873086	10.09966666666668	0.03969690584079994	10.389814814814816	0.039622496329276224	10.75902126770854	0.040960947081944435	10.387569896308428	0.04815558600856841
238.0	10.031416666666674	0.038787515083965926	10.053500000000017	0.03960988898691282	10.354240740740755	0.039580994555121554	10.783974075753722	0.03954582468402307	10.382635854249736	0.04693372481747697
239.0	10.03229166666669	0.0394547555356132	10.119166666666683	0.03897284489088387	10.370407407407427	0.039508624520762974	10.738786756167725	0.04231142635318823	10.460825791677749	0.04979651572587418
240.0	10.007833333333341	0.038108731866128044	10.110833333333352	0.039487964059388404	10.341111111111122	0.04021922777203555	10.661741641143523	0.04057792888107098	10.335587183709661	0.046746995154124595
241.0	10.032041666666682	0.03931288396297212	10.069833333333335	0.03902400934752302	10.37940740740744	0.03898372851797579	10.636471338465551	0.040880245091203596	10.318627593546772	0.04557888617674528
242.0	9.96225000000002	0.039405635436656365	10.059500000000018	0.03813045990048141	10.300833333333355	0.04091317454694661	10.708533009109997	0.04068387649525693	10.33138471057827	0.048152372718861504
243.0	10.028958333333359	0.038275771433368154	10.115666666666687	0.03927833867271995	10.402555555555573	0.039622911147358816	10.654879180250228	0.039894752697334064	10.343406773055445	0.04763940498939621
244.0	10.009375000000007	0.03951332350454724	10.099333333333348	0.037797995243722196	10.27814814814816	0.04091422490681766	10.637206617627857	0.0401408320144161	10.357435700259728	0.047334594572113614
245.0	10.023583333333336	0.03911107854914993	10.091666666666683	0.039918493347208234	10.311037037037051	0.04093615752780538	10.634520961918861	0.040235571049884795	10.284158256203334	0.04582738105834484
246.0	10.027791666666685	0.03752050622196846	10.063	0.03788326954093474	10.316425925925953	0.038984685497779344	10.616496949765601	0.0409213721213007	10.32330834658364	0.04723210063593707
247.0	9.982750000000017	0.03714691655739716	10.132500000000022	0.03874739238538078	10.285148148148155	0.03850599687854385	10.652636257217855	0.0398884336180888	10.276917277205236	0.04559771382471545
248.0	9.98254166666668	0.03960099253017532	10.066500000000017	0.038283227760701845	10.330351851851868	0.03950836013958401	10.564047365094584	0.04163739766835584	10.300977728221506	0.046409002081025275
249.0	10.039291666666669	0.0398364658592198	10.089833333333333	0.03932714605290686	10.295314814814839	0.0379513902460099	10.637517507257026	0.040115246703754964	10.261235113162698	0.047700915715053575
250.0	10.053166666666682	0.04028276409748133	10.071500000000016	0.038925484011834155	10.221111111111128	0.04141318948565158	10.505152186740844	0.038954220669315705	10.305392781164999	0.046630678769458624
251.0	9.974500000000026	0.03889211073955461	10.046500000000014	0.0389647843143866	10.279685185185189	0.040936417253401455	10.599090838817512	0.03919051699364934	10.331261848655346	0.04601934102956993
252.0	10.046208333333345	0.038317368029502384	10.111333333333343	0.03682382079276644	10.237296296296297	0.03894478964641565	10.530523205878037	0.041050293587104145	10.221624987328406	0.04730555762802102
253.0	10.036916666666675	0.03881363511490958	10.035833333333349	0.038773836754526406	10.24911111111114	0.041180237579185854	10.541335836944983	0.039177582018792255	10.21885871181402	0.04811515854304272
254.0	10.047958333333343	0.041295181464098	10.039333333333353	0.037877838727502215	10.190555555555557	0.03998748046531983	10.49571489199366	0.04002275070021697	10.280478853565073	0.0481372535355036
255.0	9.96104166666668	0.03704878481944071	10.050500000000023	0.03866565767361686	10.235592592592619	0.040050340048459664	10.47314305001105	0.03922148006133467	10.217397129212099	0.04696609249507262
256.0	10.034458333333351	0.04047999915510397	10.099833333333343	0.03846867376335078	10.218037037037055	0.038205094694700084	10.496340382166713	0.0390677853123093	10.169081998893462	0.046397713800636016
257.0	9.973625000000027	0.03906898970535616	10.051333333333352	0.03868933818106597	10.232555555555578	0.040490649210964506	10.486829942745256	0.039930308607863174	10.19466751869911	0.046869485818217815
258.0	9.979958333333329	0.03975628092847581	9.989000000000015	0.03860470754253216	10.18707407407409	0.03892006508720551	10.456456381427529	0.04156969885629046	10.300125516542966	0.048051273082885974
259.0	10.009791666666699	0.04021491256621521	10.012166666666683	0.04017243077589959	10.192018518518529	0.04062350488543491	10.449998151611634	0.040396406652227684	10.182992742519186	0.047094207232502745
260.0	10.047416666666683	0.04026144928602436	10.05483333333335	0.03852227313876715	10.22801851851853	0.038413259987495736	10.457948823093497	0.03959142405944213	10.164842950989366	0.04633140787693832
261.0	10.035374999999998	0.03845330409062545	10.05916666666668	0.03825534639469075	10.254685185185194	0.0397966624899134	10.433343015135257	0.04029246129666379	10.19685799228185	0.048659603681457046
262.0	9.977083333333354	0.03763958973312247	10.031333333333347	0.038775943286756834	10.286611111111114	0.03957327886599443	10.3905577220542	0.04016979852791794	10.208151758640737	0.04718620180716422
263.0	10.029791666666677	0.03903083216349603	10.098333333333347	0.03790115067147993	10.198092592592623	0.039568840496064836	10.413597959353611	0.03965158894254297	10.17739638581379	0.045788660940460746
264.0	9.988125000000013	0.03858409320256069	10.06666666666668	0.039105271028625016	10.147981481481489	0.03972661600062922	10.40286154728224	0.03891132000718499	10.171700463926337	0.04892034710518158
265.0	9.984708333333344	0.0396058775932381	10.038666666666673	0.03868181312537796	10.21816666666667	0.0400520881660483	10.325630268746187	0.040850686269966775	10.134138508059873	0.04578343597871275
266.0	10.028166666666708	0.03808750487729247	10.007833333333338	0.03877527526945772	10.16914814814815	0.04007281628408804	10.38845008068528	0.04017959621324551	10.139768233178343	0.04582339385139222
267.0	10.051041666666672	0.03962156870439665	10.102333333333343	0.03922761357343393	10.127851851851853	0.04047328364013163	10.38982743227088	0.03970984697106492	10.120635809473608	0.04649166647664557
268.0	9.96479166666667	0.03835359462274833	10.057166666666676	0.04022138423774095	10.134351851851866	0.03870645026139873	10.298559933232866	0.03903557946644721	10.118315034957204	0.04414278602002559
269.0	10.031833333333342	0.03764763309662078	10.022166666666674	0.03770916150103459	10.157129629629647	0.03821516845173178	10.364105031910038	0.03895924736254729	10.102524548913372	0.04586171106529559
270.0	9.981750000000014	0.040178770565644055	10.040833333333351	0.0396698090492001	10.112462962962972	0.03819709944083093	10.34681689085399	0.038924667511489944	10.118933657636743	0.04589773162651261
271.0	10.05320833333335	0.039740221346997326	10.064666666666668	0.03865138203652408	10.11340740740742	0.03910181841062929	10.342361873228532	0.03959769941257684	10.175693663825117	0.046384374192232666
272.0	10.02154166666669	0.03751355567491567	10.019999999999998	0.03837953737200192	10.144703703703717	0.03839396441407622	10.33911480424605	0.039316725754013224	10.100529677179892	0.04382817194880653
273.0	10.015041666666685	0.0377143107371061	10.021333333333345	0.039827968955385006	10.116666666666676	0.03941099259659109	10.370036088314256	0.03992487027272544	10.146932011012556	0.04607585822110526
274.0	10.065541666666682	0.03898394147220533	10.02516666666669	0.03810300330828411	10.092444444444455	0.038821731854691156	10.263188924861653	0.0401666371627016	10.062452208554708	0.04423946709407829
275.0	9.99058333333335	0.03978223980831982	10.05666666666668	0.0383139081216672	10.085314814814831	0.038543690808820835	10.221766739991848	0.038933140263543345	10.015907845004882	0.04465798330041953
276.0	10.005333333333347	0.03754353066034748	9.995833333333334	0.03898731096993822	10.152500000000016	0.038876557899526355	10.345724599232636	0.03811174198456098	10.109519630785096	0.04580275919539225
277.0	10.005916666666675	0.03886161872236191	9.972666666666672	0.03900252983247801	10.153055555555573	0.03835504294448088	10.23413874440882	0.039200655543211914	10.074386288735774	0.04598781342508292
278.0	10.020916666666682	0.0404049380748607	10.02683333333334	0.03730172732074367	10.131796296296294	0.03884346249412159	10.275110765159262	0.0376883124981379	10.071448936658463	0.04633900722600714
279.0	10.057541666666676	0.03541377044530532	10.085333333333365	0.03784392509593405	10.128111111111119	0.038715492073259514	10.26125479665505	0.03911095322698832	10.070287181483414	0.04561413967755783
280.0	10.028458333333344	0.03835978505381647	10.031000000000018	0.037092004229722815	10.127277777777811	0.03666369643319404	10.287126646341203	0.03777411971837832	10.160574134852677	0.04421404176476398
281.0	10.022500000000012	0.037281269500320895	10.05166666666668	0.03722972975698021	10.11244444444447	0.03721745324157409	10.20899399754862	0.03718320493766056	10.132170584913656	0.04625826775739023
282.0	9.995416666666687	0.03454354890328049	9.97766666666669	0.03451893361298666	10.123925925925944	0.037351384231083716	10.29527585409244	0.03759051212854436	10.142330418585749	0.046551495121652256
283.0	10.03958333333336	0.035625012183233766	10.046333333333347	0.035823919693721715	10.149777777777782	0.03510062087390883	10.253103818661625	0.036859226664755836	10.118397194177577	0.044833048780926574
284.0	10.04225000000002	0.03352289340054718	10.02550000000002	0.032927357335673174	10.179777777777797	0.035013953401246196	10.238798504698815	0.03450662223334804	10.14506708003417	0.04344984637768064
285.0	9.965083333333343	0.032528933595083145	9.979833333333353	0.03161151293437247	10.161518518518529	0.032183377586371194	10.227939063897942	0.03234774770872865	10.17958031797673	0.04197998574782881
286.0	10.010000000000021	0.028602350330776103	10.02233333333334	0.02819478084090511	10.121296296296316	0.02856909596347237	10.17908845567688	0.028302638169430433	10.224441524127926	0.03882070372699318
287.0	9.995291666666681	0.021959567920701143	10.030666666666693	0.02100141794154751	10.082537037037067	0.022761663608948098	10.079904656128628	0.02238332149438408	10.238458183941896	0.03077012519715131
