# Supplementary material for: Critical scaling of novelty in the cortex
Source: Nat Commun. 2026 Jan 10;17:1555. doi: 10.1038/s41467-025-68277-0 (PMC12894744; doi:10.1038/s41467-025-68277-0)
Supplement: Supplementary file 4 — Source Data [file 41467_2025_68277_MOESM4_ESM.zip › Fig7f.csv]

#Output strength 0.5	#TC F1 0.5	#Output strength 0.9	#TC F1 0.9	#Output strength 1.0066	#TC F1 1.0066
0.376448591	0.120063832	0.92165115	0.12675685	1.137664907	0.142808522
0.36751302	0.110929373	0.881499186	0.120656417	1.081901089	0.140469572
0.392550366	0.102815395	0.959873133	0.122815365	1.18404404	0.137450257
0.417116087	0.114397656	1.00445344	0.11789755	1.233516819	0.134522243
0.236292001	0.095680587	0.57887968	0.11324881	0.714333887	0.138372637
0.28113207	0.108761821	0.68506954	0.107196938	0.844423675	0.131986595
0.37505678	0.101948132	0.914289403	0.122778053	1.127016451	0.136481774
0.322896428	0.093219182	0.777647318	0.113944353	0.95565246	0.149700575
0.281642303	0.095539694	0.685542512	0.112321221	0.84435276	0.136968713
0.310989858	0.104667618	0.754932836	0.124002611	0.92953782	0.117471078
0.40382345	0.102527564	0.977360619	0.12415881	1.202013056	0.149130665
0.293984757	0.098130733	0.713038439	0.119058516	0.878119591	0.136215306
0.458292663	0.102228806	1.096271427	0.133683592	1.344372391	0.147860691
0.392550366	0.10785958	0.959873133	0.116096036	1.18404404	0.13321767
0.441798431	0.108344304	1.083121083	0.109820504	1.336711446	0.137264473
0.350702739	0.108038674	0.83487839	0.127577411	1.021964679	0.128029358
0.261658593	0.11095574	0.62728281	0.117888255	0.769204196	0.119837009
0.497871059	0.10353073	1.208125657	0.128829806	1.48708949	0.140502069
0.447581188	0.115339782	1.080773364	0.124080853	1.328992042	0.130697467
0.468186489	0.101030881	1.141913983	0.125814434	1.40814482	0.128523604
0.247007596	0.104647558	0.595262332	0.116184791	0.731292806	0.127931619
0.309825489	0.108747001	0.749448872	0.11431461	0.921810493	0.128242367
0.322365153	0.099309249	0.774348248	0.111302381	0.950666238	0.136488681
0.41107498	0.11300171	1.009590198	0.130665612	1.246584427	0.141470315
0.372159786	0.101782082	0.901784819	0.123305461	1.109878814	0.145442809
0.297795731	0.097584089	0.727104539	0.105049102	0.896542002	0.120525494
0.421531814	0.101011764	1.026124895	0.124879137	1.264281612	0.143549257
0.396541899	0.109612529	0.946056085	0.126744313	1.159083736	0.134045935
0.508307055	0.11516323	1.226636791	0.114775295	1.508314749	0.150590673
0.361527793	0.115120135	0.887314732	0.122843865	1.096111457	0.123842107
0.323043202	0.103074176	0.776201073	0.108419316	0.952886205	0.140115081
0.372863705	0.101480784	0.902100232	0.113338615	1.109282203	0.136166119
0.372999552	0.101670152	0.904914763	0.114841703	1.113926836	0.140722649
0.352356016	0.099691336	0.843451603	0.125302097	1.034270547	0.131729745
0.449582185	0.101126597	1.090049334	0.117948066	1.341935009	0.14750748
0.300054854	0.107660811	0.738048901	0.116297674	0.912036852	0.134277924
0.392210194	0.104863538	0.959632517	0.11800775	1.184141586	0.132658547
0.45145359	0.112409759	1.097730054	0.119862846	1.352317442	0.148275795
0.294974144	0.116336695	0.715105024	0.113041068	0.880145867	0.131885238
0.375836815	0.102692724	0.918437622	0.12407847	1.132982839	0.127970639
0.537894034	0.110980356	1.325610901	0.12227978	1.639099598	0.150351728
0.389169629	0.113958097	0.945766328	0.12459674	1.164810803	0.15148373
0.430710892	0.104241939	1.038092874	0.130282881	1.27601338	0.16363106
0.25032635	0.102295767	0.611353318	0.105407496	0.754064695	0.127065328
0.297138661	0.108784905	0.724577448	0.114294264	0.893211548	0.121125575
0.383929042	0.105486906	0.922737984	0.13101688	1.133140654	0.133252259
0.325096206	0.110521972	0.787835572	0.105585376	0.969863111	0.140445681
0.319747712	0.105533453	0.761598012	0.125410919	0.932685001	0.131971266
0.270293399	0.112251109	0.668285117	0.11584856	0.826942075	0.136047125
0.404935044	0.10804132	0.985077792	0.114100437	1.213734356	0.135604264
0.250450349	0.102286911	0.610268196	0.1115169	0.751939581	0.120734871
0.371973979	0.099488324	0.900688671	0.114053418	1.108210418	0.142128578
0.293610096	0.106578706	0.709662166	0.112478704	0.872884196	0.134711072
0.382337862	0.105215074	0.918417419	0.11896434	1.128138133	0.166985124
0.372883498	0.110233265	0.906168773	0.123595859	1.116352285	0.130537119
0.420636007	0.104082793	1.022234324	0.116177717	1.25892919	0.148843548
0.288282615	0.111739609	0.686806519	0.107353527	0.841569908	0.124502943
0.381601061	0.102519534	0.911086258	0.13559246	1.11648999	0.14078488
0.306916997	0.103974786	0.736103271	0.123613301	0.903203539	0.128969857
0.521107882	0.105044685	1.250231184	0.124959065	1.534448931	0.142129377
0.199956302	0.100400644	0.480418306	0.10374188	0.589763964	0.12774361
0.341599271	0.103473983	0.827510527	0.124844832	1.01817237	0.120764685
0.324096306	0.102975235	0.781725808	0.121238052	0.960787067	0.13095321
0.311334131	0.106264988	0.75837054	0.11359643	0.93499139	0.125258189
0.375177108	0.105669427	0.916083255	0.112100184	1.129995803	0.140156113
0.277342535	0.101803146	0.667237852	0.111315976	0.819379486	0.129112799
0.469260977	0.111962433	1.143647029	0.121627541	1.409373178	0.132855826
0.425330522	0.1109833	1.043946342	0.123532298	1.289269511	0.133695233
0.278174928	0.099732764	0.671786741	0.114569175	0.825959732	0.134893887
0.3272997	0.106419864	0.796023173	0.11684025	0.98055855	0.134732767
0.265823056	0.097706158	0.648131511	0.123406786	0.798916085	0.124596172
0.45241683	0.104950911	1.102985541	0.11360475	1.359986965	0.143564359
0.407515838	0.101097995	0.997176208	0.11886268	1.230703048	0.156437632
0.485691278	0.104939276	1.185152647	0.119096259	1.461094717	0.150505351
0.30650909	0.10208733	0.734176589	0.109263002	0.900499601	0.142491285
0.4646937	0.110068295	1.124548319	0.128788633	1.383457585	0.14385113
0.326576127	0.104864975	0.793784272	0.127033879	0.977874838	0.153092671
0.350326936	0.10512001	0.834649966	0.12528893	1.022212166	0.134086703
0.546572983	0.118335649	1.331876999	0.122537792	1.641728131	0.13335329
0.425945693	0.109676224	1.017195635	0.117768834	1.247221651	0.14262119
0.32576087	0.104948254	0.78984629	0.108856039	0.972301603	0.139990278
0.268170422	0.110896032	0.65913184	0.120581997	0.814364672	0.12168957
0.39607916	0.106734687	0.945840587	0.1239359	1.159498009	0.144282066
0.234832776	0.094429862	0.574004203	0.115706785	0.708222772	0.142815792
0.357671226	0.107653316	0.867549006	0.122325538	1.067787887	0.134766553
0.52359566	0.105324511	1.26106493	0.141785959	1.54939588	0.142886163
0.317155479	0.112933558	0.780491986	0.110038542	0.964209766	0.126673481
0.555879989	0.103473947	1.343615119	0.136506062	1.652858249	0.149130668
0.35839349	0.107730305	0.873364419	0.119902554	1.076787899	0.147400653
0.535046989	0.110835371	1.307897672	0.122900743	1.612704641	0.134815685
0.353079779	0.087939821	0.848092179	0.114402517	1.041245736	0.15869619
0.330882769	0.106490655	0.812351635	0.115049141	1.003337873	0.147655544
0.34757225	0.109934483	0.855498242	0.116743281	1.057412735	0.130909511
0.431838851	0.101871181	1.042597649	0.125458346	1.282080185	0.151645563
0.371454671	0.114055773	0.900059047	0.121684879	1.107999258	0.126907803
0.353492795	0.100560594	0.849227415	0.121218464	1.042521313	0.141781909
0.288621165	0.114188612	0.686697944	0.112311034	0.840784735	0.129199064
0.373751083	0.109778469	0.907859149	0.132510069	1.117910068	0.145197547
0.438212211	0.100029575	1.03752557	0.127778413	1.268590138	0.150238089
0.390045536	0.102607256	0.949483786	0.131348993	1.1698887	0.128559421
