# Supplementary material for: Critical scaling of novelty in the cortex
Source: Nat Commun. 2026 Jan 10;17:1555. doi: 10.1038/s41467-025-68277-0 (PMC12894744; doi:10.1038/s41467-025-68277-0)
Supplement: Supplementary file 4 — Source Data [file 41467_2025_68277_MOESM4_ESM.zip › Fig8a.csv]

#Branching parameter	#Mean # PosR	#SD # PosR
0.3	96.02	9.097230348
0.5	103.67	11.94994142
0.9	125.87	16.12740215
0.95	130.32	22.09745687
1	141.98	34.39592418
1.003	139.21	33.96624648
1.005	147.57	38.87113453
1.0061	136.83	33.63244118
1.0066	144.93	39.3574021
1.0072	140.96	35.96746307
1.0076	148.59	39.81735677
1.009	142.47	37.54023308
1.01	135.39	37.50250525
