# Supplementary material for: Critical scaling of novelty in the cortex
Source: Nat Commun. 2026 Jan 10;17:1555. doi: 10.1038/s41467-025-68277-0 (PMC12894744; doi:10.1038/s41467-025-68277-0)
Supplement: Supplementary file 4 — Source Data [file 41467_2025_68277_MOESM4_ESM.zip › Fig8b.csv]

#Distance (um)	#Mean 0.5	#SD 0.5	#Mean 0.9	#SD 0.9	#Mean 1.0066	#SD 1.0066
12.5	0.085833333	0.02206367	0.124166667	0.021229565	0.161666667	0.029860788
37.5	0.095681818	0.012215777	0.123409091	0.013018185	0.14	0.008080177
62.5	0.08328125	0.009833824	0.1190625	0.010523411	0.1384375	0.010439558
87.5	0.076	0.006434283	0.0982	0.006982836	0.1218	0.013687951
112.5	0.074697327	0.005236251	0.095365378	0.004776635	0.108819057	0.00762584
137.5	0.071403796	0.005535691	0.088375663	0.008443568	0.103798167	0.008502868
162.5	0.073672575	0.004177139	0.087106233	0.008478777	0.098920678	0.007629372
187.5	0.070354681	0.003620492	0.081944124	0.004632984	0.097457764	0.011253006
212.5	0.06701573	0.005829335	0.081838183	0.006507649	0.094563026	0.00974778
237.5	0.067585489	0.008896102	0.082424804	0.008314874	0.087943081	0.008673257
262.5	0.068323507	0.006646261	0.077106309	0.005676764	0.091469352	0.008870746
287.5	0.072306172	0.00599334	0.080475597	0.008939065	0.084504976	0.009671584
312.5	0.064307812	0.009372426	0.075475708	0.008849042	0.083427499	0.014065624
337.5	0.062974553	0.007530751	0.073932176	0.007280714	0.085366072	0.020485313
362.5	0.072113664	0.012630138	0.068206962	0.022171716	0.090033823	0.031286772
387.5	0.066276916	0.023165874	0.066416313	0.036526877	0.061622783	0.011856988
412.5	0.090173569	0.041761196	0.058061649	0.036387986	0.078156333	0.05894443
437.5	0.037878788	0.070318195	0.083712121	0.087888311	0.19905303	0.301220401
462.5	0	0	0	0	0	0
487.5	NaN	NaN	NaN	NaN	NaN	NaN
512.5	NaN	NaN	NaN	NaN	NaN	NaN
537.5	NaN	NaN	NaN	NaN	NaN	NaN
562.5	NaN	NaN	NaN	NaN	NaN	NaN
587.5	NaN	NaN	NaN	NaN	NaN	NaN
612.5	NaN	NaN	NaN	NaN	NaN	NaN
637.5	NaN	NaN	NaN	NaN	NaN	NaN
662.5	NaN	NaN	NaN	NaN	NaN	NaN
687.5	NaN	NaN	NaN	NaN	NaN	NaN
