# Supplementary material for: Critical scaling of novelty in the cortex
Source: Nat Commun. 2026 Jan 10;17:1555. doi: 10.1038/s41467-025-68277-0 (PMC12894744; doi:10.1038/s41467-025-68277-0)
Supplement: Supplementary file 4 — Source Data [file 41467_2025_68277_MOESM4_ESM.zip › Fig8c.csv]

#Output strength 0.5	#NposR 0.5	#Output strength 0.9	#NposR 0.9	#Output strength 1.0066	#NposR 1.0066
0.376448591	104	0.92165115	128	1.137664907	128
0.36751302	93	0.881499186	137	1.081901089	134
0.392550366	90	0.959873133	137	1.18404404	148
0.417116087	99	1.00445344	154	1.233516819	178
0.236292001	111	0.57887968	112	0.714333887	107
0.28113207	85	0.68506954	123	0.844423675	127
0.37505678	130	0.914289403	104	1.127016451	134
0.322896428	105	0.777647318	122	0.95565246	174
0.281642303	106	0.685542512	115	0.84435276	99
0.310989858	89	0.754932836	149	0.92953782	98
0.40382345	110	0.977360619	116	1.202013056	119
0.293984757	108	0.713038439	123	0.878119591	113
0.458292663	103	1.096271427	127	1.344372391	211
0.392550366	93	0.959873133	148	1.18404404	178
0.441798431	95	1.083121083	109	1.336711446	137
0.350702739	104	0.83487839	101	1.021964679	104
0.261658593	103	0.62728281	98	0.769204196	117
0.497871059	93	1.208125657	146	1.48708949	128
0.447581188	102	1.080773364	143	1.328992042	202
0.468186489	117	1.141913983	137	1.40814482	260
0.247007596	106	0.595262332	109	0.731292806	136
0.309825489	98	0.749448872	118	0.921810493	134
0.322365153	92	0.774348248	96	0.950666238	87
0.41107498	84	1.009590198	137	1.246584427	146
0.372159786	127	0.901784819	156	1.109878814	162
0.297795731	114	0.727104539	141	0.896542002	117
0.421531814	123	1.026124895	139	1.264281612	165
0.396541899	96	0.946056085	131	1.159083736	151
0.508307055	105	1.226636791	124	1.508314749	168
0.361527793	96	0.887314732	130	1.096111457	141
0.323043202	78	0.776201073	119	0.952886205	178
0.372863705	105	0.902100232	138	1.109282203	120
0.372999552	81	0.904914763	122	1.113926836	173
0.352356016	104	0.843451603	154	1.034270547	137
0.449582185	99	1.090049334	155	1.341935009	203
0.300054854	94	0.738048901	121	0.912036852	142
0.392210194	106	0.959632517	127	1.184141586	150
0.45145359	105	1.097730054	112	1.352317442	112
0.294974144	95	0.715105024	137	0.880145867	141
0.375836815	101	0.918437622	136	1.132982839	181
0.537894034	101	1.325610901	125	1.639099598	125
0.389169629	93	0.945766328	151	1.164810803	125
0.430710892	107	1.038092874	159	1.27601338	117
0.25032635	97	0.611353318	104	0.754064695	62
0.297138661	101	0.724577448	140	0.893211548	118
0.383929042	113	0.922737984	133	1.133140654	171
0.325096206	101	0.787835572	110	0.969863111	121
0.319747712	118	0.761598012	131	0.932685001	163
0.270293399	112	0.668285117	114	0.826942075	143
0.404935044	122	0.985077792	119	1.213734356	166
0.250450349	103	0.610268196	133	0.751939581	139
0.371973979	111	0.900688671	115	1.108210418	124
0.293610096	101	0.709662166	93	0.872884196	123
0.382337862	124	0.918417419	103	1.128138133	156
0.372883498	107	0.906168773	141	1.116352285	114
0.420636007	125	1.022234324	99	1.25892919	81
0.288282615	93	0.686806519	142	0.841569908	149
0.381601061	85	0.911086258	119	1.11648999	211
0.306916997	88	0.736103271	144	0.903203539	160
0.521107882	111	1.250231184	135	1.534448931	229
0.199956302	105	0.480418306	88	0.589763964	148
0.341599271	101	0.827510527	113	1.01817237	131
0.324096306	101	0.781725808	127	0.960787067	126
0.311334131	112	0.75837054	115	0.93499139	138
0.375177108	107	0.916083255	145	1.129995803	112
0.277342535	87	0.667237852	103	0.819379486	137
0.469260977	104	1.143647029	139	1.409373178	193
0.425330522	108	1.043946342	121	1.289269511	235
0.278174928	110	0.671786741	121	0.825959732	130
0.3272997	77	0.796023173	151	0.98055855	170
0.265823056	90	0.648131511	107	0.798916085	124
0.45241683	122	1.102985541	115	1.359986965	105
0.407515838	101	0.997176208	112	1.230703048	112
0.485691278	100	1.185152647	135	1.461094717	114
0.30650909	112	0.734176589	116	0.900499601	258
0.4646937	96	1.124548319	114	1.383457585	151
0.326576127	87	0.793784272	109	0.977874838	98
0.350326936	101	0.834649966	120	1.022212166	96
0.546572983	134	1.331876999	141	1.641728131	252
0.425945693	117	1.017195635	117	1.247221651	136
0.32576087	108	0.78984629	123	0.972301603	94
0.268170422	127	0.65913184	143	0.814364672	158
0.39607916	126	0.945840587	107	1.159498009	184
0.234832776	98	0.574004203	120	0.708222772	86
0.357671226	93	0.867549006	125	1.067787887	98
0.52359566	120	1.26106493	147	1.54939588	158
0.317155479	85	0.780491986	116	0.964209766	170
0.555879989	110	1.343615119	150	1.652858249	184
0.35839349	96	0.873364419	139	1.076787899	107
0.535046989	110	1.307897672	139	1.612704641	97
0.353079779	95	0.848092179	121	1.041245736	182
0.330882769	113	0.812351635	111	1.003337873	185
0.34757225	111	0.855498242	142	1.057412735	117
0.431838851	93	1.042597649	108	1.282080185	222
0.371454671	127	0.900059047	128	1.107999258	166
0.353492795	96	0.849227415	107	1.042521313	190
0.288621165	118	0.686697944	122	0.840784735	110
0.373751083	94	0.907859149	113	1.117910068	122
0.438212211	104	1.03752557	127	1.268590138	115
0.390045536	109	0.949483786	149	1.1698887	145
