# Supplementary material for: Critical scaling of novelty in the cortex
Source: Nat Commun. 2026 Jan 10;17:1555. doi: 10.1038/s41467-025-68277-0 (PMC12894744; doi:10.1038/s41467-025-68277-0)
Supplement: Supplementary file 4 — Source Data [file 41467_2025_68277_MOESM4_ESM.zip › FigS2b.csv]

#Stim power (mW)	#TC2 mean	#TC2 sd	#TC3 mean	#TC3 sd	#TC1 mean	#TC1 sd
2.5	NaN	NaN	NaN	NaN	2.062114643	2.369602016
5	1.048272198	1.491734257	0.711156725	1.611518672	3.161021507	1.518262785
10	7.034870183	2.831406119	3.453678382	3.687351303	5.76339491	2.581787397
