# Supplementary material for: Critical scaling of novelty in the cortex
Source: Nat Commun. 2026 Jan 10;17:1555. doi: 10.1038/s41467-025-68277-0 (PMC12894744; doi:10.1038/s41467-025-68277-0)
Supplement: Supplementary file 4 — Source Data [file 41467_2025_68277_MOESM4_ESM.zip › FigS3a.csv]

#Motion offset (um)	#Prob - All data	#Prob - Max during stim
0.44	0.539543722	0.43967368
1.32	0.340091928	0.416058394
2.2	0.067880045	0.083941606
3.08	0.041246637	0.041863461
3.96	0.005993274	0.007728639
4.84	0.003068386	0.004293688
5.72	0.001048206	0.00289824
6.6	0.000470852	0.001824818
