# Supplementary material for: Critical scaling of novelty in the cortex
Source: Nat Commun. 2026 Jan 10;17:1555. doi: 10.1038/s41467-025-68277-0 (PMC12894744; doi:10.1038/s41467-025-68277-0)
Supplement: Supplementary file 4 — Source Data [file 41467_2025_68277_MOESM4_ESM.zip › FigS6a.csv]

#TC spk count	#PosR mean	#PosR se	#NonR mean	#NonR se	#NegR mean	#NegR se	#PosR sum mean	#PosR sum se	#NonR sum mean	#NonR sum se	#NegR sum mean	#NegR sum se
0	0.174743515	0.008873041	0.206890378	0.010441626	0.266659527	0.01686423	4.56300493	0.481534096	31.5474893	2.814799868	0.470978113	0.12764253
1	0.256744916	0.015327564	0.256381612	0.016423704	0.300233755	0.027780456	6.685598999	0.741626152	40.56289079	3.971141953	0.576311901	0.154382207
2	0.338739253	0.030596625	0.339396784	0.03298578	0.407887972	0.045356635	9.156842382	1.350581805	53.40395515	5.602481471	0.960621355	0.305253535
3	0.461485391	0.040050014	0.494448937	0.048463112	0.48454416	0.091199542	14.61111111	1.722523647	83.01903292	7.244552796	1.216049383	0.329282937
4	0.494730245	0.035688819	0.513515176	0.03651075	0.558282458	0.100144961	11.46078431	1.074492709	89.74019608	5.574301003	1.745098039	0.363313849
5	0.51527224	0.07235083	0.427219911	0.054828581	0.262689691	0.04650939	17.5	3.68669918	85.18181818	11.69204573	0.727272727	0.154515743
6	0.538587903	0.048268281	0.404933749	0.05672983	0.888888889	0.093207833	16.5	1.36040231	64.78125	7.422349522	0.875	0.230111688
7	0.650673781	0.063722978	0.435420503	0.034924766	0	0	24.1	2.13541565	95.8	10.04670574	0	0
8	0.152524168	0.002850283	0.110002302	0.005330222	0	0	11	0.816496581	22	0.680413817	0	0
9	0.797069597	0.049278456	0.640140356	0.029674137	NaN	NaN	24	1.602467234	95.66666667	1.686304065	0	0
10	0.561437075	0.062515912	0.390419552	0.025311348	0	0	29.5	2.653613888	84.5	6.463931266	0	0
