# Supplementary material for: Critical scaling of novelty in the cortex
Source: Nat Commun. 2026 Jan 10;17:1555. doi: 10.1038/s41467-025-68277-0 (PMC12894744; doi:10.1038/s41467-025-68277-0)
Supplement: Supplementary file 4 — Source Data [file 41467_2025_68277_MOESM4_ESM.zip › FigS6b.csv]

#TC spk count	#PosR mean	#PosR se	#NonR mean	#NonR se	#NegR mean	#NegR se	#PosR sum mean	#PosR sum se	#NonR sum mean	#NonR sum se	#NegR sum mean	#NegR sum se
0	0.38738655	0.043098734	0.277493377	0.029335146	0.274057165	0.032330648	10.26471983	1.868472236	43.04002504	6.10059862	0.435448206	0.168311227
1	0.383003274	0.033045021	0.254792676	0.021633284	0.205461683	0.02549256	9.421646018	1.320361965	37.45838965	3.668295925	0.412176519	0.184267123
2	0.483245153	0.03415421	0.233824621	0.020665332	0.149031023	0.020811776	11.82727301	1.480511765	35.24259949	3.682998265	0.364802295	0.155271129
3	0.548326134	0.038547058	0.231286833	0.016896971	0.119883472	0.022885959	13.43366024	1.578248236	35.25483032	3.33687468	0.258559606	0.092638906
4	0.57666433	0.045056463	0.225746146	0.016856204	0.159243642	0.02816049	13.64408554	1.399735423	34.71543335	3.351760412	0.282314502	0.090425578
5	0.696806565	0.061471771	0.27363612	0.022231169	0.142899044	0.020581628	17.26992917	1.787401085	41.997515	4.384734807	0.24716039	0.061682117
6	0.571047451	0.049721297	0.226792633	0.01324328	0.125084616	0.01464006	14.90356247	1.710623863	35.6239417	2.937491017	0.310571914	0.071414781
7	0.625507116	0.05356153	0.263917823	0.023935646	0.097764995	0.013148977	15.33309433	1.569342013	40.54376609	3.969519909	0.326753952	0.079632727
8	0.665876026	0.060039304	0.247395666	0.014809368	0.103903119	0.014690533	18.55341075	1.926218617	39.94943946	2.829584119	0.329614621	0.077546972
9	0.589609652	0.042787269	0.279663541	0.026162768	0.131978836	0.017380129	14.41989323	1.372501069	45.81413142	3.987006188	0.477806593	0.122678707
10	0.854131569	0.09260202	0.293811276	0.024418427	0.134171749	0.017293881	30.41007268	4.978848745	54.51820284	5.836447116	0.465863632	0.115974227
11	0.585786381	0.037242834	0.232239386	0.009701446	0.212306736	0.04550581	19.25650285	1.607387124	38.86422365	2.836048212	0.439961498	0.077133703
12	0.818364025	0.066060646	0.252610068	0.021231826	0.131850572	0.017902716	28.9485119	3.429494281	46.48367674	4.124551279	0.400652473	0.082667121
13	0.823679532	0.056111347	0.283064615	0.015166287	0.121067821	0.02039762	21.72495112	1.510577458	50.89933428	2.142750733	0.515456623	0.101178078
14	0.831525671	0.0421889	0.334012513	0.028206291	0.139814643	0.015194486	29.20185577	1.969338693	56.74178168	4.096729177	0.643798939	0.117046113
15	0.752035809	0.05737422	0.235727351	0.012778699	0.189564705	0.021055009	25.46815764	1.770750667	55.02611586	3.966293803	0.684928775	0.106859085
16	0.720638942	0.041603068	0.195916855	0.009776789	0.09290293	0.013770363	20.11197802	1.584859268	39.69897436	3.024111429	0.472857143	0.082718594
17	1.00662509	0.081361444	0.291696783	0.018333742	0.171128409	0.043362175	29.17936508	1.592058598	60.98730159	5.246229019	0.444973545	0.084560744
18	1.190936635	0.102338347	0.452297141	0.067301452	0.315384615	0.04896971	34.79166667	3.046730733	47.41666667	1.599294147	1.25	0.234882424
19	0.569549252	0.045250177	0.247737431	0.014546691	0.307692308	0.05588332	20.9	1.646770127	58.93333333	4.21867785	0.8	0.15869841
20	1.236956976	0.179389629	0.313929362	0.028011347	0.074074074	0.014255562	29.5	3.347884904	76.125	8.265330173	0.5	0.11785113
