# Supplementary material for: Critical scaling of novelty in the cortex
Source: Nat Commun. 2026 Jan 10;17:1555. doi: 10.1038/s41467-025-68277-0 (PMC12894744; doi:10.1038/s41467-025-68277-0)
Supplement: Supplementary file 4 — Source Data [file 41467_2025_68277_MOESM4_ESM.zip › FigS6c.csv]

#TC DF/F	#PosR mean	#PosR sd	#NonR mean	#NonR sd	#NegR mean	#NegR sd
1.5	4.933465717	1.034842141	4.926440456	1.306222009	5.16948568	3.096326027
2.5	5.637930369	0.861855525	5.75419395	0.850778264	7.05703899	3.199812132
3.5	5.50690106	0.525123963	5.949354817	0.731981532	6.58278094	1.239287177
4.5	5.823988307	0.423417285	5.950184555	0.364416844	6.436905127	1.217085986
5.5	5.806198651	0.434817222	5.882457654	0.384108911	6.274165631	0.913806394
6.5	5.994023072	0.304380059	5.882335637	0.135095788	5.75140385	0.787616526
7.5	6.269542093	0.322115024	6.034870679	0.199324818	5.619247151	0.464624256
8.5	6.570523715	0.664275068	6.15995863	0.348997614	5.325367122	1.029106058
9.5	6.510734772	0.348035856	6.212434847	0.248399069	5.917826502	1.097647298
10.5	6.688405269	0.775520749	6.295653474	0.809150936	5.477072984	0.832793337
11.5	7.192740813	0.985719807	6.661139615	0.78223492	5.898445892	2.098037806
12.5	7.012754857	0.983645746	6.549420811	0.754015941	6.193133966	1.450850867
13.5	6.968913641	0.943533541	6.415670119	0.769225387	5.953621854	1.627649796
14.5	7.174936406	1.217526347	6.693164891	0.864026091	5.750707993	1.15217953
15.5	7.285417203	1.534827577	7.036696547	1.550545212	7.194573669	1.305481135
