# Supplementary material for: Critical scaling of novelty in the cortex
Source: Nat Commun. 2026 Jan 10;17:1555. doi: 10.1038/s41467-025-68277-0 (PMC12894744; doi:10.1038/s41467-025-68277-0)
Supplement: Supplementary file 4 — Source Data [file 41467_2025_68277_MOESM4_ESM.zip › FigS7.csv]

#PosR-TC CC (Base)	#PosR-TC CC (Resp)
-0.02163524	0.147716652
0.248668035	0.344770215
-0.026432089	0.241480455
0.276483793	0.354984936
0.005820172	0.043536338
0.220047682	0.159332167
0.115411798	0.036148641
0.126832356	-0.026557253
0.12687634	-0.016831696
0.194306935	0.053888377
0.247555613	-0.043269677
0.047898357	0.175933329
0.028453984	0.103928772
-0.177892053	0.044905144
0.192173335	0.248618662
0.115411798	0.099958256
0.024030317	0.070846568
0.284075326	0.038977433
0.175457517	0.106712701
0.034322157	0.218828636
0.129298529	0.012451376
-0.041453679	0.170775079
0.109837757	0.101405737
0.204750537	0.099177863
0.3040821	-0.193349802
0.040689388	0.053456087
-0.075054294	0.051895329
0.225834436	0.043824742
-0.073746351	-0.00510268
-0.058415057	0.121653987
-0.02631774	-0.071792436
-0.090378916	-0.087747461
-0.04368246	0.021308471
-0.038617726	-0.038183263
-0.064332252	0.108512102
-0.042176872	0.027180564
-0.091467093	-0.078572726
-0.09080658	0.163728252
-0.029004742	0.052592602
-0.083183009	0.142367423
0.013646235	-0.03495588
-0.054704324	0.088082737
-0.054704324	0.069997561
-0.068043985	0.234373257
-0.127074346	0.11165456
-0.048916677	-0.02970561
0.276007367	0.031679431
0.23262177	-0.065117849
-0.029004742	0.003475754
0.021943336	0.243974288
0.183905609	0.296628933
0.179736299	0.115779032
-0.056196545	0.059522289
0.236705098	-0.004272197
0.107008772	0.076840877
0.233066446	0.46299025
-0.013901468	0.063729519
0.122923689	0.245963574
0.061478344	0.038253481
0.094252929	0.054999911
0.121438382	0.06316844
0.120653352	0.035147549
0.285745122	0.045557113
0.0574394	0.161197878
0.071840267	0.186997602
0.260294276	0.019472562
0.028745558	0.029525165
-0.004426556	0.174977965
-0.128553818	0.086789025
0.103730903	0.226636175
0.105202815	0.003957747
-0.055625189	0.106720384
0.063763707	0.259007288
0.129518719	0.184813187
0.123434315	0.110904023
0.142187971	0.267031824
-0.078883667	0.301418993
0.518220035	0.325686143
-0.059862521	0.306157528
0.375698176	-0.006932468
-0.119880172	0.222222939
-0.165679005	0.055196257
0.228950538	0.353014029
0.173676273	0.148999143
-0.033400862	0.21719525
0.130801607	0.021998861
0.256218194	0.095787752
0.237786778	0.201342374
0.298812523	0.108583553
0.099539623	0.224788999
0.053560771	0.061669926
0.70167103	0.362622688
-0.103987629	0.026235044
0.141847795	0.133170485
0.128621848	0.071931469
0.128965176	0.078765009
-0.037685735	0.0716695
0.21189053	0.057210709
0.118440923	0.100418043
0.355373636	0.112634162
0.244826458	0.202051765
-0.01605496	0.032174952
-0.073123095	0.11761713
0.121803948	0.09611745
0.190014147	0.056899486
0.313913743	0.072594076
0.089788118	0.010340797
0.247234098	0.103506063
0.25612112	0.040971948
0.261828596	-0.077302387
0.094499764	0.051127707
0.188646185	0.059772327
0.077206861	0.191214248
0.029251214	0.023806877
0.251798983	0.082332256
0.211895623	0.171407987
0.282896065	0.047149028
0.193511832	0.08653072
-0.047685343	0.003138383
0.071344642	0.148122322
0.282933616	0.303095356
0.152259997	0.027005119
0.286420509	0.005453621
0.087320663	0.008126976
0.197231131	0.072879253
0.128298755	0.07627165
0.236772833	0.010948451
0.203229257	0.003039979
0.270481597	-0.063717372
0.297303779	-0.072787309
0.193002452	0.006320976
0.30447198	-0.115004992
0.26964728	-0.00784967
0.07638039	0.056859126
0.133477533	-0.053036547
0.128462734	-0.072645267
0.34244178	-0.029444505
0.290115951	0.033072614
0.185317984	0.07811122
0.192194483	0.033591195
0.209138875	0.169180918
0.392724902	0.027424423
0.124436912	0.020075858
0.108039342	-0.038909692
0.132513756	-0.04313944
0.235748422	0.116674207
0.221212351	-0.056565345
0.027043018	-0.016618282
0.151338159	0.222535426
0.180913993	0.044356735
0.224312382	-0.074494807
0.06023604	-0.081505783
0.025157841	-0.161211936
0.265879215	-0.20808609
0.216399408	0.016101502
0.08255505	-0.020506924
0.129120584	0.093215785
0.105726037	0.000914265
0.076884105	-0.045392339
-0.058877882	0.002122127
0.198789846	-0.126891909
-0.062662377	-0.074148388
0.357100613	-0.116474213
-0.018079066	-0.056901396
0.052550461	0.021838584
0.109358825	0.072072771
0.314259021	-0.104699478
0.347787905	-0.050155281
0.316660383	-0.010794206
0.229381506	0.020483575
0.077079744	-0.01961882
0.001986145	-0.094722365
0.039888075	-0.120343301
0.062769021	-0.041871535
0.135837443	-0.043514074
0.207207583	-0.05081873
0.089826801	-0.01023844
-0.016197164	-0.015759733
0.055055491	-0.049364018
-0.018292936	-0.122832029
0.056892183	-0.038071266
-0.016473451	-0.170503277
0.197480509	-0.100026747
0.095473759	-0.040752473
0.108765593	0.036246851
0.119324869	-0.135134756
0.317014505	-0.043683817
-0.103368534	0.052960613
0.041988933	0.112716006
0.003679409	-0.007616061
0.11147814	0.078575483
0.08632549	-0.065486763
0.151398443	-0.076580449
0.114893209	0.021361375
-0.000803625	0.054174497
0.334730939	-0.100700654
0.173416306	0.031522557
0.143440832	-0.050254818
0.065717621	-0.10800288
0.451154293	-0.012273934
0.300480771	-0.111292685
0.442078564	0.071885138
0.370719075	-0.104389634
0.043615959	0.118076376
0.160804287	-0.060567381
0.168440637	0.128170249
-0.075410597	-0.008143762
0.249659101	0.112247689
-0.017746945	-0.023912438
0.161042139	-0.01854095
0.106414897	0.224286197
-0.011827317	-0.362249346
0.010373501	-0.365230004
-0.031645323	-0.123158568
0.018144877	0.077155942
0.066043144	-0.293476732
0.004995966	-0.36273065
-0.07366547	-0.131622522
0.006791764	-0.118409343
-0.037656947	-0.229145886
0.123803512	0.00232173
0.197695888	0.048426918
0.009560267	-0.077895155
-0.011903136	-0.389695139
0.23851363	0.190325775
0.107217688	-0.189868878
-0.009898565	-0.186652952
0.063376057	-0.111920068
0.074400748	-0.106706338
-0.05219803	-0.262605714
0.17249839	-0.09853086
0.034649895	-0.13668748
0.038899528	-0.148954262
0.20922684	0.045888431
0.181482761	0.056748742
0.200190741	0.144919041
-0.053943766	-0.30928323
-0.020454505	-0.108195918
0.110700923	-0.241908532
0.176047165	0.093457333
0.173275777	0.014445538
0.231427017	-0.127201396
0.183307404	-0.065986255
0.01288092	0.097265175
0.022057223	0.058487525
0.164640978	-0.082283618
0.253457308	0.191001352
0.137735294	0.073922621
0.186790486	0.01559622
0.118799229	0.118915325
0.181841341	0.149513394
0.241806911	0.238890467
0.038468922	-0.035035757
0.223817783	0.010068761
0.056565228	0.052363492
0.189018389	0.024950614
-0.073015503	0.072478368
-0.007644197	0.014336078
-0.022080562	0.128650101
0.103763502	-0.008237812
0.1702778	0.067227191
0.242838452	-0.18047866
0.257525804	-0.084981603
0.002186506	0.064811652
0.191763908	-0.23215581
0.169890502	-0.178287645
-0.018512919	-0.251510933
-0.046773629	-0.134981241
0.065606103	-0.100884489
0.218157592	-0.326729239
0.287931089	-0.160816167
0.056004691	-0.203560732
0.142603321	-0.255871253
0.190441646	-0.197135374
0.18828212	-0.299321183
0.083240895	-0.115853092
0.325949187	-0.17361236
0.104173405	-0.107189619
0.346959418	-0.200080533
0.523830896	-0.10807906
0.133650304	-0.234077113
0.147169096	0.043245209
0.204192672	-0.142012987
0.022901414	-0.106566255
0.190352478	-0.12299557
0.144800041	-0.147247274
0.246932399	-0.07941784
0.188944451	-0.139022022
0.23450686	-0.317330041
-0.015641836	-0.031495034
0.114976712	-0.248071156
0.076604714	-0.070662357
0.185105603	-0.298546712
0.064867191	-0.138698633
0.246834585	-0.257299276
0.249645913	-0.166013757
0.226401132	-0.194185729
0.153140973	-0.296720104
0.337980774	-0.309209688
0.162034848	-0.166046369
0.091849264	-0.021368518
0.212604337	-0.261805689
0.123848106	-0.211060558
0.219251388	-0.242255198
-0.003671883	-0.115891812
0.059028134	-0.307136724
0.24634924	-0.329627941
0.131651575	-0.306725313
0.277677226	-0.179159512
0.294303769	-0.405786175
0.140345407	-0.318225614
0.208214674	-0.145637674
0.282540949	-0.057642079
0.023592985	-0.153253566
0.303969426	-0.263139172
0.105042782	-0.278384356
0.260449916	-0.261112686
0.156953778	-0.218193313
0.277006745	-0.081685514
0.191471928	-0.289215738
0.151088433	0.094395871
0.000792477	0.163879353
-0.088922399	0.08472121
0.127876036	0.223355379
0.234450878	0.027349105
-0.133204204	0.102179647
-0.069939899	-0.036109771
-0.12046285	0.162081035
NaN	0.010438586
0.02224822	0.284529076
0.051514848	0.210714011
-0.022705991	0.157578422
0.087660079	-0.067511564
-0.086087555	0.086542067
0.019781333	-0.038534445
-0.019652887	0.014582621
0.066930098	0.141225346
0.220454545	0.115917163
-0.136264571	0.137226397
0.066930098	0.22813494
-0.115931855	0.063046951
0.214902783	0.188977382
0.182586248	-0.072106174
-0.048656184	-0.162676611
-0.107197564	-0.109855728
0.033503814	-0.110570326
-0.066477163	-0.001957866
0.153272367	0.018111806
0.031250754	0.120646291
-0.021973193	-0.017151747
-0.059158136	0.025668974
0.040155624	0.068200883
0.030725773	0.094310035
0.119418292	0.018813159
-0.114377253	0.069506986
-0.053356293	0.244156121
-0.083929958	0.07500375
0.052414242	0.059730513
-0.053902112	0.260698558
NaN	0.320016001
2.19930365593452e-17	0.113349957
0.045727833	0.2156009
0.036290862	0.044163011
0.213541714	0.112234898
0.139980759	-0.057736809
0.019711028	0.418292595
0.130575105	0.245425465
0.179092152	0.145270811
0.166523878	0.227906611
-0.085769275	0.19632072
-0.001155441	0.129897072
-0.050915743	0.475488735
0.155832072	0.196086962
0.071367888	0.053978547
0.06517002	0.478324145
0.416277944	0.205654352
0.286265358	-0.01083477
-0.033358674	0.24375772
-0.102415459	0.406248302
0.034826733	0.062999982
0.067148451	0.227905301
0.263323207	0.121539457
0.123062664	0.309489493
0.011378912	0.307850339
-0.048450158	0.333623802
0.06538085	0.327805907
-0.082971067	0.027547401
-0.079118777	-0.159336941
-0.085723033	0.554426963
0.081679916	0.324258884
0.236376191	0.374766874
0.008430099	0.392202961
0.217080466	0.045438666
0.272562348	0.56170702
0.061802325	0.639827786
0.236376191	0.364760126
-0.084577559	-0.179051571
0.26428988	0.151836789
-0.078159726	0.382930635
0.096776955	0.431470015
-0.052071642	0.516390529
-0.091751436	0.246447402
0.032341724	0.659457146
-0.08377363	0.178714568
0.111475672	0.159793794
0.015575503	0.040040985
-0.043254009	0.1700742
0.02279082	0.007196499
-0.064194074	-0.0592807
-0.12688648	0.242511956
0.019466161	-0.069163189
0.360080568	-0.030739919
0.001017656	0.070470564
0.086239224	0.089993927
-0.086279596	0.141459367
-0.110560985	0.048239376
-0.01852952	-0.006472294
0.176303634	0.090038522
-0.039385789	-0.067256978
0.074520631	-0.05065028
0.043721233	-0.006414228
0.069009076	0.096378015
-0.062498068	0.024961251
-0.080443083	0.063775063
-0.050073789	-0.059743205
0.274515445	0.042780556
0.037450682	0.092547867
-0.026472907	0.074668472
-0.080454709	0.065868007
0.073259911	0.080355966
0.023455601	0.216208416
0.067208855	-0.120862366
-0.055942797	0.026925476
0.111566903	0.009496827
-0.057840947	0.005641747
0.140641824	0.120242455
0.159359582	-0.059729833
0.099339927	-0.036554463
0.006145499	0.070906016
-0.010597254	0.154902425
0.055074832	0.080729359
0.002585356	-0.055089893
-0.003331316	-0.040485902
-0.037646139	0.156918941
-0.064388501	0.039273272
0.309992763	0.022911642
-0.022873008	-0.158495552
-0.038154956	0.065710431
NaN	-0.016463094
-0.06340662	-0.032982919
0.017129323	0.20789901
-0.062698993	-0.061956118
-0.054684593	0.066454962
-0.226347955	0.411088326
-0.123612847	0.639228794
-0.216393675	0.056728734
NaN	0.052032028
NaN	0.035810897
NaN	0.151705129
-0.226347955	0.576693676
NaN	0.138127747
-0.123612847	0.649711996
-0.179605302	0.356791046
NaN	0.052631579
-0.096373885	0.32663729
0.546118681	0.495175974
-0.210042013	0.253628637
0.546118681	0.372839294
0.546118681	0.207514339
NaN	0.469017647
-0.249586487	-0.041299049
0.748759462	0.037617679
-0.155417468	0.339173225
-0.106965637	0.047088161
0.748759462	-0.097024628
-0.146629598	0.143026686
-0.106965637	0.002972178
-0.122209985	0.291559495
-0.146629598	-0.064887356
-0.106965637	0.032408295
-0.155417468	-0.080893288
-0.106965637	0.086396346
-0.251224212	0.316163366
NaN	0.361009234
0.748759462	0.111084329
0.384464525	0.089891462
0.215686275	0.022695595
NaN	0.223901599
0.32673202	-0.194204403
0.32673202	0.325321481
-0.096373885	0.306926618
-0.176470588	0.497263811
NaN	-0.017122183
0.030556617	-0.054913151
NaN	-0.017122183
NaN	0.223901599
-0.140028008	0.356723386
0.260573895	-0.06234191
0.260573895	0.35775321
-0.022231983	0.182332016
-0.14030902	0.641243448
0.260573895	0.31046021
NaN	-0.113907756
NaN	-0.077615053
0.156418118	0.400869808
0.174019236	0.027912835
0.357197379	0.264814834
-0.087370406	0.043070879
-0.14030902	-0.078484135
NaN	0.309170665
0.260573895	0
0.357197379	0.310966255
-0.009158907	0.512015005
0.260573895	0.298239715
NaN	0.17176148
0.260573895	0.139398666
0.59914469	0.597317745
0.171184197	0.551858742
-0.047619048	0.036354642
-0.150187852	-0.030495662
NaN	0.257354101
NaN	-0.283735577
0.030556617	0.399836112
0.350438322	0.0566348
0.235158541	0.382139779
NaN	-0.389897484
0.183339699	0.616856058
NaN	-0.263204351
0.350438322	-0.133923233
NaN	0.104876118
0.145478593	0.295559968
0.35587414	0.248722864
-0.25145944	0.456202803
-2.59E-17	0.325321481
-0.25	-0.283291921
-0.044901326	-0.178931431
-0.09375	0.020105721
NaN	0.04040404
-0.114707867	0.107329107
-0.166666667	-0.202356224
0.351390964	0.00412372
NaN	0.240190632
-0.026207121	0.283014415
0.628970902	0.052486388
0.235864088	0.008486546
-0.234260643	0.040460253
-0.114707867	0.271451192
NaN	-0.008935876
NaN	0.132087847
NaN	0.479687444
NaN	-0.262626263
-0.114707867	-0.160458656
0.1720618	0.36142896
0.171601618	-0.182549847
-0.114707867	0.082847489
NaN	-0.006951992
-0.114707867	-0.279909766
-0.114707867	-0.01649488
0.043824701	0.571720883
0.344701091	0.527533022
-0.06311944	-0.081481605
-0.147278694	0.073123252
NaN	0.002190114
0.06311944	0.229815936
NaN	-0.254030887
-0.101364149	0.029223336
NaN	0.129411961
NaN	0.033551249
0.188247705	0.125169915
0.06311944	0.224045577
0.793492048	-0.122769089
-0.096373885	-0.178121811
-0.140028008	0.35932934
-0.168709804	0.372084328
-0.132110314	0.205450741
-0.096373885	0.180878212
-0.203455979	0.148544754
-0.242535625	0.049807044
NaN	-0.133692591
NaN	0.180878212
NaN	0.296869685
NaN	-0.133692591
-0.096373885	-0.034279559
0.32673202	-0.098956562
-0.096373885	0.184110763
NaN	-0.000884215
-0.123612847	0.185059607
NaN	0.026802097
NaN	-0.070660075
NaN	0.30394489
0.288429975	-0.122644429
-0.123612847	0.241661855
-0.123612847	-0.100720735
NaN	-0.255269039
0.119736868	0.231239152
NaN	-0.122644429
-0.123612847	0.165989982
NaN	-0.087527868
NaN	0.157115732
NaN	0.072867925
NaN	0.168309087
NaN	-0.064063583
NaN	0.177263482
NaN	0.018104182
NaN	0.065437329
NaN	0.176174852
NaN	0.137061675
NaN	-0.212886029
NaN	0.179991567
NaN	0.199145997
NaN	-0.153724546
NaN	-0.202692323
NaN	0.176174852
NaN	0.074015522
NaN	0.30294852
NaN	0.025446583
NaN	-0.109062214
NaN	-0.049127545
NaN	0.025446583
-0.146769481	0.153127515
0.036495815	0.070098033
0.139930459	0.060730238
-0.083268996	0.103945291
0.159461328	0.138967852
0.128192767	0.02804347
0.095995817	0.182690516
-0.006937516	0.002532552
0.193993078	0.205170145
0.022311079	0.175060723
-0.066884244	0.105443651
0.036179677	0.215708636
-0.020125546	0.110330454
-0.074958784	0.048899099
0.133070106	0.103154175
0.312819278	0.101220976
0.068373751	0.230065845
0.561137219	0.290995106
0.15880183	0.26750394
0.445186024	0.315533617
0.244004059	0.252733123
0.168093165	0.43916969
0.064558642	0.071036727
0.228655695	0.338866079
0.135254841	0.454212997
0.071363355	0.02861573
0.085182021	0.09758739
-0.10140962	0.150423185
0.083236938	0.077406959
-0.007006238	0.173450529
0.118728835	0.29154185
-0.03030388	0.088243329
0.185894085	0.25609878
0.527953153	0.305004285
0.128879142	0.315949419
-0.023170923	0.095718309
-0.014318824	0.242978724
0.492109204	0.395501923
0.406452907	0.363479337
0.38320983	0.170441331
0.394747392	0.422493146
0.251250364	0.43982863
0.444213973	0.386362446
0.257425523	0.166315574
0.146158157	0.207457881
0.185777497	0.273409808
0.096689664	0.136881972
0.12283688	0.116849708
-0.060449677	0.202822875
0.220256334	0.066715141
0.05272122	0.043091327
0.017403831	0.13440314
0.099906225	0.049171176
-0.115178099	0.157997345
0.095536298	-0.01603639
0.270748652	0.166873149
-0.039567984	-0.01044546
0.002566015	-0.005058789
0.066648882	0.070000629
0.046403989	-0.075674416
0.02784891	-0.209427804
0.050906379	-0.014725943
-0.033116732	0.029944488
-0.104688081	0.002705077
0.04093419	0.02407434
-0.031172303	0.056939592
-0.023706852	0.003503812
0.05442723	0.038274693
0.130972091	0.112176912
0.015072237	0.124391731
0.04216679	0.245691835
-0.045757697	-0.038411218
-0.128193693	0.064361216
-0.020401113	0.008814641
-0.052156872	0.050380764
-0.166934678	0.157124571
-0.122824015	-0.014526524
-0.102655963	-0.125055321
-0.060645934	0.050249822
-0.093319685	0.133015413
0.084390368	0.254702077
0.008959016	0.097209961
-0.044269884	0.050264518
-0.104946878	-0.099376463
-0.021216473	-0.036581109
-0.099826343	-0.000557438
-0.10291992	-0.01858495
-0.123115784	-0.015933565
-0.028958685	0.052276204
0.013745684	-0.091343213
-0.041381252	-0.015547185
0.226400434	0.012462063
-0.004902538	-0.057266961
0.184714874	-0.042910132
0.085363834	-0.027202103
0.151248576	0.059908848
-0.064195021	-0.022955815
0.025904116	0.009791122
0.07113845	0.035639691
-0.10766229	0.002660258
0.059662942	0.042990698
0.017019198	0.044459686
0.036301215	-0.006891594
0.167301186	-0.150732242
0.006899665	-0.09638401
0.242613239	0.046280831
0.140580489	-0.152084758
0.210686294	0.262271803
0.167019959	-0.004511926
0.236543036	0.108809493
0.154918709	-0.034705573
0.186964358	-0.018060267
0.053578777	0.003023466
-0.043211494	0.045047191
0.048807832	0.041583127
0.161825855	0.050611589
0.035997482	-0.116149649
-0.001477413	0.142795389
-0.095591557	0.004171021
0.115841458	0.645681767
0.613793061	0.363722575
0.093467774	0.077003636
0.602846428	0.538435833
-0.095078526	0.020526456
0.050262508	0.188923578
0.223808585	0.39227036
0.262555504	0.173175531
0.330869382	0.380560471
0.185155022	0.379770702
0.415232912	0.480530472
-0.087174102	0.023022196
0.463412882	0.391485436
0.168031534	0.26871757
-0.058394587	0.004490627
-0.011812352	0.234529359
0.236292204	0.116510472
0.005385403	0.37925839
0.065481268	0.021549245
0.532776415	0.347648365
0.502715585	0.598097786
0.161238657	0.238927753
-0.002377528	0.149387062
0.598901624	0.628134584
0.328044516	0.722390024
-0.036996829	0.054245833
0.516435075	0.453904644
0.14665899	0.582227347
-0.078734367	-0.096833931
0.035114876	0.144044751
0.449399824	0.361878264
-0.052114583	-0.004041728
0.375545425	0.299690975
0.342315027	0.306533555
0.345624597	0.588019687
0.350486804	0.263803771
0.130343138	0.286142519
0.080219942	0.33381201
0.031934104	0.200687623
0.241625454	0.219285796
0.176187546	0.265363807
0.393612327	0.279338203
0.121544063	0.34218573
0.196828893	0.002726565
-0.001135634	0.144575238
0.188120859	0.523602419
0.213530752	0.094324904
0.271569361	0.204691302
0.338875306	0.051361111
0.270696838	0.268717943
-0.020256884	0.122655974
-0.084308777	0.109590216
0.164377229	0.219730174
0.360332032	0.164921397
0.163620148	0.009082805
0.108269153	0.198156777
0.015169445	0.066951049
-0.027629518	-0.067518216
0.102589095	-0.061263692
0.039743284	-0.037142879
0.171646268	0.061844533
-0.040032036	0.125776364
0.104435526	-0.014473571
0.210954356	0.058919926
0.209484922	0.13972758
-0.119713239	0.097592677
0.03257018	0.057255523
-0.003495911	0.16147588
0.089928626	0.026983174
0.091157529	0.094164449
-0.020319696	-0.019346098
0.03660762	0.13026597
0.003234899	0.039321793
0.017657664	0.073916006
-0.026975468	0.074931252
0.135949805	-0.031300486
0.31167333	-0.052773817
0.005859592	0.187224276
0.000560166	-0.136834482
-0.015810847	0.115922432
0.094340064	0.105219686
0.032686337	-0.050549093
0.189036772	0.0534222
0.086381112	0.122631919
0.308309153	0.163466805
0.200781058	0.154093221
0.01346278	0.078589212
0.225102724	0.034283524
0.317881133	0.168186042
0.124806769	0.018962369
0.125434758	0.257771617
-0.039276835	0.119574145
0.218521446	0.274219675
0.149117603	0.326727931
-0.069349594	0.151091053
0.009832756	0.042508477
0.157484292	0.091162676
-0.010404575	-0.056178625
-0.021524591	-0.021680015
-0.06152824	0.006161953
0.115097104	-0.003229627
0.027861086	-0.075427093
0.412823938	0.048074282
-0.030814791	-0.007125605
0.016423713	0.041094859
0.044563749	0.092799255
-0.038931056	-0.116030591
0.016833061	-0.1622459
-0.046609841	-0.08669848
-0.015241997	0.232263329
-0.035859343	-0.045190854
0.052693395	0.109308886
-0.015534682	-0.033346626
0.007196	-0.028238834
-0.033304794	0.050077708
-0.061715678	0.072311081
0.106158399	0.066545238
0.017863898	0.034561924
0.235577936	0.130838895
-0.050165836	0.058107123
0.040250857	-0.022019594
-0.054703176	-0.141622634
0.001224595	-0.022056623
-0.059382892	-0.122895279
0.089801085	0.030209649
-0.058173098	0.036951567
-0.060062698	-0.082427933
-0.005891363	-0.070322457
-0.013255497	-0.044188917
0.002371308	-0.129056897
0.144984796	0.235198488
-0.079161005	-0.086275331
0.078918443	0.10680944
-0.038633078	0.305511562
0.224291879	0.164022025
0.075989483	0.033359372
0.026899778	0.037259048
0.090381835	-0.047309467
0.055398408	-0.104611939
0.207438964	0.25061445
0.177004791	0.190089987
0.092856346	0.026466518
0.066313254	0.492564656
0.215330365	0.217188283
0.144626372	0.136339187
0.121320084	0.184088851
-0.000865251	0.128204218
-0.030432654	0.318498101
0.090167724	0.291129685
-0.001164861	-0.142090247
0.234451682	0.264223827
0.174804023	0.158731711
-0.012482216	0.095542195
0.06044385	0.117912929
-0.030124741	0.134447296
0.041469609	0.112845858
0.025883089	0.106938052
0.116019333	0.410989684
0.261163895	0.28093781
0.13982363	0.218103457
0.022778735	0.240154048
0.010428759	0.074862318
0.100133446	0.151614191
0.231229543	0.053357627
0.187372857	0.305483023
0.266685691	0.384286791
0.160607571	0.167301353
0.163355542	0.359011297
0.144856975	0.25835653
0.120530092	0.239520331
0.029420575	-0.056946806
0.040026058	0.127051107
0.044698031	0.156055537
-0.020382745	-0.001936269
0.063728352	0.369314026
-0.031585298	0.052741589
-0.032091975	0.092401116
0.057163533	0.142086029
0.166467796	0.345610186
0.303596187	0.27053556
0.187013618	0.113481143
0.297102339	0.466038862
0.305280255	0.200643973
0.130059016	0.152396067
-0.023659904	0.207752537
-0.127448794	0.065553248
0.094487381	0.369594568
0.131040483	0.308956336
0.179303676	0.21052215
0.386308516	0.125835035
0.315155252	0.10597058
0.203935376	0.009631969
0.140598008	0.106475316
0.054218124	0.152515103
0.080426029	0.065910817
0.220201387	0.399886305
0.340645183	0.209794334
0.025992215	0.031357579
0.181163252	0.158637451
0.131446983	0.194930635
0.411496502	0.218501293
0.00569016	0.151058853
0.040126333	-0.040197289
0.015361498	0.203811887
0.38436173	0.090485852
0.404435755	0.131659141
-0.016437678	0.16724894
-0.018613595	0.203457348
0.119763571	0.140657813
0.47435207	0.093571599
0.390007069	0.108622563
0.325608048	0.207161578
-0.028235131	0.057280619
0.41657772	0.271085327
0.228080006	0.19909459
0.165748654	0.217913784
-0.046142926	0.237464287
-0.011965132	0.11794552
0.386690718	0.271681273
-0.011682396	0.050996632
-0.03021686	0.082186947
-0.014601702	0.066114085
0.159293365	0.420800572
-0.03291927	0.140235546
0.27843987	0.033170526
0.321307122	0.165236901
0.601648236	0.261800819
0.134767683	-0.022714086
0.02229658	0.126300655
-0.007774972	0.296045882
-0.01247446	0.115486695
0.0949363	0.159491635
0.102120052	0.131501054
0.224002484	0.218048917
0.033100695	0.05635883
0.0948851	0.057744229
0.055872539	0.039658193
-0.074631908	0.207532628
-0.036542806	0.320604875
-0.027467837	0.227769719
0.028505687	0.033367656
0.016787335	-0.028874209
0.12483101	0.326140657
0.050404302	0.064859389
-0.070432216	0.19207353
-0.102550012	0.117859174
-0.019181744	0.041373156
0.031070138	-0.088962376
0.149579482	0.099394829
-0.072355919	0.0725432
0.226474423	0.040812593
0.148569086	0.216673715
-0.084646848	-0.010332862
-0.046543911	0.01315856
-0.000144743	0.123298623
0.120414734	0.213601776
-0.10436086	0.148187958
0.000828215	0.071285486
0.075706626	-0.07878118
0.05388724	-0.032069993
-0.017328134	-0.003743931
0.05651278	0.1272097
0.04773814	0.010383779
0.070660135	0.148459309
0.065851295	0.26330493
-0.020037427	0.01915498
0.254417325	0.309082529
0.03936025	0.098750986
0.107676485	0.133383145
-0.040498143	0.181269732
-0.039834033	-0.052693941
0.094321245	0.282197106
0.145535787	0.167523832
0.370288738	0.231442114
-0.03070389	-0.009480118
0.179682661	0.014676475
0.039829969	0.047765142
0.05946092	0.277656674
0.097537973	0.109502579
0.261510923	-0.104529611
-0.073140452	0.030258112
-0.006646933	0.027709803
0.021284799	0.016495396
0.018521475	0.036715164
0.134020092	0.051114533
-0.058599782	-0.169139765
-0.025521432	0.102356673
0.007509675	0.098961644
0.001899566	0.001195422
0.134081974	0.082958707
0.313431431	-0.077021591
0.123707182	0.10218607
0.114886411	0.278038012
-0.029002278	0.040342169
-0.075109636	0.074508579
0.056382612	-0.004825303
-0.043294043	0.124356241
0.20588356	0.100295193
0.083748053	0.017890455
-0.0368508	0.132647926
0.257099724	0.221247189
0.293512412	0.014994522
0.130042226	0.00897091
0.108931365	0.139962262
-0.013219143	-0.027597024
-0.030054614	0.156206996
-0.02703201	0.055219721
0.126850681	0.038389045
0.144839441	-0.081141486
-0.00135611	0.052778874
-0.036603116	-0.041026175
-0.073468517	-0.021634345
0.13982481	0.064545731
-0.044266147	0.155883182
0.024011864	0.099286714
0.146356838	0.0595086
-0.073219504	-0.053613992
0.303654835	0.369984321
0.196817545	0.036969829
-0.057727991	0.146399147
-0.019046255	0.088604606
0.38685985	0.37823198
-0.012361962	0.054150184
0.113749753	0.237406538
0.372080354	0.068664645
0.149325061	0.269755798
0.113685987	0.107297524
0.167946808	0.123640834
0.346293374	0.169242671
0.001329121	0.097845594
0.321120259	0.244926196
0.273181955	0.149375076
0.201149405	0.114397809
0.086084324	0.157573709
0.007317733	0.198449794
0.063250538	0.066021169
-0.010757535	0.121316125
0.249752213	0.272833139
0.335946772	0.240617158
0.072077773	0.245613291
0.086297883	0.136025411
0.092175736	0.207578351
0.04048667	0.07846175
0.251360988	0.024852051
-0.021097124	0.208726277
0.151355551	0.174797709
0.302849375	0.097219591
0.34102248	0.086319502
0.213084233	0.29234709
0.262476147	0.19060207
0.096408111	0.189243434
0.005848503	0.16124226
0.297196219	0.060140294
0.45283687	0.182535335
-0.016005499	0.059184611
-0.072268134	0.003474393
0.324481833	0.257637181
-0.037606283	-0.007183636
0.097860052	-0.011392301
0.346715305	0.05420562
-0.037483669	-0.03393579
0.022496708	0.218844613
-0.067529382	0.067938059
-0.012236038	-0.043377384
-0.006531575	0.346152344
-0.051842528	0.084487049
0.06935879	-0.046353173
-0.078435751	0.014814434
-0.011835145	-0.100499895
-0.03609316	0.145905082
-0.04558076	0.020652388
0.129074189	-0.007069427
-0.069929169	0.154788949
-0.021858396	0.278528509
0.029320757	0.019988819
-0.043582514	0.060649099
-0.021552534	0.278049666
-0.101491646	-0.046911753
0.104161257	0.114630179
0.347670881	0.075354891
-0.033620922	0.476926587
-0.06075608	-0.022819375
0.020075736	-0.022368065
0.059193992	0.016979243
0.066919711	0.075164624
0.04605164	0.195658734
-0.004324365	0.075091342
-0.012331268	-0.023943812
0.192529014	0.057092622
-0.062887188	0.035595412
-0.005855043	0.131682622
-0.002091159	-0.005160492
0.04335568	0.030474026
-0.084350188	0.161493811
0.037668606	0.01914919
-0.014714422	-0.027868387
0.136465382	0.31950476
-0.001054046	0.069725377
-0.012041063	0.075438928
-0.06551082	0.166423401
-0.004098215	0.053050256
-0.000169933	0.012838767
0.030312908	0.031830449
0.013150637	-0.019012988
0.030206434	0.041440313
-0.06849284	0.079220352
-0.03034592	0.067039616
-0.005559509	0.517298097
0.104780435	0.107042358
0.117103784	0.128891332
0.016245615	0.043842124
0.0011249	0.022987036
-0.074642782	0.073929914
0.008236712	0.077903511
0.006426197	0.06982594
0.014702127	0.075688478
-0.001865821	0.110127956
0.0872362	0.137427685
-0.003190055	0.14791361
0.03627838	0.108123619
0.002915859	0.066119758
-0.020669584	0.099411028
0.017938058	-0.001273844
0.011945855	0.128090899
0.137803223	0.065820546
0.260357874	0.143480153
-0.012279932	0.102665724
-0.041860062	0.183394899
-0.04434127	0.015803914
-0.091776158	-0.01594498
-0.037322048	0.177613918
-0.051176393	0.294670604
0.180940831	0.399923549
-0.088293424	0.027766363
0.005501906	0.007450895
-0.023248053	0.098032589
0.02813848	0.033015554
0.180966664	0.171088157
0.12485345	0.043880454
0.246078087	0.25050846
-0.014925038	0.048882848
0.027648156	0.012724121
-0.05956527	0.038924789
0.08548989	0.004519861
-0.063769829	0.069508499
0.000430525	-0.062956672
0.137825056	0.276242743
0.156895101	-0.015628016
-0.013766121	0.027450275
-0.044496076	0.08515216
-0.017163355	0.194957146
-0.028756432	0.116731691
0.016359936	0.054143007
0.009017266	0.113474727
0.162402172	0.226586356
0.105743892	0.161643565
0.042189739	-0.019996993
-0.084941774	-0.010424177
0.292075014	0.053069259
-0.028617848	0.11017717
0.154730982	-0.024806463
0.118123823	-0.015174958
0.309860304	0.158160443
0.082912554	0.044925032
0.213957984	0.101526361
0.107198055	0.082129816
0.000737954	-0.024870356
-0.068414741	0.111893628
0.048020187	-0.010027819
-0.059557095	0.025930755
0.071039029	0.0283266
0.118557353	0.051923155
0.073666863	-0.055577883
0.398796308	0.002784196
0.188479899	0.128222262
0.230876261	0.043202011
0.02161976	0.075673056
0.29487877	0.018990765
0.192399113	0.128347535
0.217182295	0.152579406
0.199246189	-0.031388948
0.268194418	-0.0046164
0.230166835	0.259088738
0.030426171	0.094026664
-0.071115842	0.164512183
-0.018000767	0.040472982
0.107587914	-0.061534288
-0.103158043	0.100369893
0.124286179	-0.00974875
0.098097919	0.119003397
0.010401573	0.144833762
0.039477339	0.036352146
-0.06176415	0.141878138
0.064507059	0.06987127
0.018800098	0.158960702
0.035764146	0.082648936
-0.036903445	0.102423889
0.011410825	0.020106814
-0.047441381	0.067406947
-0.045849526	0.039144599
-0.030182953	-0.029171813
0.102159517	0.066503394
0.111272787	0.082304108
0.030560481	0.137475579
-0.058049754	0.132119687
-0.063976225	0.074548195
-0.086896809	0.062295314
0.055111063	0.147513454
-0.00275792	0.11250436
-0.065749267	0.081861499
0.524591213	0.682265487
0.073100084	0.02257234
-0.060727231	0.082453417
0.107375467	0.24816932
0.036750263	0.197196772
-0.04714241	0.152776526
0.004042231	0.19443649
-0.03112702	0.056724598
0.070811318	0.236547742
-0.080385885	0.054015059
0.123148906	0.130138711
-0.08948193	0.021438012
-0.042523888	0.130247026
0.052310095	0.025604468
0.004508967	0.045764075
0.049858722	-0.050201817
-0.052526836	-0.031432758
-0.074946456	0.026074183
-0.075250545	-0.088642398
0.014938893	-0.00783985
0.076822801	0.105776387
0.059764215	-0.032108713
0.029992655	0.063184827
-0.017686155	0.027629579
0.052039714	-0.007655469
-0.09858063	0.086100681
-0.072653788	0.089195526
-0.01192113	0.321258353
0.10466866	0.157006679
0.030527331	0.175255764
0.055395137	-0.024141445
-0.100031571	0.157940496
0.065974807	0.106074588
-0.057512044	-0.018147082
-0.05238031	0.022984729
-0.009511269	-0.029836854
0.058248147	0.053182466
-0.106262912	0.045872744
0.124323368	0.064553684
-0.010737924	0.134832292
0.073957969	0.064674609
0.107210945	0.00988324
0.124323368	0.084060738
0.241047078	-0.063171903
-0.025016486	0.121038052
-0.035865325	0.02371559
-0.066074244	0.044945837
0.005980855	0.086339133
-0.077840499	0.061939423
0.048242044	0.17213138
0.011803864	-0.064618595
-0.088529738	-0.059712066
0.022779078	-0.095295632
-0.067215772	0.027977321
0.013811525	0.062953947
0.000426712	0.103295752
-0.056886409	0.220239314
0.10466866	0.074193775
-0.107240724	0.121876535
-0.086483958	0.095801276
0.179906196	0.050320306
0.005204846	0.016419793
-0.116686845	0.084984434
-0.019770409	0.075735969
0.103091196	0.117423648
0.016611709	0.055746482
-0.057171349	0.050622354
-0.088744752	-0.00427277
-0.014355002	0.305620345
0.016611709	0.222668442
-0.019770409	0.009792341
-0.092106817	0.119016738
0.120523044	-0.026848147
0.115291036	0.012324559
-0.061647103	0.022357202
0.017259006	-0.080008714
0.032184519	-0.039789055
0.017046586	0.049645975
0.025057665	0.008705504
