# Supplementary material for: Critical scaling of novelty in the cortex
Source: Nat Commun. 2026 Jan 10;17:1555. doi: 10.1038/s41467-025-68277-0 (PMC12894744; doi:10.1038/s41467-025-68277-0)
Supplement: Supplementary file 4 — Source Data [file 41467_2025_68277_MOESM4_ESM.zip › FigS8a.csv]

#TC spk count	#PosR mean	#PosR se	#NonR mean	#NonR se	#NegR mean	#NegR se
0	0.166123161	0.017989741	0.110542814	0.006853197	0.142574206	0.005616283
1	0.186772018	0.016192138	0.087679027	0.002238011	0.212722079	0.012508548
2	0.264255001	0.01560935	0.093205877	0.001744419	0.086718678	0.009921678
3	0.247596655	0.009407684	0.102470498	0.002450739	0.076916785	0.009117943
4	0.309254079	0.034307277	0.089038419	0.006388201	0.033096927	0.007546048
5	0.25700881	0.004799954	0.101002652	0.00200815	0.096846847	0.00977673
6	0.335159113	0.004248164	0.094071649	0.00040916	0.059210526	0
7	0.410869565	0.012480757	0.118878626	0.00523101	0.055555556	0
8	0.3769723	0.00141771	0.104655299	0.000231187	0	0
9	0.298136646	0	0.082352941	0	NaN	NaN
10	0.173913043	0	0.074074074	0	NaN	NaN
