# Supplementary material for: Critical scaling of novelty in the cortex
Source: Nat Commun. 2026 Jan 10;17:1555. doi: 10.1038/s41467-025-68277-0 (PMC12894744; doi:10.1038/s41467-025-68277-0)
Supplement: Supplementary file 4 — Source Data [file 41467_2025_68277_MOESM4_ESM.zip › FigS8b.csv]

#Size	#Prob. Dens.																		#Duration (s)	#Mean Size
#k=1		#k=2		#k=3		#k=4		#k=5		#k=6		#k=7		#k=8		#k=9			#k=6
1	0.100511866	1	0.130120482	1	0.126317883	1	0.133516372	1	0.139080889	1	0.132087871	1	0.116072273	1	0.111597986	1.5	0.103462604		0.131789927	2.208952332
2	0.076314565	2	0.094290204	2	0.101949473	2	0.101382957	2.5	0.079114515	2	0.080736012	2	0.081260051	2.5	0.082323326	3	0.070360111		0.263579854	4.979510576
4	0.039941058	3.5	0.056521739	3.5	0.070071613	3.5	0.061267033	5	0.046484837	3.5	0.057641757	3.5	0.066218901	5	0.046584623	5.5	0.037419206		0.395369781	10.37043285
8	0.021405305	6.5	0.032870613	6	0.037795902	6.5	0.032006305	9	0.022492061	6.5	0.032505633	6.5	0.032045218	9.5	0.022422152	10.5	0.016974454		0.527159707	15.61128758
15	0.011581614	11.5	0.015627728	11	0.018613771	12	0.014672129	16	0.010067044	11.5	0.014300914	12	0.015068178	17.5	0.00706694	19	0.007151851		0.658949634	24.36458409
27.5	0.006849116	20.5	0.006740003	20	0.007134203	22	0.00562413	29.5	0.003404114	20.5	0.006235136	21.5	0.005817803	31	0.00373474	34	0.003047091		0.790739561	31.46237762
50.5	0.002861796	36.5	0.002378208	35	0.002559861	40	0.001967442	54	0.001443267	36.5	0.002600451	38	0.00287399	55.5	0.001529578	60.5	0.001178643		0.922529488	40.38408491
92	0.001207231	64	0.000874055	61.5	0.00108239	72	0.000942474	97.5	0.000560433	64.5	0.000996161	67	0.00108149	100	0.00062645	107	0.000580622		1.054319415	48.71563222
167	0.000467731	112.5	0.000378513	108	0.000455169	129	0.00034964	176.5	0.000271059	114.5	0.000459127	118	0.000497733	179	0.000279694	189.5	0.000236067		1.186109342	60.9492919
302.5	0.000172494	198	0.00014033	189.5	0.000186493	230.5	0.000142363	319.5	8.02069542475166e-05	202.5	0.000223801	207.5	0.000223219	320	8.03541350959047e-05	336.5	7.71104693424491e-05		1.317899269	78.48653036
547.5	5.15400156681648e-05	348	5.32062234825942e-05	331.5	6.74137435625401e-05	412.5	4.99748821896473e-05	577.5	3.12289696803279e-05	358	6.41585697922583e-05	364	8.17634668470533e-05	571.5	3.85086218777615e-05	596.5	3.39307367976059e-05		1.449689195	105.7847668
991	1.83362277408382e-05	611.5	1.65257302501933e-05	579	1.83138038717907e-05	738.5	1.65425488953956e-05	1043	6.86117687271924e-06	633	2.56763305955946e-05	637.5	2.58242839605644e-05	1020.5	8.57858371143846e-06	1056.5	9.89315393747527e-06		1.581479122	139.7898789
1793	2.70280375347367e-06	1074.5	3.90656213653435e-06	1012	5.41540292222362e-06	1320.5	3.27146448743512e-06	1884	7.76223548242035e-07	1118.5	7.41947597301128e-06	1116	5.28135732125829e-06	1822	2.26950828470382e-06	1871.5	1.86090035676118e-06		1.713269049	154.4106573
NaN	NaN	NaN	NaN	NaN	NaN	NaN	NaN	NaN	NaN	NaN	NaN	NaN	NaN	NaN	NaN	NaN	NaN		1.845058976	156.0386345
NaN	NaN	NaN	NaN	NaN	NaN	NaN	NaN	NaN	NaN	NaN	NaN	NaN	NaN	NaN	NaN	NaN	NaN		1.976848903	172.2092923
NaN	NaN	NaN	NaN	NaN	NaN	NaN	NaN	NaN	NaN	NaN	NaN	NaN	NaN	NaN	NaN	NaN	NaN		2.10863883	159.0086406
NaN	NaN	NaN	NaN	NaN	NaN	NaN	NaN	NaN	NaN	NaN	NaN	NaN	NaN	NaN	NaN	NaN	NaN		2.240428757	209.7373321
NaN	NaN	NaN	NaN	NaN	NaN	NaN	NaN	NaN	NaN	NaN	NaN	NaN	NaN	NaN	NaN	NaN	NaN		2.372218683	232.461523
NaN	NaN	NaN	NaN	NaN	NaN	NaN	NaN	NaN	NaN	NaN	NaN	NaN	NaN	NaN	NaN	NaN	NaN		3.031168318	278.4779856
NaN	NaN	NaN	NaN	NaN	NaN	NaN	NaN	NaN	NaN	NaN	NaN	NaN	NaN	NaN	NaN	NaN	NaN		4.511279604	516.8026726
NaN	NaN	NaN	NaN	NaN	NaN	NaN	NaN	NaN	NaN	NaN	NaN	NaN	NaN	NaN	NaN	NaN	NaN		6.796081416	1029.595518
NaN	NaN	NaN	NaN	NaN	NaN	NaN	NaN	NaN	NaN	NaN	NaN	NaN	NaN	NaN	NaN	NaN	NaN		10.2543428	1199.67301
NaN	NaN	NaN	NaN	NaN	NaN	NaN	NaN	NaN	NaN	NaN	NaN	NaN	NaN	NaN	NaN	NaN	NaN		15.34006117	3752.106654
