# Supplementary material for: Critical scaling of novelty in the cortex
Source: Nat Commun. 2026 Jan 10;17:1555. doi: 10.1038/s41467-025-68277-0 (PMC12894744; doi:10.1038/s41467-025-68277-0)
Supplement: Supplementary file 4 — Source Data [file 41467_2025_68277_MOESM4_ESM.zip › FigS9a.csv]

#Low mean	# Low sd	# Low neuron type	# High mean	# High sd	# High neuron type
0	0	2	0	0	2
0.137931034	0.433441555	2	0.330434783	0.809956941	2
0.275862069	0.581113777	2	0.426086957	0.723047531	2
0.142857143	0.349927106	2	0.243478261	0.486179504	2
0.068965517	0.253395491	2	0.034782609	0.183228761	2
0.310344828	0.53197409	2	0.226086957	0.710919424	2			# Neuron type key
0.210526316	0.467799706	2	0.063157895	0.243246737	2			# 1 = PosR
0.25	0.727739832	2	0.263157895	0.527367371	2			# 2 = NegR
0.25	0.564870735	2	0.094736842	0.29285111	2			# 3 = TC
0.197368421	0.429802183	2	0.178947368	0.458348233	2			# 4 = NonR
0.186666667	0.481479202	2	0.073684211	0.261256287	2
0.184210526	0.420229458	2	0.084210526	0.277703283	2
0.236842105	0.74105936	2	0.189473684	0.50875983	2
0.315789474	0.653140718	2	0.294736842	0.596016323	2
0.052631579	0.223296878	2	0.073684211	0.261256287	2
0.289473684	0.602970486	2	0.094736842	0.29285111	2
0.171052632	0.469830818	2	0.105263158	0.306892205	2
0.342105263	0.618840843	2	0.126315789	0.390468147	2
0.368421053	0.665742665	2	0.136842105	0.373053582	2
0.434210526	0.731536349	2	0.178947368	0.434776346	2
0.368421053	0.58133479	2	0.215909091	0.602058281	2
0.45	0.589491306	2	0.352272727	0.613110044	2
0.45	0.739932429	2	0.4375	0.883280623	2
0.25	0.433012702	2	0.318181818	0.674965564	2
0.095238095	0.293543524	2	0.060606061	0.238606299	2
0.157894737	0.669890635	2	0.235632184	0.583977053	2
0.105263158	0.306892205	2	0.177142857	0.437581479	2
0.157894737	0.409941103	2	0.21875	0.466662016	2
0.014705882	0.120372835	2	0	0	2
0.029411765	0.168957725	2	0	0	2
0.083333333	0.343592135	2	0.25	0.433012702	2
0.025	0.15612495	2	0.085106383	0.347010775	2
0.15	0.357071421	2	0.106382979	0.308327165	2
0.2	0.4	2	0.085106383	0.279039937	2
0.052083333	0.264960361	2	0.03030303	0.171419826	2
0.09375	0.355847726	2	0.181818182	0.625447498	2
0.018867925	0.136058539	2	0.054347826	0.226702757	2
0.018867925	0.136058539	2	0	0	2
0.055555556	0.229061424	2	0.130434783	0.336781161	2
0.055555556	0.229061424	2	0.054945055	0.227872982	2
0.037037037	0.188852575	2	0.054347826	0.226702757	2
0.103448276	0.304543478	2	0	0	2
0.0625	0.242061459	2	0	0	2
0	0	2	0	0	2
0.03030303	0.171419826	2	0.024390244	0.154257447	2
0.028571429	0.166598626	2	1	0	2
0.028571429	0.166598626	2	0	0	2
0.028571429	0.166598626	2	0	0	2
0	0	2	0	0	2
0.028571429	0.166598626	2	0	0	2
0.615384615	0.987495787	2	0.384615385	0.936862867	2
0.184615385	0.425795462	2	0.051282051	0.220572443	2
0.5	0.5	2	0.315068493	0.81722404	2
0.384615385	0.624926031	2	0.169117647	0.412224009	2
0.230769231	0.799408065	2	0.125	0.352251164	2
0.230769231	0.421325044	2	0.25	0.510910375	2
0.307692308	0.605692913	2	0.088888889	0.332591768	2
0.153846154	0.53293871	2	0.177777778	0.469304713	2
0.076923077	0.266469355	2	0.066176471	0.248590316	2
0	0	2	0.066176471	0.276591807	2
0.230769231	0.421325044	2	0.161764706	0.423927509	2
0.230769231	0.421325044	2	0.058823529	0.264705882	2
0.03125	0.173992636	2	0.042253521	0.201166998	2
0	0	2	0.120300752	0.475530475	2
1	1.095445115	2	0.246268657	0.53860748	2
0	0	2	0.246268657	0.66283614	2
0.4	0.8	2	0.082706767	0.388657082	2
0.4	0.8	2	0.090225564	0.526852573	2
0	0	2	0.246268657	0.684983573	2
0.2	0.4	2	0.059701493	0.266575688	2
0	0	2	0.089552239	0.310576896	2
0.2	0.4	2	0.052238806	0.253841065	2
0.6	1.2	2	0.089552239	0.333741489	2
0	0	2	0.231343284	0.54518488	2
0.4	0.8	2	0.156716418	0.438015839	2
0	0	2	0.067164179	0.250306117	2
0.545454545	0.78202957	2	0.278195489	0.675604808	2
0.090909091	0.287479787	2	0.045454545	0.241950294	2
0.090909091	0.287479787	2	0.218045113	0.525132935	2
0	0	2	0	0	2
0.052631579	0.223296878	2	0.0234375	0.151288412	2
0.368421053	0.929659039	2	0.387596899	0.838141887	2
0	0	2	0.170542636	0.515256104	2
0.263157895	0.635949788	2	0.248062016	0.584436491	2
0.052631579	0.223296878	2	0.100775194	0.325765913	2
0.052631579	0.223296878	2	0.07751938	0.267413772	2
0	0	2	0.263565891	0.849253022	2
0.036144578	0.1866498	2	0	0	2
0.024096386	0.153348459	2	0.090909091	0.287479787	2
0.448275862	0.813091457	1	0	0	1
0.689655172	0.950624052	1	1	0.816496581	1
0.75862069	0.816011005	1	0.666666667	0.471404521	1
0.551724138	0.854449082	1	2	1.414213562	1
3.068965517	10.83395376	1	0	0	1
0.448275862	0.67395932	1	0.333333333	0.471404521	1
0.275862069	0.51838953	1	0.333333333	0.471404521	1
0.862068966	0.859997511	1	0	0	1
0.551724138	1.220124553	1	0	0	1
0.448275862	0.620689655	1	0.666666667	0.471404521	1
0.551724138	0.620689655	1	0.333333333	0.471404521	1
0.448275862	0.854449082	1	0.666666667	0.942809042	1
1.24137931	4.606256408	1	0.666666667	0.942809042	1
0.689655172	1.840229526	1	0.333333333	0.471404521	1
0.172413793	0.745976126	1	0.666666667	0.942809042	1
0.344827586	0.543035026	1	0	0	1
0.379310345	0.665079363	1	0.333333333	0.471404521	1
0.413793103	0.766417613	1	0.333333333	0.471404521	1
0.344827586	0.708366848	1	0.333333333	0.471404521	1
0.379310345	0.715049702	1	1	0.816496581	1
0.275862069	0.51838953	1	0.333333333	0.471404521	1
0.25	0.433012702	1	0.384615385	0.624926031	1
0.479166667	0.735685149	1	0.538461538	1.082403637	1
0.625	1.423390904	1	1.307692308	4.529979035	1
0.583333333	0.953793595	1	0.307692308	0.605692913	1
0.5625	0.761201079	1	0.384615385	0.486504255	1
0.25	0.62915287	1	0.307692308	0.821313712	1
0.4375	0.863767185	1	0.769230769	1.716608739	1
0.520833333	1.567768894	1	0.461538462	1.082403637	1
0.354166667	0.901147031	1	0.384615385	0.624926031	1
0.270833333	1.302874759	1	0.307692308	1.06587742	1
0.541666667	0.538451999	1	0.384615385	0.486504255	1
1.166666667	3.864007706	1	0.307692308	0.461538462	1
0.5	0.841625412	1	0.307692308	0.605692913	1
0.125	0.388640794	1	0.153846154	0.53293871	1
0.3125	1.872567867	1	0.153846154	0.360801212	1
0.625	1.809983886	1	0.153846154	0.53293871	1
0.270833333	0.489028941	1	0.615384615	0.486504255	1
0.3125	0.582961191	1	0.538461538	0.745796901	1
0.333333333	0.623609564	1	0.846153846	1.405820529	1
0.416666667	1.483707818	1	0.153846154	0.360801212	1
0.229166667	0.653183975	1	0.538461538	1.151279196	1
0.25	0.595119036	1	0.461538462	0.745796901	1
0.791666667	0.934485896	1	1	1.109400392	1
0.645833333	0.923976536	1	0.769230769	1.367414526	1
0.229166667	0.684336154	1	0.230769231	0.799408065	1
0.375	1.012937148	1	0.461538462	1.336780554	1
0.5	0.841625412	1	0.153846154	0.360801212	1
0.416666667	0.909059343	1	0.307692308	1.06587742	1
0.8	1.107549848	1	0.5	0.5	1
0.6	1.019803903	1	1	0.707106781	1
0.666666667	0.869226987	1	0.5	0.5	1
0.8	1.6	1	0	0	1
0.333333333	0.596284794	1	0.25	0.433012702	1
0.333333333	0.471404521	1	0.5	0.5	1
4.066666667	2.235073949	1	8	3.391164992	1
0.653846154	0.730769231	1	0	0	1
0.461538462	0.570476807	1	2	0	1
0.576923077	1.006634794	1	5	0	1
0.5	0.635488909	1	0	0	1
0.384615385	0.624926031	1	0	0	1
0.961538462	3.546187218	1	0	0	1
0.423076923	0.494047407	1	0	0	1
0.307692308	0.721602425	1	1	0	1
0.653846154	0.874524385	1	0	0	1
0.423076923	0.566573841	1	0	0	1
0.384615385	0.683707263	1	0	0	1
0.615384615	0.624926031	1	0	0	1
0.5	1.184840139	1	1	0	1
0.230769231	0.504418348	1	2	0	1
0.346153846	0.550685426	1	0	0	1
0.423076923	0.630816133	1	0	0	1
0.730769231	0.710237897	1	2	0	1
0.423076923	0.630816133	1	0	0	1
1.071428571	1.791419458	1	1	1	1
0.642857143	0.610285982	1	1.5	1.5	1
1.285714286	1.27775313	1	1	0	1
0.785714286	1.012674777	1	1.5	1.5	1
0.571428571	1.115749954	1	2.5	1.5	1
0.357142857	0.811272621	1	1.5	1.5	1
0.714285714	0.880630572	1	1	1	1
0.642857143	1.108869621	1	0.5	0.5	1
0.857142857	0.742307489	1	1.5	1.5	1
0.357142857	0.479157424	1	1	0	1
0.714285714	0.958314847	1	2	2	1
0.642857143	0.811272621	1	0.5	0.5	1
0.214285714	0.410325903	1	1	0	1
0.5	0.731925055	1	1.5	1.5	1
0.5	0.731925055	1	1	1	1
0.5	0.731925055	1	1	1	1
0.428571429	1.049781318	1	1.5	0.5	1
0.642857143	0.894997435	1	2	2	1
0.682926829	1.552951939	1	0.533333333	0.763034876	1
0.43902439	0.988933411	1	0.633333333	1.378001774	1
0.414634146	0.697578032	1	0.366666667	0.752034278	1
0.951219512	1.267823553	1	0.433333333	1.145522685	1
0.487804878	0.768969891	1	0.366666667	0.70632067	1
0.341463415	0.684666773	1	0.366666667	0.835995747	1
0.463414634	0.913250987	1	0.566666667	0.955103252	1
0.487804878	0.940211476	1	0.466666667	0.956846673	1
0.829268293	1.395156063	1	0.566666667	1.145522685	1
0.804878049	1.253668027	1	0.344827586	0.543035026	1
0.243902439	0.575113469	1	0.4	1.280624847	1
0.731707317	0.988331687	1	0.8	1.194431524	1
0.902439024	1.832030435	1	0.482758621	0.675721308	1
0.902439024	1.44500617	1	0.366666667	1.048279013	1
0.756097561	1.26453477	1	0.433333333	1.453348624	1
0.317073171	0.560445136	1	0.233333333	0.495535625	1
0.487804878	0.736569213	1	0.366666667	1.110055054	1
0.463414634	0.858176199	1	0.1	0.395811403	1
0.487804878	0.768969891	1	0.466666667	1.647894279	1
0.536585366	0.913250987	1	0.266666667	0.573488351	1
1.024390244	1.537939782	1	0.766666667	1.174260997	1
0.463414634	0.628492621	1	0.433333333	0.61553951	1
0.56097561	0.988933411	1	0.366666667	0.604611905	1
0.43902439	0.827832329	1	0.6	0.840634681	1
0.390243902	0.880078954	1	0.233333333	0.66749948	1
0.536585366	0.858176199	1	0.333333333	0.699205899	1
0.620689655	1.063948181	1	0.47826087	1.189430453	1
0.379310345	1.063948181	1	0.72173913	2.301409119	1
1.275862069	1.759634596	1	2.052173913	3.003891616	1
0.310344828	0.53197409	1	0.504347826	0.972436769	1
0.275862069	0.581113777	1	0.234782609	0.516348968	1
0.413793103	0.670421452	1	0.626086957	1.517783679	1
0.344827586	0.657889104	1	0.495652174	0.935985071	1
0.724137931	2.226742661	1	0.843478261	1.863103089	1
0.206896552	0.482758621	1	0.417391304	0.977864654	1
0.379310345	0.665079363	1	0.417391304	0.632216373	1
0.413793103	0.766417613	1	0.47826087	0.907436198	1
0.965517241	1.956117876	1	0.403508772	1.699944778	1
0.482758621	0.675721308	1	0.443478261	0.648628042	1
0.517241379	1.070632738	1	0.347826087	0.746510471	1
0.413793103	0.670421452	1	0.350877193	0.577083656	1
0.533333333	1.096024562	1	0.611111111	0.890623308	1
0.514285714	1.556028435	1	0.444444444	0.895806416	1
0.257142857	0.632885628	1	0.277777778	0.730719247	1
0.438095238	0.729302465	1	0.333333333	0.471404521	1
0.866666667	1.662279941	1	0.611111111	0.890623308	1
0.561904762	0.872039858	1	0.777777778	0.974996043	1
0.285714286	0.628138379	1	0.111111111	0.314269681	1
0.619047619	0.909012571	1	0.777777778	1.314684396	1
0.466666667	1.014810953	1	0.5	0.763762616	1
0.2	0.638450505	1	0.388888889	0.590563656	1
0.428571429	0.934595842	1	0.444444444	0.496903995	1
0.380952381	0.877018243	1	0.611111111	0.950957932	1
0.428571429	1.076653925	1	0.888888889	1.2862041	1
0.314285714	0.759878257	1	0.444444444	0.831479419	1
0.447368421	1.250207739	1	0.536842105	1.375044698	1
0.105263158	0.347129104	1	0.347368421	0.778235806	1
0.342105263	0.659996642	1	0.484210526	0.960955203	1
0.421052632	0.693259993	1	0.410526316	0.623989488	1
0.4	0.734846923	1	0.386363636	0.851893855	1
0.4	0.583095189	1	0.318181818	1.128609911	1
0.95	1.745709025	1	0.357954545	1.006932966	1
1.05	1.203120942	1	0.681818182	0.977536962	1
0.45	0.497493719	1	0.522727273	1.318377728	1
0.05	0.217944947	1	0.289772727	0.604065727	1
0.25	0.433012702	1	0.340909091	0.946120832	1
0.35	0.90967027	1	0.414772727	0.984890369	1
0.315789474	0.729284551	1	0.5625	0.883280623	1
0.75	0.829156198	1	0.392045455	1.086980972	1
1.3	3.195309062	1	0.386363636	1.112244028	1
0.4	0.583095189	1	0.3125	0.629811029	1
0.3	0.9	1	0.295454545	0.55716594	1
0.45	0.804673847	1	0.5	1.360982266	1
0.1	0.3	1	0.295454545	0.514761439	1
0.45	0.589491306	1	0.528409091	1.086743348	1
0.5	0.591607978	1	0.448863636	1.724719629	1
1.25	1.840516232	1	1.357954545	1.828512907	1
0.35	0.726291952	1	0.420454545	0.93202603	1
0.2	0.4	1	0.3125	0.690077812	1
0.5	0.670820393	1	0.363636364	0.973300596	1
0.2	0.4	1	0.1875	0.418414893	1
0.526315789	0.9385555	1	0.392045455	0.959251791	1
0.6	0.663324958	1	0.426136364	0.765149171	1
0.5	0.921954446	1	0.448863636	1.070099222	1
0.45	0.668954408	1	0.323863636	0.955069526	1
0.2	0.4	1	0.443181818	1.009702415	1
0.25	0.536190265	1	0.272727273	0.548288095	1
0.4	0.583095189	1	0.363636364	0.771389216	1
0.25	0.433012702	1	0.397727273	0.649121307	1
0.4	0.583095189	1	0.272727273	0.568636182	1
0.45	0.920597632	1	0.460227273	0.958578466	1
0.35	0.476969601	1	0.397727273	0.873079356	1
0.7	0.781024968	1	0.795454545	0.78565391	1
0.45	0.668954408	1	0.3125	0.673409321	1
0.35	0.572276157	1	0.443181818	0.712836118	1
0.238095238	0.42591771	1	0.536585366	0.93957855	1
0.476190476	0.663256585	1	0.678787879	0.947007272	1
0.380952381	1.090049823	1	0.636363636	1.410312276	1
0.238095238	0.42591771	1	0.303030303	0.617170891	1
3.095238095	12.7313066	1	0.909090909	4.749249614	1
0.428571429	1.094202409	1	0.248484848	0.565750353	1
0.285714286	0.547101204	1	0.31097561	1.222602791	1
0.428571429	0.583211844	1	0.660606061	0.90451373	1
0.428571429	0.659828879	1	0.406060606	1.245096904	1
1.19047619	1.592214619	1	1.493902439	2.490217326	1
0.476190476	0.957131012	1	0.478787879	1.012574749	1
1.238095238	2.775826979	1	0.6	0.932900332	1
0.380952381	0.785353452	1	0.351515152	0.711856817	1
0.476190476	0.85183542	1	0.715151515	1.476301934	1
0.142857143	0.349927106	1	0.193939394	0.4249345	1
0.523809524	0.73153769	1	0.327272727	0.748036917	1
1.142857143	2.747912009	1	1.006060606	1.141487438	1
0.476190476	0.793968191	1	0.478787879	1.115118577	1
0.428571429	0.659828879	1	0.981818182	1.157179053	1
0.421052632	0.935599412	1	0.537142857	1.476498893	1
0.684210526	0.729284551	1	0.577142857	0.802526622	1
2.631578947	6.944975665	1	0.857142857	3.493200392	1
0.315789474	0.566859453	1	0.344827586	1.266977453	1
1.684210526	1.299904109	1	2.217142857	1.778841632	1
2.473684211	2.562244515	1	0.222857143	0.587043787	1
0.736842105	0.964752778	1	0.177142857	0.410634154	1
0.894736842	1.020564181	1	0.485714286	0.949328441	1
0.631578947	0.740591962	1	0.482758621	0.869166187	1
1.263157895	1.516301083	1	0.188571429	0.432779342	1
1.052631579	1.503458617	1	0.245714286	0.53683882	1
0.631578947	0.984646681	1	0.165714286	0.491029738	1
0.736842105	0.84865871	1	0.474285714	0.75454541	1
1.473684211	2.347864002	1	0.371428571	0.736234213	1
0.578947368	0.748035284	1	0.308571429	0.530967542	1
0.631578947	0.808541658	1	0.451428571	0.714491399	1
0.947368421	1.276247963	1	0.365714286	0.816243261	1
1.315789474	1.623920907	1	0.365714286	0.626072957	1
0.421052632	0.590788008	1	0.542857143	0.886174995	1
0.368421053	0.482376389	1	0.154285714	0.405915443	1
0.842105263	1.039390403	1	0.2	0.55549206	1
0.894736842	1.165049664	1	0.274285714	0.53896348	1
0.736842105	0.84865871	1	0.245714286	0.53683882	1
1.736842105	2.551410451	1	0.222857143	0.525403635	1
0.315789474	0.729284551	1	0.228571429	0.494871659	1
1.526315789	1.902032737	1	0.365714286	1.257194804	1
0.578947368	1.09139165	1	0.251428571	0.720861163	1
0.684210526	1.028674752	1	0.434285714	0.928883464	1
0.368421053	0.665742665	1	0.394285714	0.594230767	1
0.736842105	0.964752778	1	0.628571429	1.192493529	1
2.578947368	3.856857044	1	0.274285714	0.795825845	1
0.736842105	1.068304375	1	0.24	0.575301163	1
1.210526316	1.004146528	1	0.445714286	0.706032317	1
0.526315789	0.751729308	1	0.628571429	0.83787876	1
0.526315789	0.751729308	1	0.348571429	0.666492494	1
0.368421053	0.58133479	1	0.274285714	0.517324356	1
0.894736842	1.165049664	1	0.565714286	0.688660338	1
0.413793103	1.017679625	1	0.421875	0.844183916	1
0.620689655	1.362396294	1	0.9375	1.712773701	1
0.25862069	0.543308664	1	0.15625	0.458214947	1
0.568965517	0.697583735	1	0.9140625	0.943955638	1
0.362068966	0.661718657	1	0.708661417	1.261858623	1
0.431034483	0.697583735	1	0.359375	0.74722795	1
0.25862069	0.543308664	1	0.3515625	0.538949263	1
0.24137931	0.7725985	1	0.671875	1.442162953	1
0.931034483	2.462561527	1	1.4453125	2.007052385	1
0.775862069	1.017825665	1	0.7265625	0.924618534	1
0.448275862	0.985627995	1	0.5625	1.604437207	1
0.517241379	0.675721308	1	0.546875	0.808735268	1
0.379310345	0.582135966	1	0.421875	0.632571327	1
0.214285714	0.557874977	1	1.067039106	1.757975491	1
0.071428571	0.257539377	1	0.363128492	0.722335783	1
0.214285714	0.410325903	1	0.709497207	1.652649565	1
0.357142857	0.717848259	1	0.303370787	0.872868117	1
0.285714286	0.451753951	1	0.659217877	1.688297365	1
0.928571429	1.222660198	1	0.642458101	1.065238763	1
0.357142857	0.811272621	1	0.329608939	0.824055487	1
0.428571429	0.494871659	1	0.731843575	1.995985484	1
0.714285714	1.097306535	1	0.38547486	0.89193229	1
0.142857143	0.349927106	1	0.312849162	0.571582372	1
0.785714286	1.080910425	1	0.491620112	1.095285555	1
0.571428571	1.237179148	1	0.303370787	0.588360785	1
0.285714286	0.451753951	1	0.368715084	0.586937914	1
2.285714286	3.431546328	1	0.541899441	0.928853905	1
0.428571429	0.903507903	1	0.318435754	0.750601852	1
0.928571429	1.830857945	1	0.351955307	0.655133641	1
0.571428571	1.115749954	1	0.279329609	0.651742484	1
0.571428571	0.820651807	1	0.195530726	0.42384529	1
0.5	1.052208562	1	0.251396648	0.557764647	1
1.357142857	0.894997435	1	1.363128492	1.170867625	1
0.928571429	1.09962888	1	0.536312849	0.7713949	1
0.357142857	0.610285982	1	0.329608939	0.515421792	1
1.5	2.471263413	1	0.709497207	1.160075741	1
0.5	0.731925055	1	0.48603352	0.807489674	1
0.714285714	0.880630572	1	0.508379888	0.786539803	1
0.428571429	0.728431359	1	0.569832402	1.138157619	1
0.571428571	0.820651807	1	0.51396648	0.793532107	1
0.357142857	0.610285982	1	0.312849162	0.600188271	1
0.428571429	0.903507903	1	0.413407821	0.75267798	1
0.857142857	1.059456927	1	0.441340782	0.770018059	1
0.357142857	0.610285982	1	0.189944134	0.45796428	1
0.428571429	0.622699849	1	0.804469274	1.394635421	1
1.071428571	1.279748062	1	0.290502793	0.638144371	1
0.357142857	0.479157424	1	0.268156425	0.534447408	1
0.642857143	0.894997435	1	0.284916201	0.551631778	1
0.857142857	1.355261854	1	0.340782123	0.885047392	1
0.5	0.823754471	1	0.446927374	0.866011889	1
0.285714286	0.589015089	1	0.374301676	0.700844613	1
0.214285714	0.410325903	1	0.329608939	0.666656263	1
2.071428571	2.218889224	1	1.754189944	1.322737042	1
0.357142857	0.610285982	1	0.346368715	0.70324523	1
0.428571429	0.728431359	1	0.234636872	0.449364862	1
0.642857143	1.04246568	1	0.418994413	0.675076735	1
1.285714286	3.410667539	1	0.301675978	0.956335818	1
0.857142857	1.059456927	1	0.469273743	0.65408474	1
0.428571429	0.728431359	1	0.184357542	0.415591395	1
1.142857143	1.406979686	1	0.368715084	0.632741682	1
0.785714286	1.14508711	1	0.396648045	0.712372654	1
0.5	0.731925055	1	0.597765363	0.855606244	1
1	1.362770288	1	0.474860335	0.749811416	1
0.214285714	0.410325903	1	0.184357542	0.441658891	1
0.357142857	0.811272621	1	0.245810056	0.603455402	1
0.714285714	0.880630572	1	0.430167598	0.65959652	1
1.142857143	1.245399698	1	0.418994413	0.863846856	1
1.071428571	1.579524599	1	0.262569832	0.610244103	1
0.357142857	0.610285982	1	0.17877095	0.450197533	1
0.428571429	0.494871659	1	0.759776536	0.749936277	1
0.928571429	1.66751679	1	0.443820225	1.043810549	1
0.571428571	0.903507903	1	0.296089385	0.594703168	1
1	0.845154255	1	0.318435754	0.573381433	1
0.857142857	1.355261854	1	0.240223464	0.488243866	1
1	1.511857892	1	0.363128492	0.66600052	1
1.071428571	1.032630878	1	1.027932961	0.976998983	1
1.357142857	2.607876609	1	0.441340782	0.798511458	1
0.411764706	0.826674666	1	0.571428571	0.583211844	1
0.338235294	0.917321775	1	0.904761905	1.687623347	1
0.323529412	0.775378019	1	0.428571429	0.583211844	1
0.088235294	0.283636787	1	0.952380952	2.214157702	1
0.529411765	1.810675761	1	0.19047619	0.499432785	1
0.264705882	0.473337557	1	0.333333333	0.471404521	1
0.367647059	0.511756254	1	0.19047619	0.392676726	1
0.397058824	1.126416832	1	1.142857143	1.958758457	1
0.029411765	0.168957725	1	0.047619048	0.212958855	1
0.279411765	0.614663663	1	0.857142857	1.081696828	1
0.441176471	0.735294118	1	0.666666667	0.776643163	1
0.705882353	1.790980864	1	1.095238095	1.268848819	1
0.545454545	2.027700729	1	0.090909091	0.287479787	1
0.25	0.569090183	1	0.303030303	0.626913966	1
0.431818182	1.053084803	1	0.393939394	0.776136271	1
0.295454545	0.693461196	1	0.363636364	0.540380439	1
0.204545455	0.456246816	1	0.363636364	0.809720559	1
0.295454545	0.546873155	1	0.606060606	0.693668069	1
1.318181818	1.843572708	1	2.242424242	2.28340924	1
0.204545455	0.403369076	1	0.484848485	0.557114434	1
0.386363636	0.982018077	1	0.606060606	0.982865136	1
0.863636364	1.217129804	1	1.454545455	1.37269717	1
0.318181818	0.465770489	1	0.212121212	0.477212598	1
0.136363636	0.343174293	1	0.03030303	0.171419826	1
0.204545455	0.456246816	1	0.121212121	0.408810229	1
0.5	1.658312395	1	0.090909091	0.287479787	1
0.590909091	1.957714133	1	0.333333333	0.586032715	1
0.204545455	0.403369076	1	0.333333333	0.531816023	1
0.659090909	0.561782141	1	0.878787879	0.685679303	1
0.435897436	0.545135683	1	NaN	NaN	1
0.461538462	0.592524103	1	NaN	NaN	1
1.205128205	2.040355514	1	NaN	NaN	1
0.333333333	0.613244141	1	NaN	NaN	1
0.564102564	1.515642739	1	NaN	NaN	1
0.58974359	0.95321181	1	NaN	NaN	1
1.666666667	0.995717325	1	NaN	NaN	1
0.333333333	0.569900276	1	NaN	NaN	1
0.256410256	0.491880156	1	NaN	NaN	1
0.307692308	0.685148165	1	NaN	NaN	1
0.025641026	0.158061898	1	NaN	NaN	1
0.487179487	0.843429959	1	NaN	NaN	1
0.541666667	0.675719781	1	0.75	0.829156198	1
0.708333333	2.776075868	1	0.25	0.433012702	1
0.6875	1.445629188	1	0.5	0.866025404	1
0.416666667	0.640095479	1	0	0	1
0.541666667	0.644151035	1	1	0	1
1.020833333	2.145631058	1	2.25	3.897114317	1
0.395833333	0.699392097	1	0	0	1
0.833333333	0.799305254	1	1.25	0.829156198	1
0.541666667	0.956520024	1	1	0	1
0.1875	0.485465842	1	2.5	4.330127019	1
0.3125	0.617665295	1	0.5	0.5	1
0.291666667	1.719475857	1	1.75	3.031088913	1
1	1.118033989	1	1	0.707106781	1
1.9375	4.079451812	1	11.25	5.539629952	1
0.75	1.444818328	1	0.680851064	1.0936253	1
1.8	2.123676058	1	1.425531915	1.105973738	1
0.125	0.330718914	1	0.659574468	2.372507388	1
0.25	0.536190265	1	0.659574468	0.806267886	1
0.225	0.473682383	1	0.319148936	0.587326542	1
0.375	0.695970545	1	0.617021277	0.864259405	1
0.8	0.781024968	1	0.957446809	0.713321473	1
0.175	0.440879802	1	0.744680851	1.815630541	1
0.225	0.417582327	1	0.489361702	0.540777235	1
0.225	0.473682383	1	0.978723404	1.682062585	1
0.275	0.631961233	1	0.468085106	0.794959221	1
0.45	0.589491306	1	0.361702128	0.522902371	1
0.3	0.458257569	1	0.255319149	0.524630979	1
0.25	0.580947502	1	1.70212766	2.584033575	1
2.575	1.137706025	1	3.234042553	1.133864902	1
0.1	0.3	1	0.382978723	1.32974468	1
0.2	0.458257569	1	0.595744681	0.704380653	1
0.85	0.691013748	1	0.893617021	0.591933095	1
0.15	0.357071421	1	2.29787234	3.752530458	1
0.5	0.591607978	1	1.361702128	0.932293715	1
0.125	0.330718914	1	0.234042553	0.690752472	1
0.4	0.538516481	1	0.276595745	0.447314809	1
0.35	0.526782688	1	0.531914894	0.679519975	1
0.1	0.3	1	0.70212766	1.089893487	1
0.375	0.659071316	1	1.489361702	2.395672876	1
0.025	0.15612495	1	1.382978723	2.589283902	1
0.075	0.263391344	1	0.255319149	0.524630979	1
0.15	0.476969601	1	1.127659574	1.721170078	1
0.386666667	0.846850374	1	0.666666667	0.471404521	1
0.44	0.678036381	1	0.666666667	0.942809042	1
0.546666667	0.572557615	1	0.333333333	0.471404521	1
2.6	2.476556749	1	2	1.632993162	1
0.666666667	1.89970758	1	0.666666667	0.942809042	1
0.293333333	0.483689524	1	0	0	1
0.28	0.47777261	1	0.666666667	0.471404521	1
0.426666667	0.768953112	1	0.333333333	0.471404521	1
0.72	0.623110477	1	0.333333333	0.471404521	1
0.986666667	0.999911107	1	2	0	1
0.293333333	0.455289895	1	0	0	1
0.48	0.49959984	1	0.666666667	0.471404521	1
2.36	0.932952303	1	1.666666667	0.942809042	1
0.266666667	0.884433277	1	0.333333333	0.471404521	1
3.053333333	1.431952824	1	3	0.816496581	1
1.653333333	1.693070846	1	1	0.816496581	1
0.24	0.457238085	1	0	0	1
0.266666667	0.471404521	1	0	0	1
0.293333333	0.483689524	1	0.666666667	0.942809042	1
0.333333333	1.366768289	1	0.090909091	0.287479787	1
0.416666667	1.366768289	1	0.242424242	0.652747249	1
0.729166667	2.899278526	1	0.121212121	0.408810229	1
0.239583333	0.624913188	1	0.484848485	0.609083371	1
0.239583333	0.703337159	1	0.272727273	0.896887793	1
0.333333333	0.953793595	1	0.303030303	0.521353046	1
0.40625	1.490093153	1	0.575757576	1.303382616	1
0.3125	0.781458306	1	0.575757576	1.155495513	1
0.697916667	0.77888531	1	0.848484848	0.783202908	1
0.197916667	0.896983274	1	0.060606061	0.238606299	1
0.208333333	1.257615689	1	0.727272727	2.048986849	1
0.1875	0.781458306	1	0.424242424	1.43612068	1
0.416666667	1.717960677	1	0.393939394	1.126523048	1
0.572916667	1.539377523	1	0.787878788	1.19993878	1
0.104166667	0.467242948	1	0.060606061	0.238606299	1
0.208333333	0.840593375	1	0.151515152	0.35855029	1
0.296296296	0.830654129	1	0.260869565	0.463201647	1
0.296296296	0.565345834	1	0.467391304	0.877881429	1
0.314814815	0.502735999	1	0.673913043	1.422709415	1
0.851851852	2.058473071	1	0.554347826	0.889114489	1
0.314814815	1.167841854	1	0.282608696	1.164008133	1
0.62962963	0.967935877	1	0.836956522	0.850539137	1
0.111111111	0.368513866	1	0.315217391	1.178884401	1
0.611111111	1.432644106	1	0.554347826	0.631838766	1
0.111111111	0.368513866	1	0.02173913	0.14583052	1
0.555555556	0.936238864	1	0.641304348	1.038199965	1
0.018518519	0.13481685	1	0.02173913	0.14583052	1
0.148148148	0.487146164	1	0.152173913	0.690538268	1
0.222222222	0.41573971	1	0.456521739	0.597331811	1
0.277777778	0.558326423	1	0.326086957	0.491419763	1
0.277777778	0.524110063	1	0.423913043	0.755180595	1
0.1	0.3	1	0.5	0.763762616	1
0.2	0.6	1	0.833333333	1.213351648	1
0.4	1.2	1	0.166666667	0.372677996	1
0.1	0.3	1	0.166666667	0.372677996	1
0.1	0.3	1	0	0	1
0.1	0.3	1	0.666666667	1.105541597	1
0.4	0.663324958	1	1	1.527525232	1
0	0	1	0.166666667	0.372677996	1
0	0	1	0.5	1.118033989	1
0.2	0.4	1	0.333333333	0.471404521	1
0.1	0.3	1	NaN	NaN	1
0.428571429	0.494871659	1	NaN	NaN	1
0.428571429	0.728431359	1	NaN	NaN	1
0.571428571	0.728431359	1	NaN	NaN	1
0.857142857	1.124858268	1	NaN	NaN	1
0.285714286	0.699854212	1	NaN	NaN	1
0.285714286	0.451753951	1	NaN	NaN	1
0.857142857	1.059456927	1	NaN	NaN	1
0.5	1.546886273	1	NaN	NaN	1
0.428571429	0.622699849	1	NaN	NaN	1
0.142857143	0.349927106	1	NaN	NaN	1
0.5	1.052208562	1	NaN	NaN	1
1	2	1	NaN	NaN	1
0.428571429	0.903507903	1	NaN	NaN	1
0.642857143	0.610285982	1	NaN	NaN	1
0.928571429	0.960973146	1	NaN	NaN	1
0.714285714	2.575393768	1	NaN	NaN	1
0.285714286	0.589015089	1	NaN	NaN	1
0.428571429	0.622699849	1	NaN	NaN	1
3	1.414213562	1	NaN	NaN	1
0.142857143	0.349927106	1	NaN	NaN	1
0.285714286	0.795394909	1	NaN	NaN	1
0.625	0.695970545	1	NaN	NaN	1
0.75	0.829156198	1	NaN	NaN	1
0.125	0.330718914	1	NaN	NaN	1
0.625	0.695970545	1	NaN	NaN	1
2.625	0.484122918	1	NaN	NaN	1
0.375	0.695970545	1	NaN	NaN	1
1.375	1.72753437	1	NaN	NaN	1
0.125	0.330718914	1	NaN	NaN	1
2.25	1.299038106	1	NaN	NaN	1
0.125	0.330718914	1	NaN	NaN	1
0.125	0.330718914	1	NaN	NaN	1
1.75	1.479019946	1	NaN	NaN	1
0.272727273	0.616575453	1	NaN	NaN	1
0.545454545	0.987525499	1	NaN	NaN	1
4	1.858640755	1	NaN	NaN	1
0.545454545	0.655554777	1	NaN	NaN	1
0.181818182	0.385694608	1	NaN	NaN	1
0.181818182	0.574959575	1	NaN	NaN	1
0.090909091	0.287479787	1	NaN	NaN	1
3.636363636	3.418471941	1	NaN	NaN	1
0.666666667	0.666666667	1	NaN	NaN	1
1.222222222	1.474055462	1	NaN	NaN	1
4.444444444	1.49897084	1	NaN	NaN	1
0.111111111	0.314269681	1	NaN	NaN	1
0.222222222	0.628539361	1	NaN	NaN	1
0.444444444	0.684934889	1	NaN	NaN	1
0.555555556	0.955813919	1	NaN	NaN	1
4.888888889	1.5234788	1	NaN	NaN	1
0.333333333	0.666666667	1	NaN	NaN	1
0.111111111	0.314269681	1	NaN	NaN	1
0.333333333	0.942809042	1	NaN	NaN	1
1.25	1.010362971	1	3	2.397915762	1
0.25	0.595119036	1	2.125	2.204399011	1
0.75	1.361677887	1	1.25	1.984313483	1
0.083333333	0.276385399	1	0.25	0.661437828	1
0.083333333	0.276385399	1	0.375	0.992156742	1
0.416666667	0.759202798	1	0	0	1
1.583333333	1.656217243	1	2.625	2.232571387	1
0.083333333	0.276385399	1	0.25	0.661437828	1
0.25	0.595119036	1	0.75	1.089724736	1
0.25	0.433012702	1	0	0	1
1.333333333	2.054804668	1	3.75	3.381937315	1
0.166666667	0.372677996	1	0	0	1
0.333333333	0.849836586	1	0.125	0.330718914	1
0	0	1	0.125	0.330718914	1
0	0	1	0.375	0.992156742	1
6.166666667	2.967415636	1	7	2.783882181	1
2.75	2.005201569	1	3.875	2.315032397	1
0	0	1	0.578947368	0.990257249	1
1	0	1	0.315789474	0.566859453	1
1	0	1	0.421052632	0.674013078	1
0	0	1	0.631578947	1.384520678	1
0	0	1	0.105263158	0.306892205	1
0	0	1	0.421052632	1.183918093	1
1	0	1	0.315789474	0.729284551	1
0	0	1	0.421052632	0.748035284	1
0	0	1	0.263157895	0.546963413	1
0	0	1	0.315789474	0.566859453	1
0	0	1	0.526315789	0.880694765	1
0	0	1	0.315789474	0.729284551	1
7	0	1	8	1.946657054	1
1	0	1	2.368421053	1.422026956	1
0	0	1	0.210526316	0.694258208	1
0	0	1	0.052631579	0.223296878	1
0	0	1	0.052631579	0.223296878	1
1	0	1	0.052631579	0.223296878	1
0	0	1	0.210526316	0.521026049	1
0	0	1	1.473684211	1.697317421	1
2	0	1	0.157894737	0.488085184	1
0	0	1	0.894736842	1.165049664	1
0	0	1	0.052631579	0.223296878	1
2	0	1	0.157894737	0.488085184	1
2	0	1	0.315789474	0.653140718	1
0.5	0.866025404	1	5.923076923	3.19763226	1
0	0	1	0.538461538	0.634323942	1
0.75	0.829156198	1	0.307692308	0.605692913	1
0.75	1.299038106	1	0.307692308	0.605692913	1
0.25	0.433012702	1	0.153846154	0.53293871	1
0	0	1	0.307692308	0.461538462	1
0.5	0.866025404	1	0	0	1
0	0	1	0.307692308	0.605692913	1
0	0	1	0.076923077	0.266469355	1
0	0	1	0.153846154	0.53293871	1
0	0	1	0.538461538	1.082403637	1
0.25	0.433012702	1	0.307692308	0.605692913	1
0.5	0.790569415	1	0	0	1
0.3125	0.463512405	1	0	0	1
0.5	0.935414347	1	2	0	1
0.3125	0.582961191	1	2	0	1
0.9375	2.435896909	1	0	0	1
0.125	0.484122918	1	0	0	1
1.5	0.790569415	1	0	0	1
0.8125	0.634305723	1	0	0	1
0.125	0.484122918	1	0	0	1
0.0625	0.242061459	1	0	0	1
0.25	0.433012702	1	1	0	1
0.0625	0.242061459	1	0	0	1
0.25	0.433012702	1	0	0	1
0.3125	0.463512405	1	0	0	1
0.3125	0.768012858	1	0	0	1
0.75	1.984313483	1	0.1	0.3	1
0	0	1	0.4	0.916515139	1
0.125	0.330718914	1	0.2	0.6	1
0.25	0.661437828	1	0.1	0.3	1
0	0	1	0.4	1.2	1
0.375	0.992156742	1	0	0	1
0.375	0.484122918	1	0.4	0.663324958	1
0.25	0.661437828	1	0.2	0.6	1
0.5	0.707106781	1	0	0	1
0.375	0.695970545	1	1	1	1
0.25	0.661437828	1	0	0	1
0.125	0.330718914	1	0.2	0.4	1
0.5625	0.609174647	1	0	0	1
0.6875	1.927392993	1	0	0	1
0.5625	1.223149112	1	0	0	1
0.3125	0.982264603	1	0	0	1
0.25	0.75	1	0	0	1
0.3125	0.582961191	1	0	0	1
0.125	0.330718914	1	0	0	1
0.3125	0.681794507	1	0	0	1
0.25	0.75	1	0	0	1
0.125	0.484122918	1	0	0	1
0.375	0.59947894	1	0	0	1
1.125	1.111024302	1	1	0	1
0.125	0.330718914	1	0	0	1
0.1875	0.526634361	1	0	0	1
0.8125	0.726184377	1	1	0	1
0.25	0.75	1	0	0	1
0.1875	0.526634361	1	0	0	1
0.6875	0.845484329	1	2	0	1
0.375	0.695970545	1	0	0	1
0.3125	0.681794507	1	0	0	1
0.5	0.707106781	1	0	0	1
0.375	0.695970545	1	0	0	1
0.666666667	0.666666667	1	1	0	1
0.611111111	0.950957932	1	0	0	1
0.888888889	2.370081001	1	0.5	0.5	1
0.296296296	0.597204278	1	0.5	0.5	1
0.62962963	0.867014808	1	0.5	0.5	1
0.333333333	0.769800359	1	0.5	0.5	1
0.222222222	0.41573971	1	0.5	0.5	1
0.185185185	0.474305499	1	0	0	1
0.444444444	0.628539361	1	0.5	0.5	1
0.296296296	0.495521784	1	0.5	0.5	1
0.203703704	0.486089065	1	0	0	1
0.259259259	0.550595139	1	0	0	1
0.166666667	0.419435246	1	0	0	1
0.148148148	0.487146164	1	1	1	1
0.296296296	0.565345834	1	0.5	0.5	1
1.517241379	3.539147469	1	1.5	0.5	1
0.620689655	0.887219333	1	3.5	3.5	1
0.857142857	1.156172433	1	1	1	1
0.827586207	1.510171617	1	2.5	0.5	1
0.482758621	0.724958484	1	4	1	1
0.517241379	0.814552539	1	1	1	1
0.413793103	0.720021139	1	2.5	0.5	1
0.517241379	0.814552539	1	1.5	0.5	1
0.896551724	0.959339844	1	1.5	1.5	1
0.310344828	0.593263812	1	4	1	1
0.24137931	1.277259254	1	1	1	1
0.517241379	1.004153088	1	0.5	0.5	1
0.379310345	0.715049702	1	0	0	1
0.517241379	0.724958484	1	0	0	1
1.379310345	1.374993244	1	2	1	1
0.413793103	0.891230895	1	1.5	1.5	1
0.551724138	1.002968246	1	0	0	1
0.034482759	0.182465608	1	2	1	1
0.482758621	0.771057923	1	1	1	1
0.137931034	0.344827586	1	0.5	0.5	1
0.655172414	1.122677282	1	1	1	1
0.620689655	0.887219333	1	2	1	1
0.448275862	1.35407958	1	3	2	1
0.206896552	0.482758621	1	1.5	0.5	1
0.448275862	0.562396773	1	2	0	1
0.24137931	0.677478714	1	2	1	1
0.517241379	0.932948225	1	2.5	1.5	1
0.620689655	0.847462464	1	2	2	1
0.275862069	0.51838953	1	0.5	0.5	1
0.482758621	0.564507088	1	0.5	0.5	1
0.517241379	0.855839562	1	1	0	1
0.4375	1.143937826	1	0	0	1
0.5	0.829156198	1	0.5	0.5	1
0.625	1.340475662	1	1.5	0.5	1
0.5625	1.170937125	1	0	0	1
0.5	1.145643924	1	0	0	1
0.65625	0.887742044	1	0.5	0.5	1
0.1875	0.582961191	1	0	0	1
0.21875	0.738849401	1	0	0	1
0.494949495	0.97828687	1	0.414634146	0.764314128	1
9.171717172	3.550616404	1	9.731707317	2.905204667	1
0.676767677	2.616298113	1	0.292682927	0.634146341	1
0.434343434	1.026533011	1	0.365853659	0.956520563	1
0.151515152	0.641394257	1	0.195121951	0.83284737	1
0.171717172	0.450373673	1	0.219512195	0.469155709	1
0.393939394	0.632745849	1	0.12195122	0.32722946	1
0.232323232	0.467710582	1	0.219512195	0.469155709	1
0.121212121	0.408810229	1	0.12195122	0.394790587	1
0.121212121	0.497929598	1	0.073170732	0.260416543	1
0.424242424	0.711960008	1	0.414634146	0.623742042	1
0.575757576	1.155495513	1	0.609756098	1.20725548	1
2.434343434	1.156113449	1	2.902439024	1.205776302	1
1.057142857	2.069407881	1	1	0	1
1.714285714	1.613716714	1	0	0	1
0.742857143	0.873183245	1	2	0	1
0.457142857	0.839825055	1	2	0	1
0.6	1.335236737	1	0	0	1
0.542857143	1.480209583	1	0	0	1
0.657142857	2.013424335	1	0	0	1
2.285714286	2.432769481	1	2	0	1
0.571428571	1.479106183	1	0	0	1
0.457142857	1.203396554	1	0	0	1
0.628571429	1.72520333	1	0	0	1
0.257142857	1.02379845	1	0	0	1
0.685714286	1.736522446	1	0	0	1
0.714285714	1.232220494	1	1	0	1
0.657142857	0.954473891	1	2	0	1
0.314285714	1.062918585	1	0	0	1
1	1.069044968	1	3	0	1
0.4	0.8	1	0	0	1
0.371428571	0.679735843	1	1	0	1
0.6	0.991391518	1	0	0	1
0.371428571	1.513476873	1	0	0	1
0.461538462	2.000591628	1	0.551282051	2.720517654	1
0.215384615	0.813204633	1	0.128205128	0.434386522	1
0.8	2.614751054	1	0.58974359	1.771830123	1
0.523076923	1.21664978	1	0.653846154	1.174809565	1
1.734375	2.123103474	1	1.846153846	1.955117696	1
0.630769231	2.130866424	1	0.423076923	1.344687846	1
0.246153846	0.804425628	1	0.269230769	1.205469128	1
0.125	0.375	1	0.230769231	0.59749642	1
0.369230769	0.775970475	1	0.371794872	0.988510591	1
0.461538462	1.719364132	1	0.461538462	1.558206626	1
0.523076923	1.009305813	1	0.705128205	2.486419392	1
0.296875	0.699993025	1	0.269230769	1.184007503	1
0.092307692	0.338461538	1	0.428571429	1.812142102	1
0.446153846	1.488734819	1	0.371794872	0.681419603	1
0.215384615	0.568190317	1	0.243589744	0.787496804	1
1.4	2.16119625	1	1.012820513	1.068111078	1
0.384615385	1.211385827	1	0.08974359	0.32761365	1
10.56923077	5.740461602	1	11.14102564	5.197939333	1
0.292307692	0.717325737	1	0.192307692	0.556032011	1
0.076923077	0.319022175	1	0.602564103	2.430256627	1
0.646153846	1.11535809	1	0.628205128	1.051360222	1
0.153846154	0.401181686	1	0.282051282	0.618049784	1
0.153846154	0.401181686	1	0.141025641	0.383116738	1
0.261538462	1.056509829	1	0.217948718	0.569467495	1
0.630769231	0.921023357	1	0.564102564	0.871040398	1
0.353846154	0.732346476	1	0.320512821	1.05603989	1
0.184615385	0.460511678	1	0.217948718	0.546490807	1
2.369230769	1.893870524	1	2.653846154	2.176959318	1
0.430769231	0.763982093	1	0.243589744	0.581463614	1
0.707317073	2.5590004	1	1	1.732050808	1
0.634146341	1.339022169	1	0	0	1
0.463414634	1.466663061	1	11.5	11.05667219	1
0.609756098	0.933862913	1	1	0.707106781	1
1.292682927	4.28977174	1	1	1.224744871	1
0.512195122	0.702676112	1	4	2.121320344	1
0.853658537	2.066704406	1	0	0	1
0.536585366	1.061466105	1	1.25	1.639359631	1
0.756097561	1.375402164	1	3	5.196152423	1
0.146341463	0.471684868	1	2.25	2.772634127	1
0.268292683	0.699281521	1	12	13.58307771	1
0.390243902	0.619915367	1	3.75	2.947456531	1
0.341463415	0.684666773	1	6.333333333	8.259674462	1
0.463414634	1.363237913	1	0	0	1
0.341463415	0.474200539	1	2	1.870828693	1
0.43902439	0.963954773	1	3	3.535533906	1
0.292682927	0.594441834	1	0	0	1
0.317073171	0.713597017	1	0.75	0.829156198	1
0.512195122	1.327420958	1	0.75	0.433012702	1
0.365853659	0.574078161	1	4.5	6.184658438	1
0.463414634	0.886141567	1	0	0	1
0.195121951	0.396294556	1	2.5	2.061552813	1
0.43902439	0.586381233	1	3.75	3.561951712	1
0.390243902	0.694158511	1	1.75	2.487468593	1
0.219512195	0.605349934	1	0.25	0.433012702	1
5.317073171	1.455670567	1	11	1.224744871	1
0.268292683	0.443070784	1	13.75	10.40132203	1
0.902439024	2.021890905	1	0	0	1
0.195121951	0.396294556	1	2	1.224744871	1
0.536585366	0.588406736	1	7	5.887840578	1
0.707317073	0.803768637	1	0	0	1
0.609756098	1.559831898	1	1.25	0.433012702	1
0.219512195	0.469155709	1	1.5	1.5	1
0.7	2.570992026	1	0	0	1
0.243902439	0.531013197	1	1.25	0.829156198	1
0.56097561	0.938311418	1	2.5	1.118033989	1
0.390243902	0.658084759	1	5	3.535533906	1
0.170731707	0.376274357	1	0.5	0.866025404	1
0.414634146	0.697578032	1	0.666666667	0.471404521	1
0.243902439	0.429434558	1	1.25	0.433012702	1
0.365853659	0.574078161	1	0.5	0.5	1
0.219512195	0.413916165	1	0.75	0.433012702	1
0.268292683	0.495067881	1	1.25	0.433012702	1
0.390243902	0.851914595	1	1.25	1.639359631	1
0.414634146	0.697578032	1	0.75	0.829156198	1
0.341463415	0.609268097	1	0	0	1
0.341463415	0.648064891	1	0.5	0.5	1
0.317073171	0.515090539	1	1	0	1
0.390243902	0.822786722	1	0	0	1
0.195121951	0.453684762	1	1	1.224744871	1
1.195121951	1.041094925	1	1	0.707106781	1
0.951219512	1.899309496	1	3.75	3.112474899	1
0.243902439	0.429434558	1	0.75	0.433012702	1
0	0	1	1.164383562	2.129465163	1
0	0	1	3.794520548	5.424346193	1
0	0	1	1.452054795	2.180493195	1
0	0	1	0.547945205	1.123120602	1
0	0	1	0.349315068	0.790287495	1
0	0	1	0.404109589	2.247003384	1
0	0	1	0.534246575	1.001125282	1
0.5	0.5	1	0.226027397	1.15729105	1
0	0	1	0.356164384	2.036447774	1
1	1	1	5.260273973	2.940167721	1
0	0	1	1.123287671	1.090999359	1
0	0	1	0.462068966	2.383913588	1
0	0	1	0.383561644	1.391068742	1
0	0	1	0.493150685	0.742511246	1
0	0	1	0.226027397	0.897260274	1
0.5	0.5	1	0.616438356	0.837971082	1
0	0	1	0.404109589	0.848679612	1
0	0	1	0.232876712	0.630732298	1
0	0	1	0.219178082	0.516748935	1
0	0	1	0.51369863	1.335686686	1
0	0	1	0.363013699	0.639778825	1
0	0	1	0.51369863	2.107508759	1
0	0	1	0.579310345	1.964052691	1
0	0	1	0.47260274	1.410310398	1
0	0	1	0.616438356	1.689047206	1
1	0	1	0.280821918	1.018615436	1
0	0	1	0.609589041	0.960688164	1
0	0	1	0.239726027	0.854518967	1
0	0	1	0.479452055	0.787045612	1
0.5	0.5	1	0.424657534	1.012494657	1
0	0	1	0.246575342	0.895664166	1
0	0	1	0.5	0.821375392	1
0	0	1	0.239726027	0.47260274	1
0	0	1	1.184931507	1.164564853	1
0	0	1	1.575342466	1.67510219	1
0	0	1	0.445205479	1.176428435	1
0	0	1	0.356164384	0.728478674	1
0.5	0.5	1	0.98630137	1.308488103	1
0	0	1	1.671232877	1.990076714	1
0	0	1	0.390410959	0.696107452	1
0	0	1	0.267123288	0.576848973	1
0	0	1	1.479452055	1.395782189	1
1	1	1	2.890410959	1.643264741	1
0	0	1	0.267123288	0.514063797	1
0	0	1	0.868965517	1.735055092	1
0.333333333	0.471404521	1	0.344827586	0.849984262	1
0	0	1	0.386206897	1.21590725	1
0	0	1	0.331034483	0.830912854	1
0.333333333	0.471404521	1	0.765517241	1.531345107	1
0	0	1	0.765517241	1.480977278	1
0.333333333	0.471404521	1	0.234482759	0.72410509	1
0	0	1	3.537931034	2.803989005	1
0	0	1	0.64137931	2.251974956	1
0	0	1	0.354166667	1.435989545	1
0	0	1	0.337931034	1.244134873	1
0	0	1	0.4	2.011689974	1
0.333333333	0.471404521	1	0.24137931	0.646218305	1
0	0	1	0.448275862	1.016627518	1
0	0	1	0.55862069	1.996119899	1
0	0	1	0.324137931	0.663145676	1
0	0	1	0.351724138	0.638219879	1
0	0	1	0.234482759	0.886790362	1
0.333333333	0.471404521	1	0.310344828	0.638070814	1
0	0	1	0.351724138	1.12360893	1
0	0	1	0.289655172	0.723184923	1
0	0	1	0.462068966	0.752198522	1
0	0	1	4.006896552	6.608768002	1
4.333333333	5.436502143	1	8.793103448	5.015694749	1
0	0	1	0.55862069	1.996119899	1
0	0	1	0.277777778	0.681546897	1
1	1.414213562	1	0.186206897	0.525044588	1
0	0	1	0.2	0.72015324	1
0.333333333	0.471404521	1	0.282758621	0.571790271	1
0	0	1	0.206896552	0.683767976	1
0	0	1	0.331034483	0.839171779	1
0.333333333	0.471404521	1	0.256944444	0.536792529	1
0	0	1	0.165517241	0.423675105	1
1.666666667	2.357022604	1	0.993103448	1.320901217	1
0	0	1	0.420689655	0.730318452	1
0.307692308	0.721602425	1	0.514705882	1.524241828	1
1.846153846	3.958363179	1	1.257352941	3.136587513	1
0.461538462	0.842650088	1	0.676470588	1.662220135	1
0.384615385	0.624926031	1	0.830882353	1.390911397	1
0.153846154	0.360801212	1	0.352941176	0.800086501	1
0.615384615	0.835598499	1	0.330882353	0.728163959	1
0.461538462	0.929465075	1	0.632352941	0.922024814	1
0.153846154	0.360801212	1	0.360294118	1.43318236	1
0.846153846	2.380890391	1	0.257352941	0.91552238	1
0.538461538	1.151279196	1	0.764705882	0.95667388	1
0.384615385	0.486504255	1	0.573529412	1.095662256	1
0	0	1	0.220588235	0.828634387	1
3.923076923	2.585805587	1	9.492647059	6.45458834	1
0.307692308	0.605692913	1	0.411764706	0.826674666	1
0.307692308	0.821313712	1	0.279411765	0.495437663	1
0.461538462	0.929465075	1	0.301470588	0.667742608	1
0.153846154	0.53293871	1	0.198529412	0.705231011	1
0.153846154	0.360801212	1	0.830882353	1.602182092	1
1.230769231	2.043896962	1	2.272058824	2.568092997	1
0.384615385	0.624926031	1	0.220588235	0.72447929	1
0.0625	0.242061459	1	0.828571429	2.656374697	1
0.3125	1.102199506	1	0.718309859	1.922315934	1
0.25	0.75	1	0.535211268	1.461534847	1
0.21875	0.648766859	1	0.507042254	1.527893141	1
0.65625	1.265142655	1	0.647887324	1.163997381	1
0.5	1.870828693	1	0.76056338	2.248409696	1
0.0625	0.242061459	1	0.633802817	1.436343525	1
0.1875	0.463512405	1	0.591549296	0.957953582	1
0.09375	0.384006429	1	0.535211268	1.24279315	1
0.28125	0.624218261	1	1.098591549	3.557000357	1
0.125	0.330718914	1	0.5	1.143303484	1
0.34375	0.851813323	1	0.605633803	1.514984993	1
0.125	0.330718914	1	0.661971831	1.510001044	1
0.28125	0.943211767	1	0.492957746	1.518646909	1
0.1875	0.390312375	1	0.690140845	1.228666394	1
0.21875	0.543965475	1	0.845070423	1.692134974	1
0.03125	0.173992636	1	0.366197183	0.938074693	1
0.09375	0.291480595	1	0.492957746	0.991133075	1
0.125	0.414578099	1	0.591549296	1.468710892	1
0.0625	0.242061459	1	0.211267606	0.579351093	1
0.4375	1.412831819	1	0.338028169	0.803928067	1
0.34375	0.851813323	1	0.514285714	1.092086563	1
0.375	0.649519053	1	0.971830986	1.83066086	1
0.28125	0.571968913	1	0.197183099	0.463292513	1
0.3125	0.634305723	1	0.605633803	1.080934302	1
0.4375	0.826797285	1	0.366197183	0.716789332	1
0.21875	0.543965475	1	0.281690141	0.695723326	1
0.15625	0.440835499	1	0.267605634	0.529622413	1
0.125	0.330718914	1	0.507042254	0.837051153	1
0.125	0.414578099	1	0.352112676	0.607432638	1
0.25	0.5	1	0.281690141	0.675175482	1
0.03125	0.173992636	1	0.338028169	0.580035501	1
0.15625	0.363092189	1	0.169014085	0.443606077	1
0.28125	0.514439926	1	0.323943662	0.746345989	1
0.375	0.649519053	1	0.478873239	0.962086274	1
0.28125	0.571968913	1	0.478873239	0.86982522	1
0.1875	0.390312375	1	0.352112676	0.533354823	1
0.09375	0.384006429	1	0.690140845	1.120758663	1
0.9	1.3	1	0.769230769	0.696568088	1
0.75	1.57718103	1	1.153846154	2.106625221	1
0.85	1.739971264	1	1	1.358732441	1
1.4	3.813135193	1	0.461538462	1.59881613	1
0.7	0.842614977	1	0.538461538	1.151279196	1
0.45	0.668954408	1	0.307692308	0.821313712	1
0.85	1.851350858	1	0.076923077	0.266469355	1
0.95	1.532155345	1	1.461538462	2.560510304	1
0.45	0.668954408	1	0.384615385	0.624926031	1
0.65	1.710993863	1	0.076923077	0.266469355	1
0.6	0.969535971	1	0.461538462	0.498518515	1
0.9	1.135781669	1	0.384615385	0.835598499	1
0.15	0.357071421	1	0.769230769	0.973008511	1
0.25	0.887411967	1	0.461538462	0.929465075	1
1.05	1.856744463	1	0.076923077	0.266469355	1
0.75	2.165063509	1	0.846153846	2.142828966	1
0.35	0.572276157	1	0.384615385	0.624926031	1
0.4	1.319090596	1	1.153846154	1.656973787	1
0.55	1.359227722	1	1.076923077	1.439098995	1
0.15	0.476969601	1	0.384615385	0.737820234	1
0.4	0.916515139	1	0.307692308	0.605692913	1
0.15	0.476969601	1	0.615384615	1.862110529	1
0.5	0.806225775	1	0.615384615	1.146128033	1
0.35	0.792148976	1	0.461538462	0.634323942	1
0.5	0.866025404	1	0.384615385	0.624926031	1
0.65	0.852936105	1	1.307692308	1.976189627	1
0.4	0.916515139	1	0.615384615	0.923076923	1
0.3	0.640312424	1	0.307692308	0.605692913	1
0.4	0.663324958	1	0.461538462	1.151279196	1
0.4	0.583095189	1	0.384615385	0.624926031	1
0.1	0.3	1	0.692307692	0.991084517	1
0.25	0.766485486	1	0.076923077	0.266469355	1
0	0	1	0.153846154	0.53293871	1
0.3	0.556776436	1	0.230769231	0.575639598	1
0.85	1.458595215	1	1.923076923	3.074999399	1
0.6	1.15758369	1	0.692307692	1.85574432	1
0.3	0.556776436	1	0.153846154	0.360801212	1
0.35	0.572276157	1	0.846153846	1.561367933	1
0.8	1.208304597	1	0.923076923	0.916644253	1
0.7	0.953939201	1	0	0	1
0.3	0.556776436	1	0.384615385	0.737820234	1
0.05	0.217944947	1	0.615384615	0.923076923	1
0.2	0.509901951	1	0.153846154	0.360801212	1
0.15	0.357071421	1	0.384615385	0.737820234	1
0.4	0.860232527	1	0.307692308	0.721602425	1
0.3	0.458257569	1	0.692307692	0.821313712	1
0.35	0.653834842	1	0.153846154	0.360801212	1
0.2	0.509901951	1	0.076923077	0.266469355	1
0.35	0.653834842	1	0.153846154	0.360801212	1
0	0	1	1.059701493	2.653528189	1
0.2	0.4	1	0.940298507	0.89577111	1
0	0	1	0.417910448	0.614483249	1
0.4	0.489897949	1	0.462686567	1.489549248	1
1.8	3.12409987	1	0.246268657	1.205934128	1
0.6	1.2	1	4.067164179	4.615350379	1
0.4	0.8	1	0.365671642	1.296038999	1
0	0	1	0.664179104	1.701377975	1
0	0	1	0.470149254	1.438751005	1
1	1.264911064	1	0.358208955	1.003002843	1
0.6	0.8	1	0.253731343	0.769634214	1
0.2	0.4	1	0.164179104	0.648695935	1
0	0	1	0.119402985	0.406014045	1
1	1.095445115	1	0.679104478	1.533704647	1
0.2	0.4	1	0.985074627	0.969575031	1
0.4	0.8	1	0.223880597	0.618638262	1
0.2	0.4	1	0.395522388	0.772847581	1
0.4	0.8	1	0.231343284	0.558705582	1
0.2	0.4	1	0.417910448	0.661279938	1
0	0	1	0.231343284	0.487365429	1
0	0	1	0.567164179	2.652646556	1
0.4	0.489897949	1	0.343283582	1.521509843	1
2.2	3.12409987	1	0.432835821	1.135898364	1
0	0	1	0.320895522	0.851694941	1
0	0	1	0.388059701	1.035997232	1
0.4	0.8	1	0.253731343	0.568928912	1
0.4	0.8	1	0.634328358	0.996569075	1
0	0	1	0.350746269	0.58917426	1
0	0	1	0.186567164	0.57520808	1
0.2	0.4	1	1.149253731	1.068598347	1
0.2	0.4	1	0.23880597	0.475976678	1
0.8	0.979795897	1	0.335820896	0.634152741	1
0	0	1	0.223880597	0.527480509	1
0.4	0.489897949	1	0.059701493	0.266575688	1
0.8	1.6	1	0.858208955	0.970866555	1
0	0	1	0.373134328	0.834620673	1
0	0	1	0.804511278	2.139702202	1
1.454545455	4.29298871	1	1.481203008	4.553114284	1
0.727272727	1.212878551	1	1.060150376	3.900567529	1
0	0	1	0.533834586	1.787798546	1
0	0	1	0.511278195	1.459305331	1
0.090909091	0.287479787	1	0.62406015	1.529664093	1
2.636363636	7.413412014	1	0.962406015	3.514536975	1
0.090909091	0.287479787	1	0.181818182	0.715818898	1
0.363636364	1.149919149	1	0.285714286	1.000536913	1
0.454545455	0.987525499	1	0.187969925	0.550466322	1
0.090909091	0.287479787	1	0.293233083	0.572318263	1
0.090909091	0.287479787	1	0.458646617	0.845254584	1
0.636363636	1.720080721	1	0.255639098	0.855360236	1
0.090909091	0.287479787	1	1.488721805	3.166118901	1
0	0	1	0.210526316	0.950287899	1
0.363636364	0.881396338	1	0.368421053	0.730368989	1
0	0	1	0.135338346	0.47147114	1
0.363636364	0.642824347	1	0.165413534	0.427977428	1
0.181818182	0.574959575	1	0.338345865	0.670396786	1
1.090909091	1.92847304	1	3.428571429	2.772815714	1
0	0	1	0.112781955	0.469428309	1
0.181818182	0.574959575	1	0.496240602	0.985794288	1
0.090909091	0.287479787	1	0.345864662	1.144093119	1
0	0	1	0.353383459	0.787071174	1
0.090909091	0.287479787	1	0.195488722	0.642582274	1
0.090909091	0.287479787	1	0.308270677	0.757721665	1
0	0	1	0.067669173	0.391555385	1
0.454545455	1.437398936	1	1.827067669	3.054668012	1
0.181818182	0.385694608	1	0.518796992	1.634227434	1
0	0	1	0.263157895	0.599432524	1
0	0	1	0.270676692	0.684169213	1
0.272727273	0.445361771	1	0.157894737	0.517979087	1
0.090909091	0.287479787	1	0.62406015	1.474604592	1
0.090909091	0.287479787	1	0.406015038	0.841030463	1
0.090909091	0.287479787	1	0.360902256	0.895589409	1
0.090909091	0.287479787	1	0.15037594	0.397288566	1
0	0	1	0.503759398	1.080406914	1
0.363636364	0.642824347	1	0.323308271	0.677776908	1
0.181818182	0.574959575	1	0.954887218	1.814165902	1
0.090909091	0.287479787	1	0.360902256	0.708045556	1
0	0	1	0.789473684	1.419798946	1
0.090909091	0.287479787	1	0.195488722	0.512382708	1
0.090909091	0.287479787	1	0.285714286	0.55618773	1
0.090909091	0.287479787	1	0.135338346	0.402659484	1
1.545454545	1.970862126	1	6.315789474	4.299621283	1
0.181818182	0.385694608	1	0.54887218	1.022058702	1
0	0	1	0.406015038	0.694095333	1
0.633333333	1.139688066	1	NaN	NaN	1
2.233333333	2.108448613	1	NaN	NaN	1
0.666666667	2.118699811	1	NaN	NaN	1
0.9	0.978093383	1	NaN	NaN	1
0.666666667	0.97752522	1	NaN	NaN	1
0.566666667	0.66749948	1	NaN	NaN	1
0.866666667	4.129030018	1	NaN	NaN	1
1.2	2.6	1	NaN	NaN	1
0.733333333	1.06249183	1	NaN	NaN	1
0.5	0.921954446	1	NaN	NaN	1
0.566666667	0.66749948	1	NaN	NaN	1
0.533333333	1.407914139	1	NaN	NaN	1
0.666666667	1.598610508	1	NaN	NaN	1
0.333333333	0.596284794	1	NaN	NaN	1
0.266666667	0.727247474	1	NaN	NaN	1
0.466666667	0.956846673	1	NaN	NaN	1
0.533333333	0.956846673	1	NaN	NaN	1
0.566666667	0.715697018	1	NaN	NaN	1
0.566666667	0.955103252	1	NaN	NaN	1
0.3	0.73711148	1	NaN	NaN	1
0.4	0.879393731	1	NaN	NaN	1
0.6	0.986576572	1	NaN	NaN	1
0.833333333	1.392439905	1	NaN	NaN	1
0.2	0.54160256	1	NaN	NaN	1
0.266666667	0.573488351	1	NaN	NaN	1
0.633333333	1.110055054	1	NaN	NaN	1
0.566666667	0.66749948	1	NaN	NaN	1
0.166666667	0.58214164	1	NaN	NaN	1
0.533333333	0.763034876	1	NaN	NaN	1
0.466666667	0.618241233	1	NaN	NaN	1
0.466666667	0.845905169	1	NaN	NaN	1
0.366666667	0.604611905	1	NaN	NaN	1
0.166666667	0.372677996	1	NaN	NaN	1
0.433333333	0.61553951	1	NaN	NaN	1
0.166666667	0.636832439	1	NaN	NaN	1
0.951219512	1.413372019	1	0.4	0.611010093	1
0.512195122	1.212173038	1	1.933333333	2.048305533	1
0.804878049	2.615334817	1	0.2	0.748331477	1
5.951219512	6.461711695	1	4.133333333	4.910759163	1
0.585365854	2.20836116	1	0.8	2.227105745	1
0.585365854	1.873767689	1	0.071428571	0.257539377	1
0.43902439	0.938311418	1	0.333333333	0.869226987	1
0.463414634	1.014469968	1	0.266666667	0.573488351	1
1	1.448295887	1	0.333333333	0.596284794	1
0.243902439	0.616064924	1	1.066666667	1.913693346	1
0.536585366	0.829268293	1	0.6	0.879393731	1
0.56097561	0.827832329	1	0.2	0.4	1
0.487804878	1.433432708	1	0.2	0.54160256	1
0.829268293	0.985317555	1	0.266666667	0.77172246	1
0.56097561	0.938311418	1	1.4	2.939387691	1
1	2.740838398	1	0.333333333	1.011050059	1
1.512195122	4.944185801	1	0.333333333	1.011050059	1
0.512195122	0.886812632	1	0.733333333	1.526069752	1
0.292682927	0.803768637	1	0.666666667	1.192569588	1
0.25	0.829156198	1	0.466666667	0.884433277	1
0.365853659	1.163596141	1	0.266666667	0.679869268	1
0.390243902	1.056410138	1	1.066666667	1.436043949	1
0.707317073	0.993734087	1	0.533333333	0.805536398	1
0.12195122	0.394790587	1	1.666666667	3.681787006	1
0.853658537	1.842069033	1	0.733333333	1.339983416	1
0.12195122	0.452371634	1	0.466666667	1.087300429	1
0.219512195	0.605349934	1	0.333333333	0.471404521	1
0.292682927	1.041666171	1	0.2	0.54160256	1
0.707317073	1.851089362	1	0.2	0.54160256	1
0.12195122	0.452371634	1	0.533333333	1.54344492	1
0.243902439	0.65445892	1	0.4	0.711805217	1
0.365853659	1.283214287	1	0.4	0.879393731	1
0.487804878	0.940211476	1	0.333333333	0.788810638	1
0.512195122	1.062026393	1	0.6	0.952190457	1
0.268292683	0.699281521	1	0.133333333	0.339934634	1
0.268292683	0.625646602	1	0.6	1.083205121	1
0.43902439	0.827832329	1	0.133333333	0.498887652	1
0.243902439	0.575113469	1	0.4	0.879393731	1
0.56097561	1.432187147	1	0.866666667	0.884433277	1
0.12195122	0.452371634	1	0.133333333	0.339934634	1
0.525	1.816418179	1	0.066666667	0.249443826	1
0.170731707	0.695014968	1	0.533333333	1.203698006	1
0.292682927	0.634146341	1	0.6	0.879393731	1
0.219512195	0.563620488	1	0.133333333	0.339934634	1
0.170731707	0.436305947	1	0.6	1.019803903	1
0.731707317	1.249866144	1	0.666666667	1.135292424	1
0.317073171	0.839251246	1	0.333333333	1.247219129	1
0.56097561	1.250342012	1	0.533333333	1.087300429	1
0.292682927	0.634146341	1	0.133333333	0.339934634	1
0.414634146	0.825673701	1	0.266666667	0.573488351	1
0.195121951	0.550809258	1	0.4	0.879393731	1
0.097560976	0.617029787	1	0.133333333	0.498887652	1
0.268292683	0.625646602	1	0.533333333	1.499629584	1
0.292682927	0.594441834	1	0.4	0.611010093	1
0.512195122	1.327420958	1	0.8	1.107549848	1
0.634146341	1.678502491	1	1.133333333	3.72140953	1
2.219512195	3.453610307	1	1.133333333	2.186829262	1
0.414634146	1.378857954	1	0.933333333	2.143724692	1
0.414634146	0.731707317	1	1.066666667	1.9821425	1
0.585365854	1.058660215	1	0.6	0.952190457	1
0.268292683	0.625646602	1	0.4	0.711805217	1
0.275	0.591079521	1	0.4	0.611010093	1
0.146341463	0.353448213	1	0.466666667	1.024152766	1
0.341463415	0.952781707	1	0.333333333	0.471404521	1
0.195121951	0.504589289	1	0.4	0.711805217	1
0.317073171	0.922325385	1	0.533333333	0.956846673	1
0.170731707	0.436305947	1	0.466666667	0.884433277	1
0.43902439	1.190383838	1	0.333333333	0.699205899	1
0.512195122	0.736569213	1	0.533333333	0.618241233	1
0.341463415	0.719408839	1	0.333333333	0.699205899	1
0.195121951	0.504589289	1	0.2	0.4	1
0.195121951	0.550809258	1	0.4	0.711805217	1
0.268292683	0.542100263	1	0.266666667	0.442216639	1
0.585365854	1.49756892	1	0.466666667	1.024152766	1
0.341463415	0.844198454	1	0.2	0.4	1
0.317073171	0.713597017	1	0.4	0.611010093	1
0.170731707	0.436305947	1	0.4	0.8	1
0.12195122	0.32722946	1	0.466666667	0.618241233	1
0.43902439	0.963954773	1	0.266666667	0.573488351	1
0.292682927	0.505766862	1	0.266666667	0.573488351	1
0.146341463	0.416780671	1	0.533333333	1.499629584	1
0.390243902	0.694158511	1	0.466666667	0.718021974	1
1.317073171	1.238390466	1	0.866666667	1.024152766	1
0.43902439	1.105392116	1	0.266666667	0.573488351	1
0.12195122	0.394790587	1	0.2	0.54160256	1
0.463414634	0.701829003	1	0.2	0.54160256	1
0.341463415	0.609268097	1	0.266666667	0.573488351	1
0.243902439	0.429434558	1	0.266666667	0.442216639	1
0.780487805	1.093488379	1	0.2	0.4	1
0.292682927	0.551888219	1	0.4	0.489897949	1
0.292682927	0.4549941	1	0.066666667	0.249443826	1
0.170731707	0.436305947	1	0.533333333	1.146976702	1
0.414634146	0.731707317	1	0.2	0.4	1
0.170731707	0.48902287	1	0.466666667	0.805536398	1
0.487804878	1.232129848	1	0.6	1.781385229	1
0.170731707	0.658988102	1	0.266666667	0.573488351	1
0.243902439	0.575113469	1	0.666666667	1.011050059	1
0.219512195	0.605349934	1	0.2	0.54160256	1
0.263157895	0.713929472	1	0.728682171	3.319549652	1
0.263157895	0.546963413	1	0.441860465	0.861825867	1
0.157894737	0.669890635	1	0.511627907	1.821985794	1
0	0	1	0.372093023	1.463084601	1
0.105263158	0.306892205	1	0.25	1.634587104	1
0	0	1	0.434108527	1.773381831	1
0.052631579	0.223296878	1	0.359375	1.123153867	1
0.263157895	0.713929472	1	0.403100775	0.952511001	1
0.263157895	0.713929472	1	0.379844961	0.637263997	1
0.684210526	1.216233685	1	1.480620155	2.245066167	1
0.263157895	0.635949788	1	0.387596899	1.087704913	1
0.157894737	0.488085184	1	0.379844961	0.855386929	1
0.315789474	1.33978127	1	0.341085271	0.960427263	1
0.052631579	0.223296878	1	0.170542636	0.737942152	1
0.210526316	0.407682457	1	0.162790698	0.525190223	1
0.210526316	0.61378441	1	0.224806202	0.531785206	1
0.210526316	0.521026049	1	0.325581395	0.769201647	1
0	0	1	0.139534884	0.426708804	1
0	0	1	0.124031008	0.449077468	1
0.736842105	1.162669581	1	0.635658915	1.01108572	1
0.105263158	0.306892205	1	0.302325581	0.604949241	1
0.157894737	0.364642275	1	0.217054264	0.54219251	1
0.052631579	0.223296878	1	0.23255814	0.563923519	1
0.263157895	0.440347382	1	0.705426357	1.547206038	1
0.684210526	0.729284551	1	0.441860465	1.070441311	1
0	0	1	0.279069767	0.634618169	1
0.263157895	0.635949788	1	0.434108527	0.620639346	1
0.210526316	0.61378441	1	0.147286822	0.450680368	1
0.105263158	0.446593757	1	0.178294574	0.489416872	1
0.421052632	0.674013078	1	1.054263566	0.865444077	1
0	0	1	0.124031008	0.393902202	1
0.631578947	0.87120765	1	0.860465116	1.069261761	1
0.052631579	0.223296878	1	0.108527132	0.435628568	1
0.157894737	0.364642275	1	0.062015504	0.298625741	1
0.831325301	3.199470126	1	1	2.256304299	1
0.481927711	1.123263809	1	0.272727273	0.862439362	1
0.493975904	1.459274403	1	0.818181818	2.28903242	1
0.421686747	1.262245865	1	0.181818182	0.385694608	1
0.469879518	1.483543051	1	0.272727273	0.616575453	1
0.313253012	0.980873852	1	0.545454545	1.724878724	1
0.397590361	0.759514097	1	0.545454545	0.78202957	1
0.493975904	0.781926783	1	0.454545455	0.497929598	1
0.144578313	0.414569892	1	0.181818182	0.385694608	1
0.325301205	0.777831922	1	0.181818182	0.385694608	1
0.373493976	0.831761715	1	0.181818182	0.385694608	1
0.397590361	0.90433706	1	0.181818182	0.574959575	1
0.325301205	0.660566273	1	0.272727273	0.445361771	1
0.34939759	0.701697339	1	0.272727273	0.616575453	1
0.337349398	0.543906185	1	0.454545455	0.890723543	1
0.21686747	0.728890769	1	0	0	1
0.289156627	0.591712249	1	0.272727273	0.445361771	1
0.192771084	0.684736011	1	0.272727273	0.616575453	1
0.409638554	1.431455107	1	0.454545455	1.157083824	1
0.337349398	0.645225438	1	0.181818182	0.574959575	1
0.21686747	0.466935479	1	0.363636364	0.642824347	1
0.506024096	1.292923222	1	0.181818182	0.385694608	1
0.573170732	1.718127794	1	0.090909091	0.287479787	1
2.373493976	1.341738159	1	4.454545455	1.37269717	1
0.204819277	0.87480168	1	0.272727273	0.445361771	1
0.361445783	0.76957684	1	0.181818182	0.385694608	1
4.481927711	2.942670887	1	3.454545455	1.876342495	1
0.445783133	0.997019801	1	1.454545455	3.985510949	1
0.168674699	0.533668303	1	0.363636364	0.481045693	1
0.301204819	0.653718553	1	0.272727273	0.616575453	1
0.578313253	0.77801852	1	0.454545455	0.655554777	1
0.56626506	0.763517085	1	0.727272727	0.749655568	1
0.204819277	0.532306555	1	0	0	1
0.192771084	0.569460352	1	0.090909091	0.287479787	1
0.21686747	0.677489924	1	0.181818182	0.574959575	1
0.084337349	0.354143095	1	0.454545455	0.987525499	1
0.253012048	0.637074895	1	0.272727273	0.445361771	1
0.289156627	0.611735049	1	0.090909091	0.287479787	1
0.696428571	1.772000916	1	0.111111111	0.314269681	1
0.785714286	4.510758115	1	0.666666667	1.885618083	1
0.526785714	0.972476785	1	0.333333333	0.471404521	1
1.169642857	2.821753485	1	0.444444444	0.955813919	1
0.75	1.555520124	1	0.666666667	1.247219129	1
2.714285714	3.436746207	1	3.222222222	4.049081591	1
0.392857143	0.686049025	1	0.333333333	0.471404521	1
0.303571429	1.092501109	1	0	0	1
0.339285714	1.31307689	1	0.111111111	0.314269681	1
0.732142857	1.439135051	1	0.111111111	0.314269681	1
0.375	1.078399939	1	0.111111111	0.314269681	1
0.25	0.542810148	1	0.444444444	0.955813919	1
7.544642857	3.731833121	1	8.888888889	3.842581437	1
0.357142857	0.717848259	1	0.777777778	1.030402055	1
0.243243243	0.603536368	1	0.222222222	0.628539361	1
0.821428571	1.643245296	1	0	0	1
0.285714286	0.646813224	1	0.222222222	0.628539361	1
0.223214286	0.593263093	1	0.333333333	0.666666667	1
0.392857143	1.571834363	1	0	0	1
0.401785714	1.030428321	1	0.444444444	0.684934889	1
0.169642857	0.515620168	1	0.444444444	0.684934889	1
0.25	0.818317088	1	0.333333333	0.666666667	1
1.678571429	1.357612701	1	1.444444444	1.342560664	1
0.482142857	0.886225371	1	0.333333333	0.471404521	1
0.133928571	0.43292064	1	0.555555556	0.684934889	1
0.714285714	0.958314847	1	0.555555556	0.496903995	1
0.3125	1.000278979	1	0.111111111	0.314269681	1
0.526785714	1.077031481	1	0.111111111	0.314269681	1
0.321428571	0.815193729	1	0	0	1
0.401785714	0.761340705	1	0.444444444	0.684934889	1
0.401785714	0.604445162	1	0.333333333	0.471404521	1
0.3125	0.582961191	1	0.444444444	0.684934889	1
0.348214286	1.720204626	1	1.666666667	4.371625683	1
0.303571429	1.124716518	1	0.111111111	0.314269681	1
0.294642857	1.014523048	1	1.111111111	2.131480677	1
0.378378378	0.685158679	1	0.222222222	0.41573971	1
0.303571429	0.652458068	1	0.111111111	0.314269681	1
0.598214286	0.828723431	1	0.777777778	1.030402055	1
0.205357143	0.502465224	1	0	0	1
1.017857143	1.614566189	1	0.777777778	1.030402055	1
0.258928571	0.651173881	1	0.333333333	0.666666667	1
0.669642857	0.91014513	1	0.777777778	1.030402055	1
0.267857143	0.582208585	1	0.666666667	1.333333333	1
0.294642857	0.56122304	1	0.555555556	0.955813919	1
0.232142857	0.534224118	1	0.111111111	0.314269681	1
0.339285714	0.774061314	1	0.333333333	0.471404521	1
0.339285714	0.590906861	1	0	0	1
0.4375	0.716903685	1	0.666666667	0.816496581	1
0.598214286	0.9205959	1	0.555555556	0.496903995	1
0.178571429	0.52123284	1	0.111111111	0.314269681	1
0.151785714	0.466939531	1	0.111111111	0.314269681	1
0.151785714	0.554362913	1	0	0	1
0.196428571	0.459799757	1	0.333333333	0.666666667	1
0.901785714	0.875865097	1	1.111111111	1.5234788	1
0.214285714	0.573656372	1	0.777777778	0.785674201	1
0.25	0.542810148	1	0.111111111	0.314269681	1
0.392857143	0.659506618	1	0.444444444	0.684934889	1
0.285714286	0.589015089	1	0.111111111	0.314269681	1
0.276785714	0.585689786	1	0.222222222	0.41573971	1
0.991071429	1.611872999	1	1.444444444	1.949992086	1
0.053571429	0.261837112	1	0	0	1
0.303571429	0.74209267	1	0.666666667	1.333333333	1
0.446428571	0.864366879	1	0.111111111	0.314269681	1
0.1875	0.559515894	1	0	0	1
2.344827586	0.60320192	3	5.666666667	0.471404521	3
2.875	0.725287299	3	5.923076923	1.206491319	3
3.866666667	0.956846673	3	9.25	2.277608395	3
2.384615385	0.624926031	3	7	0	3
2.428571429	0.728431359	3	6	1	3
2.926829268	0.808197148	3	7	1.983263304	3
3	0.830454799	3	9.008695652	2.935526476	3
4.285714286	1.127274722	3	7.777777778	1.082977149	3
3.026315789	0.810680095	3	6.4	1.340855972	3
3.65	0.653834842	3	7.323863636	1.669478302	3
3.285714286	0.764875162	3	10.56363636	4.004983122	3
3.736842105	0.546963413	3	6.28	0.941973612	3
3.206896552	0.804269227	3	6.6796875	1.75861093	3
3.357142857	0.717848259	3	7.670391061	1.881330019	3
2.926470588	0.828112249	3	5.380952381	0.722178614	3
1.386363636	0.486915575	3	4.727272727	2.273333253	3
2.307692308	0.514100966	3	NaN	NaN	3
2.666666667	0.745355992	3	5.75	0.829156198	3
1.475	0.499374609	3	7.170212766	4.224141101	3
2.48	0.660504857	3	5.333333333	0.471404521	3
2.90625	0.764827391	3	5.939393939	1.099294373	3
1.685185185	0.464442082	3	4.27173913	1.80038197	3
3.1	0.830662386	3	6.333333333	1.795054936	3
1.6	0.489897949	3	NaN	NaN	3
2.285714286	0.451753951	3	NaN	NaN	3
2.428571429	0.622699849	3	NaN	NaN	3
2.125	0.330718914	3	NaN	NaN	3
2.727272727	0.962091386	3	NaN	NaN	3
3.444444444	0.496903995	3	NaN	NaN	3
3.583333333	0.493006649	3	5.75	0.661437828	3
4	0	3	9.368421053	3.16577963	3
2.75	0.829156198	3	6.153846154	1.230769231	3
2.9375	0.966226552	3	7	0	3
2.875	0.59947894	3	6	0.894427191	3
2.5625	0.496078371	3	5	0	3
3.685185185	0.939347174	3	8	1	3
3.655172414	0.799821621	3	7.5	0.5	3
2.5625	0.747391296	3	6	1	3
3.121212121	0.728534259	3	5.341463415	0.523112453	3
3.6	0.868496237	3	7	0	3
3.261538462	0.789876779	3	6.269230769	1.151065024	3
2.317073171	0.560445136	3	9.75	2.861380786	3
3.5	0.5	3	13.46575342	2.689819426	3
1.666666667	0.471404521	3	11.25517241	5.216392346	3
3.307692308	0.821313712	3	9.404411765	3.128095353	3
3.0625	0.747391296	3	8.901408451	3.666194748	3
2.85	0.792148976	3	8	2.660248687	3
2.8	0.748331477	3	12.28358209	4.095159028	3
2.727272727	0.862439362	3	10.23308271	3.138140865	3
4.9	0.907377173	3	NaN	NaN	3
2.682926829	0.678557451	3	12	10.67083252	3
2.842105263	0.811960454	3	7.697674419	2.104276381	3
4.397590361	1.074790638	3	7.727272727	1.420045396	3
2.892857143	0.783275436	3	5.444444444	0.496903995	3
0.448275862	0.620689655	4	1	0.816496581	4
0.482758621	0.969204781	4	0	0	4
0.034482759	0.182465608	4	0	0	4
4.034482759	7.136514935	4	6.666666667	8.730533902	4
2.344827586	5.578751943	4	0.333333333	0.471404521	4
0.586206897	1.352322176	4	1	1.414213562	4
2.931034483	6.54918281	4	0.333333333	0.471404521	4
0.103448276	0.304543478	4	0	0	4
0.862068966	1.612967664	4	0	0	4
0.448275862	0.893895269	4	0.666666667	0.942809042	4
0.275862069	0.581113777	4	0	0	4
0.586206897	1.903123411	4	0	0	4
0.862068966	1.30579974	4	0.333333333	0.471404521	4
0.103448276	0.304543478	4	0	0	4
0.379310345	0.665079363	4	0.666666667	0.942809042	4
2.724137931	4.98201283	4	4.666666667	6.599663291	4
2.206896552	5.040383882	4	4	5.656854249	4
0.413793103	0.766417613	4	1	0.816496581	4
0.206896552	0.482758621	4	0	0	4
0.24137931	0.427919781	4	0	0	4
4.931034483	8.721479764	4	1.333333333	0.471404521	4
0.620689655	1.648694219	4	0	0	4
0.310344828	0.53197409	4	0.333333333	0.471404521	4
0.379310345	0.61103604	4	0.333333333	0.471404521	4
0.172413793	0.460057382	4	0	0	4
0.827586207	2.229411017	4	0	0	4
0.379310345	0.665079363	4	0.333333333	0.471404521	4
0.206896552	0.609086956	4	0.333333333	0.471404521	4
0.689655172	1.086070052	4	0.666666667	0.471404521	4
0.310344828	0.648789232	4	0.333333333	0.471404521	4
0.551724138	0.813091457	4	0	0	4
0.448275862	0.854449082	4	0.666666667	0.942809042	4
0.862068966	1.960368332	4	0	0	4
0.482758621	0.969204781	4	0	0	4
0.24137931	0.502076544	4	1.333333333	1.885618083	4
0.517241379	1.673746359	4	0	0	4
0.413793103	1.326578211	4	0	0	4
0.517241379	1.380172145	4	0	0	4
2.103448276	5.121589379	4	2.666666667	3.091206165	4
0.655172414	1.444988058	4	0	0	4
0.379310345	0.715049702	4	0.333333333	0.471404521	4
0.24137931	0.427919781	4	0	0	4
0.413793103	0.670421452	4	1	1.414213562	4
0.413793103	0.616846339	4	0	0	4
1.896551724	5.234796229	4	0.666666667	0.471404521	4
0.482758621	0.932948225	4	0	0	4
0.137931034	0.433441555	4	0	0	4
0.068965517	0.253395491	4	0.333333333	0.471404521	4
0.103448276	0.304543478	4	0	0	4
0.655172414	1.152983	4	0	0	4
0.310344828	0.593263812	4	0	0	4
0.379310345	0.997022917	4	0	0	4
0.206896552	0.405080694	4	0	0	4
2.448275862	10.89949764	4	0.333333333	0.471404521	4
0.482758621	1.070632738	4	1	0.816496581	4
0.413793103	0.492512305	4	0.666666667	0.471404521	4
0.310344828	0.792353468	4	0.666666667	0.471404521	4
0.310344828	0.53197409	4	0	0	4
0.310344828	1.147814964	4	3	4.242640687	4
0.482758621	0.622602417	4	0.666666667	0.942809042	4
0.448275862	0.67395932	4	0	0	4
0	0	4	0	0	4
0.24137931	0.502076544	4	0	0	4
0.24137931	0.427919781	4	0	0	4
0.448275862	0.769514262	4	0.333333333	0.471404521	4
0.620689655	1.215242082	4	0.333333333	0.471404521	4
0	0	4	0	0	4
0	0	4	0	0	4
0	0	4	0	0	4
0.137931034	0.344827586	4	0	0	4
0.103448276	0.402134613	4	0	0	4
0.482758621	0.724958484	4	1.333333333	0.942809042	4
0.413793103	0.616846339	4	0	0	4
0.24137931	0.502076544	4	0	0	4
0.344827586	0.657889104	4	0.333333333	0.471404521	4
0.310344828	0.834739203	4	0.333333333	0.471404521	4
0.24137931	0.427919781	4	0.333333333	0.471404521	4
0.448275862	0.67395932	4	0.333333333	0.471404521	4
0	0	4	0	0	4
0.448275862	0.769514262	4	0.666666667	0.471404521	4
0.137931034	0.433441555	4	0	0	4
0.310344828	0.462634754	4	0	0	4
0	0	4	0	0	4
0	0	4	0	0	4
0	0	4	0	0	4
0.413793103	0.766417613	4	0.666666667	0.942809042	4
0	0	4	0	0	4
0.413793103	1.189530228	4	0.666666667	0.942809042	4
0.344827586	0.60320192	4	0.666666667	0.471404521	4
0.172413793	0.460057382	4	0	0	4
0.206896552	0.405080694	4	0	0	4
0.413793103	1.160179575	4	0.333333333	0.471404521	4
0.137931034	0.344827586	4	0	0	4
0.310344828	0.53197409	4	0.333333333	0.471404521	4
0.275862069	0.446947634	4	0.333333333	0.471404521	4
0.310344828	0.593263812	4	0.333333333	0.471404521	4
0.137931034	0.433441555	4	0	0	4
0.793103448	3.336106654	4	0	0	4
0.413793103	1.450736825	4	0	0	4
0.586206897	0.851661313	4	0.666666667	0.471404521	4
0	0	4	0	0	4
0	0	4	0	0	4
0	0	4	0	0	4
0.275862069	0.581113777	4	0	0	4
0.344827586	0.543035026	4	0.333333333	0.471404521	4
0.413793103	0.891230895	4	2.666666667	3.091206165	4
0.206896552	0.482758621	4	0.666666667	0.471404521	4
0.24137931	0.427919781	4	0.666666667	0.471404521	4
0.206896552	0.760186472	4	0	0	4
0.310344828	0.53197409	4	0.333333333	0.471404521	4
0.275862069	0.581113777	4	0	0	4
0.24137931	0.427919781	4	0	0	4
0.137931034	0.344827586	4	0	0	4
0.206896552	0.405080694	4	0.333333333	0.471404521	4
0.24137931	0.502076544	4	0	0	4
0.206896552	0.482758621	4	0	0	4
0.482758621	0.771057923	4	0	0	4
0.206896552	0.405080694	4	0	0	4
0.379310345	0.805746307	4	0	0	4
0.379310345	0.61103604	4	0.333333333	0.471404521	4
0.172413793	0.377739695	4	0	0	4
0.413793103	0.492512305	4	0	0	4
0.206896552	0.405080694	4	0	0	4
0.310344828	0.53197409	4	0.333333333	0.471404521	4
0.068965517	0.253395491	4	0	0	4
0.517241379	0.814552539	4	0.666666667	0.471404521	4
0.137931034	0.344827586	4	0.666666667	0.942809042	4
0.448275862	0.562396773	4	1	0.816496581	4
1.137931034	5.090384024	4	0	0	4
0.724137931	1.20047553	4	0.666666667	0.471404521	4
0.24137931	0.502076544	4	0.333333333	0.471404521	4
0.172413793	0.377739695	4	0.333333333	0.471404521	4
0.448275862	0.769514262	4	0.666666667	0.471404521	4
0.482758621	0.969204781	4	1	0.816496581	4
0.206896552	0.405080694	4	0	0	4
0.655172414	1.059468379	4	0	0	4
0.172413793	0.377739695	4	0.333333333	0.471404521	4
0.344827586	0.60320192	4	0	0	4
0.172413793	0.377739695	4	0	0	4
0	0	4	0	0	4
0.24137931	0.427919781	4	0.666666667	0.942809042	4
0.24137931	0.566609542	4	0.333333333	0.471404521	4
0.1875	0.440466136	4	0.076923077	0.266469355	4
0.166666667	0.424918293	4	0.153846154	0.360801212	4
0.375	2.016856052	4	0.307692308	0.605692913	4
0.145833333	0.499565784	4	0.153846154	0.360801212	4
1.729166667	4.68036494	4	4.538461538	7.938372093	4
1.125	3.620687089	4	1.615384615	5.031263208	4
0.416666667	0.786165094	4	0.692307692	0.91016612	4
2.458333333	5.873522273	4	1.692307692	5.013590996	4
0.4375	0.704339229	4	0.384615385	0.624926031	4
0.270833333	0.603447848	4	0.615384615	0.923076923	4
0.083333333	0.276385399	4	0.923076923	1.81707874	4
0.416666667	0.885845484	4	0.615384615	1.002954216	4
0.3125	0.582961191	4	3.153846154	10.06781738	4
0.125	0.388640794	4	0.230769231	0.421325044	4
3.125	5.875886458	4	2.769230769	5.131409255	4
1.354166667	4.342088511	4	3	6	4
0.541666667	1.903487297	4	0.307692308	0.605692913	4
0.083333333	0.276385399	4	0.384615385	0.486504255	4
0.395833333	0.529920723	4	0.076923077	0.266469355	4
2.291666667	5.660382545	4	2.769230769	6.216031954	4
0.5625	1.305537086	4	0.538461538	1.151279196	4
0.333333333	0.552770798	4	0.384615385	0.486504255	4
0.208333333	0.538451999	4	0.461538462	0.842650088	4
0.1875	0.440466136	4	0.538461538	0.842650088	4
2	7.984359711	4	0.384615385	0.624926031	4
0.895833333	3.235477704	4	0.076923077	0.266469355	4
0.375	0.525396676	4	0.230769231	0.575639598	4
0.145833333	0.407716371	4	0.153846154	0.360801212	4
0.125	0.330718914	4	0.153846154	0.360801212	4
0.354166667	0.721387071	4	0.307692308	0.605692913	4
0.1875	0.390312375	4	0.076923077	0.266469355	4
1	3.529636431	4	1	2.935197543	4
0.208333333	0.454529671	4	0.230769231	0.421325044	4
0.291666667	0.57584479	4	0.153846154	0.360801212	4
0.895833333	3.336912141	4	0.615384615	2.13175484	4
0.3125	0.582961191	4	0.307692308	0.605692913	4
0.5625	1.240064682	4	1.923076923	4.103685744	4
0.395833333	0.973387199	4	0.230769231	0.575639598	4
0.229166667	0.420296688	4	0	0	4
0.145833333	0.407716371	4	0.384615385	0.486504255	4
0.833333333	3.555121501	4	0.615384615	0.923076923	4
0.125	0.525396676	4	0	0	4
0.625	2.315032397	4	0.153846154	0.53293871	4
0.25	0.478713554	4	0.461538462	0.634323942	4
0.3125	0.546055934	4	0.307692308	0.461538462	4
0.375	1.053268722	4	0.538461538	1.082403637	4
0.5	0.816496581	4	0.538461538	0.745796901	4
0.291666667	0.498260864	4	0.461538462	0.634323942	4
0.375	0.59947894	4	0.384615385	0.923076923	4
1.729166667	5.60780551	4	0	0	4
0.1875	0.485465842	4	0.307692308	0.605692913	4
0	0	4	0	0	4
0.395833333	0.973387199	4	0.538461538	1.59881613	4
0.208333333	0.498260864	4	0.076923077	0.266469355	4
0.583333333	1.511529762	4	1.615384615	5.31382032	4
0.333333333	1.027402334	4	0.230769231	0.799408065	4
0.291666667	0.498260864	4	0.384615385	0.835598499	4
0.104166667	0.367399835	4	0	0	4
0.3125	0.546055934	4	0.769230769	0.890448993	4
0.75	1.952562419	4	0.846153846	1.51129867	4
0	0	4	0	0	4
0	0	4	0	0	4
0	0	4	0	0	4
0.354166667	0.721387071	4	0.384615385	0.486504255	4
0.166666667	0.424918293	4	0.230769231	0.575639598	4
0.1875	0.390312375	4	0.153846154	0.360801212	4
0.166666667	0.424918293	4	0.153846154	0.360801212	4
0.208333333	0.498260864	4	0.384615385	0.624926031	4
0.791666667	2.71537546	4	0.384615385	0.486504255	4
0.479166667	0.978723304	4	0.230769231	0.421325044	4
0.229166667	0.509884927	4	0.384615385	0.624926031	4
0	0	4	0	0	4
0.3125	0.740389818	4	0.307692308	0.605692913	4
0.166666667	0.471404521	4	0.307692308	1.06587742	4
0.083333333	0.276385399	4	0.307692308	0.461538462	4
0	0	4	0	0	4
0	0	4	0	0	4
0	0	4	0	0	4
0.104166667	0.367399835	4	0.307692308	0.605692913	4
0	0	4	0	0	4
0.520833333	1.957779177	4	0.461538462	1.336780554	4
0.083333333	0.343592135	4	0.153846154	0.360801212	4
0.3125	0.546055934	4	0.230769231	0.421325044	4
0.291666667	0.934485896	4	0.230769231	0.799408065	4
0.541666667	0.815432741	4	0.153846154	0.360801212	4
0.1875	0.485465842	4	0.076923077	0.266469355	4
0.3125	0.650520625	4	0.153846154	0.360801212	4
0.395833333	0.567875549	4	0.307692308	0.461538462	4
2.125	4.737373569	4	1	1.797434069	4
0.208333333	0.705878098	4	0.076923077	0.266469355	4
0.354166667	0.558628653	4	0.461538462	0.745796901	4
0	0	4	0	0	4
0	0	4	0	0	4
0	0	4	0	0	4
0.333333333	0.589255651	4	0.076923077	0.266469355	4
0.916666667	2.588704095	4	0.384615385	0.737820234	4
0.458333333	1.337882863	4	2.076923077	6.06961586	4
0.458333333	1.019769854	4	1.153846154	2.315371837	4
0.4375	0.67411207	4	0.230769231	0.575639598	4
0.1875	0.390312375	4	0.307692308	0.721602425	4
0.166666667	0.424918293	4	0.384615385	0.624926031	4
0.145833333	0.455959763	4	0	0	4
0.3125	0.506468574	4	0.230769231	0.421325044	4
0.145833333	0.407716371	4	0.076923077	0.266469355	4
0.270833333	0.489028941	4	0.307692308	0.605692913	4
0.270833333	0.756625825	4	0.461538462	1.082403637	4
0.208333333	0.498260864	4	0.230769231	0.421325044	4
0.333333333	0.513701167	4	0.461538462	0.634323942	4
0.166666667	0.372677996	4	0.076923077	0.266469355	4
0.3125	0.794676297	4	0.307692308	0.821313712	4
0.229166667	1.02549954	4	0.076923077	0.266469355	4
0.270833333	0.567875549	4	0.153846154	0.360801212	4
0.729166667	2.95620522	4	0.307692308	0.821313712	4
0.270833333	0.529920723	4	0.461538462	0.498518515	4
0.25	0.433012702	4	0.153846154	0.360801212	4
0.083333333	0.276385399	4	0.153846154	0.360801212	4
0.104166667	0.367399835	4	0.307692308	0.461538462	4
0.229166667	0.467242948	4	0.230769231	0.575639598	4
0.3125	0.582961191	4	0.538461538	0.929465075	4
0.229166667	0.467242948	4	0.461538462	0.929465075	4
0.375	0.59947894	4	0.076923077	0.266469355	4
0.520833333	1.457589096	4	1.769230769	4.709300882	4
0.333333333	0.589255651	4	0.461538462	1.151279196	4
0.1875	0.390312375	4	0	0	4
0.3125	0.506468574	4	0.384615385	0.486504255	4
0.270833333	0.756625825	4	0.538461538	1.336780554	4
0.1875	0.634305723	4	0.153846154	0.360801212	4
0.166666667	0.372677996	4	0.461538462	0.634323942	4
0.291666667	0.57584479	4	0.384615385	1.076923077	4
0.645833333	3.288170612	4	0.538461538	1.151279196	4
0.208333333	0.454529671	4	0.230769231	0.421325044	4
0.208333333	0.406116431	4	0.307692308	0.605692913	4
0.291666667	0.865022479	4	0.307692308	0.821313712	4
0	0	4	0	0	4
0.145833333	0.407716371	4	0.307692308	0.461538462	4
0.066666667	0.249443826	4	0.75	1.299038106	4
0.266666667	0.442216639	4	0.5	0.5	4
0	0	4	0	0	4
0.466666667	0.618241233	4	0	0	4
1.466666667	4.455209186	4	5.25	7.98044485	4
0.266666667	0.442216639	4	0.25	0.433012702	4
0.6	0.879393731	4	0.5	0.866025404	4
2.6	5.896891837	4	0.25	0.433012702	4
0.066666667	0.249443826	4	0	0	4
0.733333333	0.853749898	4	0	0	4
0.333333333	0.596284794	4	0	0	4
0.333333333	0.596284794	4	0.25	0.433012702	4
0.266666667	0.442216639	4	0.25	0.433012702	4
0.733333333	1.06249183	4	0.75	0.829156198	4
0.466666667	0.884433277	4	0.5	0.5	4
0.533333333	0.618241233	4	0.75	0.829156198	4
1.8	4.592747907	4	9.75	8.257572282	4
1.866666667	4.978174587	4	0.25	0.433012702	4
0.6	0.879393731	4	0.5	0.5	4
0.133333333	0.339934634	4	0.25	0.433012702	4
0.266666667	0.442216639	4	0	0	4
1.333333333	2.649947589	4	0	0	4
0.133333333	0.498887652	4	0.75	0.829156198	4
0.4	0.711805217	4	4	6.363961031	4
0.2	0.54160256	4	1	0.707106781	4
0.533333333	0.718021974	4	0.5	0.5	4
0.2	0.4	4	0	0	4
0.133333333	0.339934634	4	0.25	0.433012702	4
1.266666667	4.479087209	4	6.25	10.82531755	4
0.266666667	0.573488351	4	0.75	0.829156198	4
0.4	0.489897949	4	0.5	0.5	4
0.4	0.611010093	4	0	0	4
0.333333333	0.596284794	4	1	0.707106781	4
0.2	0.4	4	0.25	0.433012702	4
0.266666667	0.442216639	4	0.5	0.5	4
0.533333333	0.884433277	4	0	0	4
0.2	0.54160256	4	0.5	0.866025404	4
0.266666667	0.77172246	4	0.25	0.433012702	4
0.8	2.256841451	4	0	0	4
0.066666667	0.249443826	4	0	0	4
0.733333333	1.526069752	4	2	2.449489743	4
0.133333333	0.498887652	4	0	0	4
0.2	0.4	4	0	0	4
0.266666667	0.442216639	4	0.25	0.433012702	4
0.2	0.4	4	0.5	0.866025404	4
0.266666667	0.442216639	4	0.75	0.829156198	4
1	3.033150178	4	0.25	0.433012702	4
0.4	0.611010093	4	1.75	1.299038106	4
0	0	4	0	0	4
1.066666667	1.236482466	4	0.75	0.829156198	4
0.333333333	0.788810638	4	0	0	4
0.133333333	0.498887652	4	0	0	4
0	0	4	0.25	0.433012702	4
0.266666667	0.442216639	4	0.5	0.5	4
0.2	0.748331477	4	0	0	4
0.2	0.4	4	0.5	0.5	4
0.466666667	0.618241233	4	0	0	4
0.133333333	0.339934634	4	0	0	4
0.333333333	0.471404521	4	0	0	4
0.466666667	0.805536398	4	0	0	4
0.266666667	0.573488351	4	0	0	4
0.6	2.244994432	4	9.25	15.44951456	4
0.466666667	0.718021974	4	0.75	0.829156198	4
0.466666667	0.498887652	4	0.25	0.433012702	4
0	0	4	0	0	4
0.2	0.4	4	0.25	0.433012702	4
0.2	0.4	4	0	0	4
0.066666667	0.249443826	4	0.25	0.433012702	4
0.133333333	0.339934634	4	0	0	4
0.333333333	0.596284794	4	0.5	0.5	4
0.4	0.8	4	0.25	0.433012702	4
0.2	0.4	4	0.25	0.433012702	4
0.266666667	0.573488351	4	0.25	0.433012702	4
0	0	4	0	0	4
0	0	4	0	0	4
0	0	4	0	0	4
0	0	4	0	0	4
0.066666667	0.249443826	4	0	0	4
0.333333333	0.471404521	4	0	0	4
0.466666667	0.805536398	4	0	0	4
0.266666667	0.442216639	4	0.5	0.866025404	4
0.066666667	0.249443826	4	0.5	0.866025404	4
0.333333333	0.471404521	4	0.5	0.5	4
0.533333333	0.718021974	4	0.5	0.866025404	4
0.4	0.489897949	4	0.5	0.5	4
0.466666667	0.718021974	4	0.25	0.433012702	4
0	0	4	0	0	4
0.4	0.611010093	4	0.5	0.866025404	4
0.4	0.611010093	4	0	0	4
0.066666667	0.249443826	4	0	0	4
0	0	4	0	0	4
0	0	4	0	0	4
0	0	4	0	0	4
0	0	4	0	0	4
0.066666667	0.249443826	4	0.25	0.433012702	4
0	0	4	0.5	0.5	4
0.133333333	0.339934634	4	0	0	4
0.333333333	0.471404521	4	0	0	4
0.333333333	0.699205899	4	1	0.707106781	4
0.066666667	0.249443826	4	0	0	4
0.066666667	0.249443826	4	0.5	0.5	4
0.2	0.4	4	0.5	0.866025404	4
0.333333333	0.471404521	4	0.75	0.829156198	4
0	0	4	0	0	4
1.266666667	4.479087209	4	0	0	4
0.266666667	0.997775303	4	0	0	4
0	0	4	0	0	4
0	0	4	0	0	4
0	0	4	0	0	4
0.133333333	0.339934634	4	0	0	4
0.2	0.54160256	4	0.5	0.866025404	4
0.266666667	0.442216639	4	0	0	4
0.466666667	1.499629584	4	1	1.732050808	4
0.266666667	0.442216639	4	0.5	0.5	4
0.266666667	0.573488351	4	0.5	0.5	4
0.333333333	0.596284794	4	0.75	0.433012702	4
0.133333333	0.339934634	4	0.25	0.433012702	4
0.266666667	0.573488351	4	0.25	0.433012702	4
0.2	0.54160256	4	0	0	4
0.266666667	0.442216639	4	0	0	4
0.066666667	0.249443826	4	0	0	4
0.133333333	0.339934634	4	0	0	4
0.2	0.4	4	0.25	0.433012702	4
0.2	0.4	4	0.5	0.5	4
0.666666667	0.699205899	4	0.25	0.433012702	4
0.333333333	0.596284794	4	0	0	4
0	0	4	0	0	4
0.066666667	0.249443826	4	0	0	4
0.133333333	0.339934634	4	0	0	4
0.6	0.711805217	4	0	0	4
0.133333333	0.339934634	4	0	0	4
0	0	4	0	0	4
0.4	0.611010093	4	0	0	4
0.133333333	0.339934634	4	0.25	0.433012702	4
0.266666667	0.442216639	4	0.25	0.433012702	4
0.133333333	0.339934634	4	0	0	4
0.333333333	0.471404521	4	0	0	4
0.4	0.611010093	4	0.25	0.433012702	4
0.333333333	0.471404521	4	0.75	0.829156198	4
0.266666667	0.442216639	4	0.5	0.5	4
0.333333333	0.471404521	4	0	0	4
0.666666667	1.192569588	4	0	0	4
0.2	0.4	4	0	0	4
0.533333333	0.718021974	4	0.5	0.5	4
0.666666667	0.942809042	4	0	0	4
0.2	0.4	4	0	0	4
0.466666667	0.498887652	4	0	0	4
0.266666667	0.442216639	4	0.5	0.866025404	4
0.466666667	0.805536398	4	0	0	4
0.133333333	0.339934634	4	0	0	4
0.266666667	0.679869268	4	0	0	4
0.333333333	0.699205899	4	0.5	0.5	4
0	0	4	0	0	4
0.066666667	0.249443826	4	0.25	0.433012702	4
0.066666667	0.249443826	4	0	0	4
0.346153846	0.550685426	4	0	0	4
0.461538462	0.692307692	4	0	0	4
0.076923077	0.384615385	4	0	0	4
0.384615385	0.880424857	4	1	0	4
2.307692308	5.419120215	4	0	0	4
1.115384615	3.456620438	4	0	0	4
0.269230769	0.592107858	4	0	0	4
1.269230769	3.716467433	4	0	0	4
0.269230769	0.4435601	4	0	0	4
0.269230769	0.523133481	4	2	0	4
0.461538462	0.745796901	4	0	0	4
0.5	1.52542554	4	0	0	4
0.807692308	1.000739372	4	1	0	4
0.423076923	0.630816133	4	0	0	4
0.192307692	0.481921696	4	2	0	4
2.423076923	5.070071134	4	14	0	4
1.076923077	3.594045042	4	0	0	4
0.307692308	0.461538462	4	0	0	4
0.115384615	0.319485533	4	0	0	4
0.346153846	0.550685426	4	1	0	4
2.653846154	6.207577923	4	1	0	4
0.346153846	0.781630824	4	0	0	4
0.615384615	1.076923077	4	0	0	4
0.461538462	0.692307692	4	0	0	4
0.730769231	2.122366102	4	0	0	4
0.076923077	0.266469355	4	0	0	4
0.269230769	0.4435601	4	2	0	4
0.384615385	1.360908155	4	0	0	4
0.384615385	1.002954216	4	1	0	4
0.153846154	0.360801212	4	0	0	4
0.153846154	0.360801212	4	5	0	4
0.423076923	0.742815689	4	3	0	4
0.192307692	0.481921696	4	0	0	4
0.538461538	0.745796901	4	1	0	4
0.538461538	1.524940585	4	2	0	4
0.269230769	0.523133481	4	1	0	4
0.230769231	0.421325044	4	0	0	4
0.923076923	2.570888456	4	0	0	4
0.346153846	0.781630824	4	0	0	4
0.230769231	0.504418348	4	1	0	4
0.269230769	0.653846154	4	0	0	4
0.269230769	0.523133481	4	1	0	4
0.230769231	0.575639598	4	1	0	4
0.269230769	0.653846154	4	3	0	4
0.038461538	0.192307692	4	0	0	4
0.346153846	0.917450803	4	0	0	4
0.153846154	0.45508306	4	0	0	4
0.346153846	0.917450803	4	0	0	4
0.346153846	0.781630824	4	0	0	4
0.423076923	0.84001268	4	4	0	4
0.115384615	0.423076923	4	0	0	4
0.230769231	0.504418348	4	3	0	4
0.115384615	0.576923077	4	0	0	4
0.346153846	0.475742957	4	1	0	4
0.538461538	1.046266962	4	1	0	4
0.192307692	0.481921696	4	0	0	4
1.115384615	3.214473555	4	0	0	4
0.230769231	0.575639598	4	1	0	4
0.5	0.571771875	4	0	0	4
0	0	4	0	0	4
0.5	0.887953568	4	0	0	4
0.192307692	0.394113491	4	0	0	4
0.153846154	0.45508306	4	1	0	4
0.423076923	0.566573841	4	1	0	4
0.307692308	0.605692913	4	1	0	4
0.346153846	0.616585367	4	4	0	4
0	0	4	0	0	4
0	0	4	0	0	4
0	0	4	0	0	4
0.115384615	0.319485533	4	0	0	4
0.115384615	0.423076923	4	1	0	4
0.423076923	0.630816133	4	1	0	4
0.192307692	0.481921696	4	0	0	4
0.346153846	0.616585367	4	1	0	4
0.384615385	0.737820234	4	0	0	4
0.461538462	0.570476807	4	0	0	4
0.423076923	0.742815689	4	0	0	4
0.346153846	0.475742957	4	0	0	4
0.192307692	0.394113491	4	0	0	4
0	0	4	0	0	4
0.461538462	0.795698495	4	0	0	4
0.230769231	0.638971066	4	0	0	4
0	0	4	0	0	4
0	0	4	0	0	4
0	0	4	0	0	4
0.192307692	0.481921696	4	0	0	4
0	0	4	0	0	4
0.192307692	0.785406841	4	1	0	4
0.115384615	0.319485533	4	1	0	4
0.269230769	0.4435601	4	0	0	4
0.346153846	0.676092147	4	0	0	4
0.269230769	0.4435601	4	0	0	4
0.115384615	0.319485533	4	0	0	4
0.269230769	0.4435601	4	0	0	4
0.384615385	0.560008453	4	0	0	4
0.192307692	0.481921696	4	0	0	4
0.153846154	0.600788437	4	0	0	4
[truncated: 7,032 more rows]
