# Supplementary material for: Critical scaling of novelty in the cortex
Source: Nat Commun. 2026 Jan 10;17:1555. doi: 10.1038/s41467-025-68277-0 (PMC12894744; doi:10.1038/s41467-025-68277-0)
Supplement: Supplementary file 4 — Source Data [file 41467_2025_68277_MOESM4_ESM.zip › FigS9b.csv]

	#Base mean	#Base se	#Low base pop mean	#Low base pop se	#Low base pop mean (uncorrected)	#Low base pop se (uncorrected)	#High base pop mean	#High base pop se	#High base pop mean (uncorrected)	#High base pop se (uncorrected)
#TC	1.867687395	0.207463906	0.844503061	0.055083064	1.354087132	0.145310688	0.850137715	0.058130133	1.68597707	0.226059176
#PosR	1.581597406	0.047523456	1.3668686	0.059995077	1.663551787	0.078592408	1.348717448	0.058755038	2.161816598	0.12185781
#NonR	2.015429035	0.080041237	1.395334958	0.052343565	1.382291512	0.03710709	1.469413662	0.053907731	1.815743443	0.088352476
