# Supplementary material for: Critical scaling of novelty in the cortex
Source: Nat Commun. 2026 Jan 10;17:1555. doi: 10.1038/s41467-025-68277-0 (PMC12894744; doi:10.1038/s41467-025-68277-0)
Supplement: Supplementary file 4 — Source Data [file 41467_2025_68277_MOESM4_ESM.zip › FigS9c.csv]

	#Base mean	#Base se	#Early mean	#Early se	#Early mean (uncorrected)	#Early se (uncorrected)	#Late mean	#Late se	#Late mean (uncorrected)	#Late se (uncorrected)
#TC	1.867687395	0.207463906	1.555287181	0.362682584	1.207524455	0.115845745	1.421882809	0.255260672	1.662465582	0.170753752
#PosR	1.581597406	0.047523456	1.69671922	0.078970498	2.100739949	0.097896916	1.843246805	0.086746386	2.125052303	0.11320834
#NonR	2.015429035	0.080041237	1.965267806	0.078389592	1.970067469	0.085796524	2.064522234	0.093103094	1.900117911	0.080414182
