# Supplementary material for: Critical scaling of novelty in the cortex
Source: Nat Commun. 2026 Jan 10;17:1555. doi: 10.1038/s41467-025-68277-0 (PMC12894744; doi:10.1038/s41467-025-68277-0)
Supplement: Supplementary file 4 — Source Data [file 41467_2025_68277_MOESM4_ESM.zip › FigS10a.csv]

model	dataset	class	f1	se	tc_20	tc_2		dataset	mean_rf	se_rf	mean_xgb	se_xgb
rf	a	0	0.480541126	0.047940146	TRUE	FALSE		a	0.520238095	0.026534306	0.480291005	0.027977019
xgb	a	0	0.465234765	0.044257869	TRUE	FALSE		b	0.456503327	0.021771391	0.442226255	0.019271582
rf	a	1	0.569978558	0.032762751	TRUE	FALSE		c	0.478887795	0.009933556	0.452269931	0.011834218
xgb	a	1	0.582661783	0.035455617	TRUE	FALSE		d	0.804575163	0.032168551	0.752614379	0.039177678
rf	a	2	0.066666667	0.042163702	TRUE	FALSE		e	0.594530612	0.021931718	0.59677551	0.021477181
xgb	a	2	0.238809524	0.043287296	TRUE	FALSE		f	0.857618394	0.005423404	0.868325326	0.012921694
rf	a	3	0.868403263	0.026097632	TRUE	FALSE		g	0.772614274	0.015450623	0.780767175	0.011814872
xgb	a	3	0.843519814	0.029395613	TRUE	FALSE
rf	a	4	0.218015873	0.067963951	TRUE	FALSE
xgb	a	4	0.211053391	0.056734134	TRUE	FALSE
rf	b	0	0.185969997	0.030969193	TRUE	FALSE
xgb	b	0	0.362894371	0.03451512	TRUE	FALSE
rf	b	1	0.55641764	0.018831074	TRUE	FALSE
xgb	b	1	0.511450776	0.027066338	TRUE	FALSE
rf	b	2	0.461530863	0.045122778	TRUE	FALSE
xgb	b	2	0.464972993	0.034102017	TRUE	FALSE
rf	b	3	0.470272801	0.017389482	TRUE	FALSE
xgb	b	3	0.434290832	0.015316242	TRUE	FALSE
rf	c	0	0.166938743	0.024368095	TRUE	FALSE
xgb	c	0	0.146067738	0.025982855	TRUE	FALSE
rf	c	1	0.474384928	0.024124414	TRUE	FALSE
xgb	c	1	0.471792453	0.028074798	TRUE	FALSE
rf	c	2	0.44513289	0.02899865	TRUE	FALSE
xgb	c	2	0.404190978	0.029187225	TRUE	FALSE
rf	c	3	0.613827202	0.015502994	TRUE	FALSE
xgb	c	3	0.616244479	0.028019536	TRUE	FALSE
rf	c	4	0.464135148	0.033696908	TRUE	FALSE
xgb	c	4	0.409699809	0.024720427	TRUE	FALSE
rf	c	5	0.709281469	0.01639731	TRUE	FALSE
xgb	c	5	0.724966146	0.023911117	TRUE	FALSE
rf	c	6	0.19003268	0.035421957	TRUE	FALSE
xgb	c	6	0.206149058	0.030200093	TRUE	FALSE
rf	d	0	0.81	0.054984846	TRUE	FALSE
xgb	d	0	0.726666667	0.097159662	TRUE	FALSE
rf	d	1	0.666666667	0.141421356	TRUE	TRUE
xgb	d	1	0.613333333	0.132932732	TRUE	TRUE
rf	d	2	0.893333333	0.043410188	TRUE	TRUE
xgb	d	2	0.78	0.094304471	TRUE	TRUE
rf	d	3	0.8	0.126491106	TRUE	TRUE
xgb	d	3	0.8	0.126491106	TRUE	TRUE
rf	d	4	0.966666667	0.031622777	TRUE	FALSE
xgb	d	4	0.946666667	0.035023801	TRUE	FALSE
rf	d	5	1	0	TRUE	TRUE
xgb	d	5	0.966666667	0.031622777	TRUE	TRUE
rf	d	6	0.663333333	0.056460409	TRUE	TRUE
xgb	d	6	0.583333333	0.108448657	TRUE	TRUE
rf	d	7	0.84	0.044422217	TRUE	FALSE
xgb	d	7	0.786666667	0.090332718	TRUE	FALSE
rf	d	8	0.393333333	0.105914011	TRUE	FALSE
xgb	d	8	0.625238095	0.100341932	TRUE	FALSE
rf	d	9	0.726666667	0.052662447	TRUE	TRUE
xgb	d	9	0.378571429	0.085545469	TRUE	TRUE
rf	e	0	0.508907417	0.028440873	TRUE	FALSE
xgb	e	0	0.452199839	0.036628649	TRUE	FALSE
rf	e	1	0.444846502	0.028763528	TRUE	FALSE
xgb	e	1	0.426890047	0.020483746	TRUE	FALSE
rf	e	2	0.093030303	0.03917433	TRUE	FALSE
xgb	e	2	0.309118039	0.051537113	TRUE	FALSE
rf	e	3	0.953857223	0.018111856	TRUE	FALSE
xgb	e	3	0.955830817	0.009819672	TRUE	FALSE
rf	f	0	0.753255125	0.026034302	TRUE	FALSE
xgb	f	0	0.761751406	0.02666403	TRUE	FALSE
rf	f	1	0.921886355	0.017295413	TRUE	FALSE
xgb	f	1	0.940700333	0.012837569	TRUE	FALSE
rf	f	2	0.953389311	0.013373463	TRUE	FALSE
xgb	f	2	0.94451865	0.012622189	TRUE	FALSE
rf	f	3	0.946551073	0.016714146	TRUE	FALSE
xgb	f	3	0.952988719	0.008183447	TRUE	FALSE
rf	f	4	0.924949756	0.012463386	TRUE	FALSE
xgb	f	4	0.909241304	0.014919208	TRUE	FALSE
rf	f	5	0.900635989	0.013899873	TRUE	FALSE
xgb	f	5	0.927751018	0.01471246	TRUE	FALSE
rf	f	6	0.561104544	0.031852305	TRUE	FALSE
xgb	f	6	0.681917607	0.032405405	TRUE	FALSE
rf	g	0	0.759653057	0.027482733	TRUE	FALSE
xgb	g	0	0.762760884	0.018647962	TRUE	FALSE
rf	g	1	0.882667249	0.021901533	TRUE	FALSE
xgb	g	1	0.869663673	0.011881558	TRUE	FALSE
rf	g	2	0.356521257	0.041838228	TRUE	FALSE
xgb	g	2	0.44668552	0.044301377	TRUE	FALSE
rf	g	3	0.576425796	0.063489213	TRUE	TRUE
xgb	g	3	0.626048363	0.041953074	TRUE	TRUE
rf	g	4	0.695221169	0.02749351	TRUE	FALSE
xgb	g	4	0.706116093	0.029877932	TRUE	FALSE
rf	g	5	0.854091547	0.02693263	TRUE	FALSE
xgb	g	5	0.859717754	0.031012385	TRUE	FALSE
rf	g	6	0.882359235	0.024504006	TRUE	FALSE
xgb	g	6	0.865963816	0.023506049	TRUE	FALSE
