# Supplementary material for: Critical scaling of novelty in the cortex
Source: Nat Commun. 2026 Jan 10;17:1555. doi: 10.1038/s41467-025-68277-0 (PMC12894744; doi:10.1038/s41467-025-68277-0)
Supplement: Supplementary file 4 — Source Data [file 41467_2025_68277_MOESM4_ESM.zip › FigS10b.csv]

x	y	se	dataset	class		x	y	se	dataset	class
33.33333333	0.074244265	0.026439486	a	0		33.33333333	0.052063492	0.020838797	a	0
73.07692308	0.303096911	0.037200384	a	1		73.07692308	0.254772189	0.047891854	a	1
0	0.115603347	0.028640327	a	2		0	0.113512958	0.03540566	a	2
96.15384615	0.703294019	0.030827681	a	3		96.15384615	0.698265885	0.024692831	a	3
51.94805195	0.155714286	0.040136734	a	4		51.94805195	0.189487179	0.022282868	a	4
15.58441558	0.103717949	0.02251174	a	5		15.58441558	0.079404762	0.027141839	a	5
72.15189873	0.785737269	0.032480747	a	6		72.15189873	0.711269986	0.041737402	a	6
60.75949367	0.300582163	0.05257792	a	7		60.75949367	0.347484917	0.039176291	a	7
36.70886076	0.20139377	0.029538539	a	8		36.70886076	0.259736407	0.026194314	a	8
35.44303797	0.144134847	0.034366582	a	9		35.44303797	0.189968577	0.041161286	a	9
36.68341709	0.28159742	0.021742341	b	0		36.68341709	0.29481487	0.022382108	b	0
62.62626263	0.466841242	0.021253181	b	1		62.62626263	0.52070419	0.0241759	b	1
36.86868687	0.41629123	0.026644332	b	2		36.86868687	0.439114572	0.025445137	b	2
79.7979798	0.749290323	0.02828658	b	3		79.7979798	0.767992417	0.021639717	b	3
57.78894472	0.373178823	0.01949343	b	4		57.78894472	0.382458738	0.025427624	b	4
88.38383838	0.719471773	0.026367212	b	5		88.38383838	0.743339985	0.024933053	b	5
22.61306533	0.182909266	0.021773299	b	6		22.61306533	0.172623006	0.018999109	b	6
89.79591837	0.879579993	0.017313134	c	0		89.79591837	0.899402109	0.01133687	c	0
100	0.982156611	0.006435024	c	1		100	0.98200542	0.007377842	c	1
97.44897959	0.947551049	0.009391224	c	2		97.44897959	0.949396488	0.008512537	c	2
100	0.99217274	0.005305549	c	3		100	0.991880342	0.005553912	c	3
98.97959184	0.969408969	0.007149466	c	4		98.97959184	0.963772234	0.011042424	c	4
98.97959184	0.981211779	0.006667018	c	5		98.97959184	0.982027365	0.00513865	c	5
66.83673469	0.850605049	0.012714336	c	6		66.83673469	0.848809516	0.015644355	c	6
80	0.843333333	0.055387524	d	0		80	0.84	0.044422217	d	0
60	0.75	0.039791121	d	1		60	0.746666667	0.053166405	d	1
85	0.826666667	0.094375138	d	2		85	0.876666667	0.05375872	d	2
55	0.9	0.048304589	d	3		55	0.9	0.048304589	d	3
100	1	0	d	4		100	1	0	d	4
100	0.933333333	0.042163702	d	5		100	1	0	d	5
95	0.867142857	0.058065761	d	6		95	0.886666667	0.037771241	d	6
100	0.933333333	0.042163702	d	7		100	0.926666667	0.037058512	d	7
90	0.933333333	0.042163702	d	8		90	0.933333333	0.042163702	d	8
100	0.65	0.043779752	d	9		100	0.463333333	0.10640071	d	9
48.32214765	0.195607629	0.015927786	e	0		48.32214765	0.219796731	0.024787117	e	0
91.33333333	0.489607305	0.016754773	e	1		91.33333333	0.46974677	0.022724147	e	1
85.23489933	0.450899989	0.021429105	e	2		85.23489933	0.464616018	0.027881521	e	2
52.66666667	0.174143861	0.024950271	e	3		52.66666667	0.163865987	0.029460329	e	3
14	0.113400482	0.017899252	e	4		14	0.066424122	0.015947593	e	4
26.17449664	0.135505583	0.017585971	e	5		26.17449664	0.056197484	0.01627512	e	5
30.87248322	0.116767343	0.023393686	e	6		30.87248322	0.085130192	0.012230533	e	6
14.76510067	0.152364298	0.03694401	e	7		14.76510067	0.127086484	0.028301714	e	7
14.09395973	0.136604627	0.0324891	e	8		14.09395973	0.105608756	0.02506204	e	8
98.65771812	0.953163082	0.014285526	e	9		98.65771812	0.902569564	0.014198545	e	9
88.59060403	0.646054228	0.02671503	f	0		88.59060403	0.633447961	0.025061019	f	0
32.2147651	0.352481502	0.040058122	f	1		32.2147651	0.338524892	0.026619265	f	1
99.32885906	0.954060542	0.009206524	f	2		99.32885906	0.944525212	0.011864292	f	2
66	0.849094872	0.015687657	f	3		66	0.856422675	0.011257722	f	3
31.54362416	0.312801138	0.042173926	f	4		31.54362416	0.241555041	0.030260714	f	4
30	0.428381706	0.03661072	f	5		30	0.471577658	0.01581566	f	5
99.32885906	0.979722325	0.005253352	f	6		99.32885906	0.960096006	0.013719689	f	6
99.32885906	0.948105976	0.013127392	f	7		99.32885906	0.945247708	0.009176761	f	7
100	0.960637746	0.013038613	f	8		100	0.935564263	0.008002937	f	8
73.82550336	0.690942735	0.021837251	f	9		73.82550336	0.726552489	0.017066772	f	9
31.54362416	0.381695298	0.024775927	g	0		31.54362416	0.295652819	0.037032266	g	0
93.95973154	0.917859526	0.014505219	g	1		93.95973154	0.909291408	0.018709581	g	1
97.31543624	0.912703533	0.015021313	g	2		97.31543624	0.892425464	0.0160944	g	2
57.04697987	0.42498253	0.032211831	g	3		57.04697987	0.418819513	0.034063052	g	3
50.33557047	0.568762826	0.030911431	g	4		50.33557047	0.615194604	0.020282012	g	4
25.5033557	0.843852495	0.017754263	g	5		25.5033557	0.839706063	0.018422119	g	5
100	0.933733778	0.008104269	g	6		100	0.925967742	0.014323654	g	6
83.89261745	0.790542921	0.031969911	g	7		83.89261745	0.774934383	0.023474054	g	7
95.97315436	0.887974204	0.019761876	g	8		95.97315436	0.855516554	0.02017351	g	8
17.44966443	0.381450906	0.024505965	g	9		17.44966443	0.34065071	0.030363396	g	9
