# Supplementary material for: Critical scaling of novelty in the cortex
Source: Nat Commun. 2026 Jan 10;17:1555. doi: 10.1038/s41467-025-68277-0 (PMC12894744; doi:10.1038/s41467-025-68277-0)
Supplement: Supplementary file 4 — Source Data [file 41467_2025_68277_MOESM4_ESM.zip › FigS10c.csv]

x_a	y_a	se_a	x_b	y_b	se_b	x_c	y_c	se_c	x_d	y_d	se_d	x_e	y_e	se_e	x_f	y_f	se_f	x_g	y_g	se_g
0.0	1.2616438035044413	0.5396281468519131	0.0	0.6998127221113819	0.1645090649145405	0.0	1.9661141952703474	0.4683574927086208	0.0	6.627757936507936	0.522522360301839	0.0	1.153745546362238	0.5051740797176103	0.0	5.043449037811065	0.3008083997283113	0.0	4.273747884540467	0.32646424868592633
0.006289308176100629	0.6090506802991188	0.236799919827523	0.00684931506849315	0.299301877239345	0.15535610251999743	0.006369426751592357	1.3159955052046686	0.3635446164859226	0.012658227848101266	4.565925740925742	0.49156382217690175	0.008130081300813009	1.0035635847642848	0.43868090630480466	0.003424657534246575	4.055796572479444	0.2941630535200766	0.0036496350364963502	3.4169136056494565	0.2957626399691367
0.012578616352201259	0.40353633490579216	0.2151469018967094	0.0136986301369863	0.22260028137627574	0.15385534591767513	0.012738853503184714	0.9477904600769141	0.2970450971597717	0.02531645569620253	3.0405663780663783	0.4065179318279611	0.016260162601626018	0.3551841172560146	0.14878646390717562	0.00684931506849315	3.3818722848262723	0.2917604183697402	0.0072992700729927005	2.790772609486054	0.265919089355225
0.018867924528301886	0.3490289036847341	0.19412057524831203	0.02054794520547945	0.21059628704751132	0.13088520040203114	0.01910828025477707	0.816604614389017	0.24767452979016139	0.0379746835443038	2.6067316017316022	0.3758930623362815	0.024390243902439025	0.15110315907462013	0.13614832866165	0.010273972602739725	3.073514145424776	0.31347980140501	0.010948905109489052	2.4694393279799733	0.35124250123233886
0.025157232704402517	0.3297246819008706	0.17185123877153743	0.0273972602739726	0.16048730543194312	0.14876107543914147	0.025477707006369428	0.7304704034097455	0.21666781790482706	0.05063291139240506	1.8687860750360747	0.20971301287699143	0.032520325203252036	0.10061193146379033	0.1312282221903115	0.0136986301369863	2.742632771279629	0.3041113590166098	0.014598540145985401	2.2502174189049042	0.32093886920410464
0.031446540880503145	0.21990312428064984	0.20099332880726647	0.03424657534246575	0.13687206726568713	0.16312168033393631	0.03184713375796178	0.5613075043251259	0.20105323784057416	0.06329113924050633	1.546118464868464	0.26227669336075815	0.04065040650406504	-0.001413654072470738	0.14378447376161868	0.017123287671232876	2.5491531639615577	0.2831006672687654	0.01824817518248175	2.1296699692866694	0.2911616189406117
0.03773584905660377	0.2016233426168347	0.15997714656365267	0.0410958904109589	0.142669406772435	0.13891062674440086	0.03821656050955414	0.5864788870811201	0.16927087284546963	0.0759493670886076	1.5181757825507827	0.28032348113880556	0.04878048780487805	-0.06168312104447271	0.13976318886319974	0.02054794520547945	2.318979197163261	0.2941430839717896	0.021897810218978103	2.066895060131725	0.2619778425937861
0.0440251572327044	0.21950526424181688	0.18364622209600306	0.04794520547945205	0.10560771657978218	0.1463068112571416	0.044585987261146494	0.533853433333562	0.15752760948932512	0.08860759493670886	1.5250876900876893	0.2792895844086392	0.056910569105691054	-0.08463464722491254	0.13504974440115078	0.023972602739726026	2.2135711271154803	0.26033002610595546	0.025547445255474453	1.863407012975543	0.2912335725676495
0.050314465408805034	0.2187674097466763	0.16243098712212456	0.0547945205479452	0.06693235370012585	0.14347211273035568	0.050955414012738856	0.49426117269426023	0.14773209647699745	0.10126582278481013	1.537245295554119	0.25464345916499403	0.06504065040650407	-0.05575226582192805	0.12622196082566237	0.0273972602739726	2.0435055071009	0.21719647063197997	0.029197080291970802	1.8627511869082864	0.31550333573002276
0.05660377358490566	0.12775615445648314	0.1687928804255786	0.06164383561643835	0.04994729765810124	0.14300920233801295	0.05732484076433121	0.4969956225200076	0.12650287404825133	0.11392405063291139	1.3203067765567766	0.24397403432657275	0.07317073170731707	-0.1394743566875828	0.14924659584004074	0.030821917808219176	1.9308790448520612	0.20343570897301191	0.032846715328467155	1.8139480320618446	0.2776781182127039
0.06289308176100629	0.10058487449932763	0.162771172365505	0.0684931506849315	0.020786241675999406	0.15990775831595927	0.06369426751592357	0.397652964920449	0.14999951440511333	0.12658227848101267	1.1804442779442783	0.1992884529813084	0.08130081300813008	-0.1535514236302008	0.12968271389641367	0.03424657534246575	1.8334464406579971	0.20450691749296576	0.0364963503649635	1.7006376055227255	0.2823070294488894
0.06918238993710692	0.06095151692696532	0.161301135116196	0.07534246575342465	-0.011207982526106886	0.16322861753310067	0.07006369426751592	0.36983649555701825	0.12958469433416703	0.13924050632911392	0.9923022810522808	0.19168605734288321	0.08943089430894309	-0.1461263011953211	0.13484477242754522	0.03767123287671233	1.8026557700509054	0.21206125230560008	0.040145985401459854	1.6264825155533973	0.23309561332009013
0.07547169811320754	-0.014965208435488292	0.19438216691130786	0.0821917808219178	-0.01767714070860882	0.1548119980523694	0.07643312101910828	0.3662830714970179	0.12610658387259954	0.1518987341772152	1.1388965895215897	0.2290610968976151	0.0975609756097561	-0.17799651250337045	0.12485040973555249	0.0410958904109589	1.7370707666783227	0.2045029898617544	0.043795620437956206	1.5032952662454566	0.24406648272442708
0.08176100628930817	-0.07976589274611368	0.15731207974010739	0.08904109589041095	-0.08263271154661755	0.14935106939295442	0.08280254777070063	0.3136196194879375	0.13135761772880464	0.16455696202531644	0.9594536019536017	0.24103724400796117	0.10569105691056911	-0.16810677085813552	0.11877347519945439	0.04452054794520548	1.5825650095035273	0.21023109383137883	0.04744525547445255	1.4341717694279121	0.23694804878929462
0.0880503144654088	-0.06260339966764408	0.14363443190800998	0.0958904109589041	-0.026080632782615076	0.12421941726185612	0.08917197452229299	0.30177316059646303	0.12077890152636134	0.17721518987341772	1.0207274669774669	0.28739619397573485	0.11382113821138211	-0.19457348272795594	0.1336730115058069	0.04794520547945205	1.5929558971478477	0.17849977484621843	0.051094890510948905	1.4145939032286383	0.22126678152343485
0.09433962264150944	-0.05583370756002848	0.1692660096186003	0.10273972602739725	-0.07262883705635204	0.14958752498677835	0.09554140127388536	0.21551364356244843	0.11735631230383359	0.189873417721519	0.8494833761010231	0.21663277937669806	0.12195121951219512	-0.22330975614462067	0.1261383940610043	0.05136986301369863	1.4596032576249798	0.1953311513723718	0.05474452554744526	1.3318901316003358	0.19885355493612078
0.10062893081761007	-0.02045835067337909	0.15609422827546218	0.1095890410958904	-0.10794517440327389	0.15913269758857046	0.10191082802547771	0.274248305467593	0.10705435482991459	0.20253164556962025	0.7629845154845152	0.2679115111716543	0.13008130081300814	-0.25132110111140604	0.13949301198318922	0.0547945205479452	1.3866643291085268	0.22018663547963702	0.058394160583941604	1.2868459781276227	0.20713016532752912
0.1069182389937107	-0.07265975841060507	0.1514474674634271	0.11643835616438356	-0.0971182850747292	0.15730308522096262	0.10828025477707007	0.20774680808458396	0.10063925920674409	0.21518987341772153	0.8435488816738814	0.2791914604769201	0.13821138211382114	-0.2567028731813572	0.11545302826382368	0.05821917808219178	1.3872517560674127	0.19279316455024262	0.06204379562043796	1.155850506468008	0.1677105038158072
0.11320754716981132	-0.16505402111288411	0.15297855279697375	0.1232876712328767	-0.09098942847741398	0.14508694433857464	0.11464968152866242	0.2452268158497335	0.09193425280221172	0.22784810126582278	0.6571287046287044	0.25069462618770844	0.14634146341463414	-0.2516246594227036	0.15127547388530638	0.06164383561643835	1.2826950647509854	0.16708175374244907	0.06569343065693431	1.1151807893761758	0.19417741534462266
0.11949685534591195	-0.14536654859373888	0.1860471664050599	0.13013698630136986	-0.11231601919348932	0.16195621901085056	0.12101910828025478	0.2152487245227011	0.11038508207379272	0.24050632911392406	0.6745955351837704	0.21318204968832258	0.15447154471544716	-0.24979600192861007	0.1346744052660194	0.06506849315068493	1.268014292241175	0.1873932481323061	0.06934306569343066	1.057299913034993	0.19583679608107568
0.12578616352201258	-0.1003379405856708	0.16098501353236067	0.136986301369863	-0.12168175639353995	0.15618960301344503	0.12738853503184713	0.24881020372739127	0.11171923996231738	0.25316455696202533	0.6506246531246531	0.25935486213034137	0.16260162601626016	-0.2615254816865533	0.1192524176433577	0.0684931506849315	1.24491389166218	0.17595980828170554	0.072992700729927	1.0062854607132599	0.18061667898693043
0.1320754716981132	-0.18834329527384744	0.1594835332407644	0.14383561643835616	-0.11497485723966838	0.12171584331449029	0.1337579617834395	0.1780794557108354	0.11153812353280346	0.26582278481012656	0.5122572566322561	0.25090176654959456	0.17073170731707318	-0.24840590150620945	0.12833203400799184	0.07191780821917808	1.2149765129333232	0.18499671719469274	0.07664233576642336	0.9990866275288193	0.19073943900295517
0.13836477987421383	-0.19018699150180562	0.16414127074248056	0.1506849315068493	-0.13543374430774313	0.1559637276568604	0.14012738853503184	0.1462897514691326	0.09479323006800795	0.27848101265822783	0.47037232783556315	0.22391199776063248	0.17886178861788618	-0.28087090619075894	0.13703959391553916	0.07534246575342465	1.141013921999219	0.1702741344920146	0.08029197080291971	0.9482638976161517	0.18116765157412426
0.14465408805031446	-0.22848085101708465	0.14708426545353467	0.15753424657534246	-0.1826228419887832	0.13529367951690477	0.1464968152866242	0.0855382281916712	0.090655191554293	0.2911392405063291	0.45854340104340113	0.24355747702361227	0.18699186991869918	-0.2494964577733817	0.13949054031080269	0.07876712328767123	1.0985283378398856	0.17935488303556266	0.08394160583941605	0.9167391974865416	0.16593201108800354
0.1509433962264151	-0.20626214842638324	0.15191082674247391	0.1643835616438356	-0.13164270090677221	0.14088632588169042	0.15286624203821655	0.09046755335409193	0.08885670666674285	0.3037974683544304	0.44256771006770973	0.21636285764354216	0.1951219512195122	-0.29598143262362697	0.12903345313363684	0.0821917808219178	1.0066039738124288	0.1427997555318588	0.08759124087591241	0.9336728555387787	0.19145879972152077
0.15723270440251572	-0.327098329197507	0.14271392164585778	0.17123287671232876	-0.12890583445464499	0.1538232851434997	0.1592356687898089	0.11682763608083313	0.09852014685898576	0.31645569620253167	0.3987470168720167	0.2506474357092493	0.2032520325203252	-0.29568522669642594	0.12758636817666583	0.08561643835616438	1.0477185605346457	0.14280543964084766	0.09124087591240876	0.8957822385328377	0.1746210082199936
0.16352201257861634	-0.2540303887492172	0.15881283176910915	0.1780821917808219	-0.15474936357748392	0.13864596999864112	0.16560509554140126	0.03682318040431856	0.08338798053919604	0.3291139240506329	0.3724751637251636	0.2366398238919878	0.21138211382113822	-0.3278486414845816	0.1298182438302475	0.08904109589041095	0.9690605041748724	0.15601602862124855	0.0948905109489051	0.8493734006083644	0.18401943185828054
0.16981132075471697	-0.30296826083300293	0.1557386352770003	0.18493150684931506	-0.16977174096249958	0.1560761864576653	0.17197452229299362	0.06835000108689934	0.09368217513989169	0.34177215189873417	0.45993826929004944	0.26757451615573996	0.21951219512195122	-0.28937650575409446	0.11064750867455275	0.09246575342465753	0.8671648973233885	0.1601017715060704	0.09854014598540146	0.8405906138188849	0.17869298798883176
0.1761006289308176	-0.27568227003931606	0.15843687592625175	0.1917808219178082	-0.18613284533248198	0.14962478053130016	0.17834394904458598	0.08935867513629084	0.09247969127491626	0.35443037974683544	0.4068758243390594	0.2623834968877604	0.22764227642276422	-0.3239182741594744	0.13337972448049934	0.0958904109589041	0.9079707683569372	0.1266855843078853	0.10218978102189781	0.8251593592671339	0.17064325210965076
0.18238993710691823	-0.33440388796677306	0.13677413470572525	0.19863013698630136	-0.18111507577879293	0.14080559842071236	0.18471337579617833	0.11805584887863355	0.09316254602010407	0.3670886075949367	0.4683998343847415	0.2870740089542235	0.23577235772357724	-0.32154392406623067	0.14148040429057032	0.09931506849315068	0.8959318676844006	0.12565018006808573	0.10583941605839416	0.786108039863331	0.16972114959422419
0.18867924528301888	-0.32424430659334535	0.1482250488080151	0.2054794520547945	-0.20331156419008145	0.1371786463649898	0.1910828025477707	0.03935191132716023	0.08527173173722419	0.379746835443038	0.549865383799207	0.2559342404831199	0.24390243902439024	-0.3369100622454311	0.12975696194968736	0.10273972602739725	0.8623153836651527	0.15361247675433806	0.10948905109489052	0.7593190731412786	0.1871773979309151
0.1949685534591195	-0.2833676650689518	0.12987733695094628	0.21232876712328766	-0.14786478637920264	0.14868229753981554	0.19745222929936307	0.02041654804743659	0.09495427635795291	0.3924050632911392	0.5715655758070617	0.2626435316836483	0.25203252032520324	-0.3164640743130229	0.1313277123305949	0.10616438356164383	0.760631840639822	0.14390573937155549	0.11313868613138686	0.7752431220235718	0.1843836607085241
0.20125786163522014	-0.3691446283022565	0.1423344748773668	0.2191780821917808	-0.198264407063111	0.14413269954465582	0.20382165605095542	0.00924137714549389	0.08268509786215728	0.4050632911392405	0.6220756653477241	0.312046609204765	0.2601626016260163	-0.30673432158534586	0.11737090266564437	0.1095890410958904	0.8026478649841101	0.13009040120910847	0.11678832116788321	0.7646010533731272	0.1653341766933705
0.20754716981132076	-0.27431010856438287	0.14892529477105218	0.22602739726027396	-0.18902337329974328	0.15311902522167148	0.21019108280254778	0.027720472653374656	0.0912091282227969	0.4177215189873418	0.7612963955978663	0.28106294010807553	0.2682926829268293	-0.30089193460583064	0.1166170643453597	0.11301369863013698	0.7652417262233777	0.11276138964587837	0.12043795620437957	0.7209983294422595	0.16959080611032185
0.2138364779874214	-0.3680192040349961	0.15442573557113462	0.2328767123287671	-0.21690612827406097	0.14248524840346993	0.21656050955414013	-0.03064991915292628	0.08625935296279093	0.43037974683544306	0.7545134337626593	0.292819611296491	0.2764227642276423	-0.3175196931183184	0.13287022376992613	0.11643835616438356	0.7359206016996948	0.09991353329820264	0.12408759124087591	0.725335702511255	0.19064906127584785
0.22012578616352202	-0.27426406339796705	0.1438698149822592	0.23972602739726026	-0.19708224371263672	0.1486723685212151	0.2229299363057325	-0.011937507303540207	0.08458477907488571	0.4430379746835443	0.8067888625822064	0.29058917223814984	0.2845528455284553	-0.2998727453065102	0.12029973581156149	0.11986301369863013	0.7284488111729807	0.12273056928135144	0.12773722627737227	0.6478555199456655	0.15583602998525276
0.22641509433962265	-0.3400579632826876	0.15926936816839007	0.2465753424657534	-0.20346383565197734	0.15243449811184445	0.22929936305732485	0.027778395535719647	0.08703931474916972	0.45569620253164556	0.724134984167879	0.3605141730956522	0.2926829268292683	-0.3367546840685687	0.13604627033944094	0.1232876712328767	0.7155986663447425	0.1083598938153655	0.13138686131386862	0.6422954366868945	0.14619437246115677
0.23270440251572327	-0.34468679616682246	0.1494610336256699	0.2534246575342466	-0.1957922174290868	0.14765634825478616	0.2356687898089172	-0.01908428986481836	0.09439127230093647	0.46835443037974683	0.8368745193145349	0.3265597343303224	0.3008130081300813	-0.3585841430516781	0.13952142545053073	0.1267123287671233	0.6651082137957564	0.11468888121429767	0.13503649635036497	0.6290109872689804	0.17546464733280365
0.2389937106918239	-0.38776510690949545	0.16217861385563812	0.2602739726027397	-0.23715535563937995	0.15688348161606155	0.24203821656050956	-0.06994848524790384	0.09379808232047121	0.4810126582278481	0.6632422908954912	0.3247773811854466	0.3089430894308943	-0.35370922914855907	0.1319836106347492	0.13013698630136986	0.6786107957090562	0.10017995741059384	0.1386861313868613	0.5668477207046371	0.17792051413939125
0.24528301886792453	-0.40942876704712977	0.12893586498535844	0.2671232876712329	-0.23425174352322253	0.14296456948644676	0.2484076433121019	-0.058451420187781905	0.09851396415603082	0.4936708860759494	0.5676369498141439	0.29539329155424227	0.3170731707317073	-0.3590011310365363	0.11601958514463774	0.13356164383561644	0.6194283107342187	0.0961569554472652	0.14233576642335766	0.5601016768511121	0.17702396428516606
0.25157232704402516	-0.36433691285567726	0.15957287253270216	0.273972602739726	-0.21121089601673138	0.16876453809869715	0.25477707006369427	-0.022198067242084396	0.09063952456586753	0.5063291139240507	0.5115932233550691	0.2882141424919747	0.3252032520325203	-0.32493008652037036	0.12510970056485626	0.136986301369863	0.6107352785398064	0.11701861373645008	0.145985401459854	0.5971081786093531	0.16392552009412262
0.2578616352201258	-0.3935916752875593	0.14505469804839172	0.2808219178082192	-0.22628074990550462	0.14122206663420328	0.2611464968152866	-0.05232533822462637	0.0802532587167455	0.5189873417721519	0.5491402154253816	0.3199753306104856	0.3333333333333333	-0.38516924263245955	0.11046107001070402	0.1404109589041096	0.5974902456268562	0.0943734324800134	0.14963503649635038	0.544391627175251	0.15615899296452232
0.2641509433962264	-0.3762219641474796	0.15085474646178446	0.2876712328767123	-0.23007240475641288	0.1430340703804102	0.267515923566879	-0.08243682019386125	0.09920407659714042	0.5316455696202531	0.4439317729073247	0.2863079425360443	0.34146341463414637	-0.3679938687049322	0.12256855508163322	0.14383561643835616	0.5547838895855814	0.09441731725170559	0.15328467153284672	0.4779150009523279	0.19273084018583386
0.27044025157232704	-0.45786863016267193	0.12824929465390966	0.2945205479452055	-0.24272424271154125	0.14508491853301764	0.27388535031847133	-0.05818179787426303	0.08891680848023249	0.5443037974683544	0.3401536456581214	0.30083252246212017	0.34959349593495936	-0.37908749341224457	0.1205018665413438	0.14726027397260275	0.5694941546401574	0.09176722386114124	0.15693430656934307	0.4789950229931176	0.184586255352917
0.27672955974842767	-0.40908893561074716	0.14991190389363657	0.3013698630136986	-0.26387757188059147	0.17079439628116463	0.2802547770700637	-0.08319929423682815	0.08116676272889135	0.5569620253164557	0.051833122709165624	0.24975844579446627	0.35772357723577236	-0.34831272257877477	0.12069599060785155	0.1506849315068493	0.48214985437349045	0.09098347958210788	0.16058394160583941	0.4069434454666434	0.17788320256582912
0.2830188679245283	-0.46120268154737637	0.1486082995411959	0.3082191780821918	-0.2447871849425911	0.16819433619051088	0.28662420382165604	-0.0321192898342898	0.09340489781148789	0.569620253164557	-0.05763268735908059	0.23729637624028044	0.36585365853658536	-0.3903644340516774	0.10866151497669631	0.1541095890410959	0.4810644212174714	0.07705173553752069	0.16423357664233576	0.4905247714340564	0.17503844091096482
0.2893081761006289	-0.39446648768610953	0.11670986539383629	0.3150684931506849	-0.2665434070137651	0.14454618459934596	0.2929936305732484	-0.07282887652814277	0.08655065380585991	0.5822784810126582	-0.13590636225161407	0.21637407414581966	0.37398373983739835	-0.3227339348419962	0.1376035258644042	0.15753424657534246	0.4673380445546611	0.10961229352971452	0.1678832116788321	0.45998901678683585	0.15705852687257912
0.29559748427672955	-0.44856496548512803	0.13325558772913046	0.3219178082191781	-0.2289229223688506	0.1369710940652049	0.29936305732484075	-0.0943265269445939	0.07189323420819826	0.5949367088607594	-0.18277513108292814	0.21077647257303994	0.3821138211382114	-0.3853653946339033	0.12649705722231902	0.16095890410958905	0.4882070185971137	0.09519592197682984	0.17153284671532848	0.40821546183255414	0.16632301471488534
0.3018867924528302	-0.44665564998063745	0.14417790022352836	0.3287671232876712	-0.2389492542475934	0.14089438656530429	0.3057324840764331	-0.08062346409118021	0.08039467144590966	0.6075949367088608	-0.3821634908423153	0.1699973085238202	0.3902439024390244	-0.341063683205463	0.14841213271283077	0.1643835616438356	0.45187479548242815	0.08921646637753994	0.17518248175182483	0.4046497376873326	0.16490202799845355
0.3081761006289308	-0.44519903376116304	0.13033303027693885	0.3356164383561644	-0.2720155410482209	0.12236823356557719	0.31210191082802546	-0.07350888191686786	0.08153970580524078	0.620253164556962	-0.4806956782629485	0.15135159973259413	0.3983739837398374	-0.3593109032185883	0.11223203372721828	0.1678082191780822	0.44149401079637884	0.0832245318140633	0.17883211678832117	0.37210508864260317	0.1772354332413121
0.31446540880503143	-0.4379311102455129	0.1440883226700535	0.3424657534246575	-0.2738833157114754	0.15670975841214912	0.3184713375796178	-0.12035021340563015	0.08039608600635921	0.6329113924050633	-0.47164380373117626	0.15011135200605555	0.4065040650406504	-0.3620468615859469	0.12205943346217599	0.17123287671232876	0.4083426482369682	0.09882427836078463	0.18248175182481752	0.37857477677361395	0.16229535806989198
0.32075471698113206	-0.5081036718024645	0.12805911202124037	0.3493150684931507	-0.2504163840255753	0.15556831569963295	0.3248407643312102	-0.08571611129417384	0.07922871000250967	0.6455696202531646	-0.5357253910065695	0.13492553158258302	0.4146341463414634	-0.37074826496997915	0.12450296389053925	0.17465753424657535	0.3518635869999143	0.07797758393443228	0.18613138686131386	0.37082952663762037	0.1686770471203261
0.3270440251572327	-0.48139592147662974	0.15619168490922108	0.3561643835616438	-0.272497713229915	0.164097093697023	0.33121019108280253	-0.12777074121583354	0.06859636781731288	0.6582278481012658	-0.6480448227649425	0.109267951035826	0.42276422764227645	-0.3680299745825736	0.11089779086954929	0.1780821917808219	0.3731733667229858	0.06026274591139398	0.1897810218978102	0.29876064752419706	0.16880703447305204
0.3333333333333333	-0.44937600903180003	0.1525529544840032	0.363013698630137	-0.24294009364168268	0.15116436907264194	0.3375796178343949	-0.13001539856792896	0.07764586928766697	0.6708860759493671	-0.7064994699659188	0.10677738457039194	0.43089430894308944	-0.38161284643712023	0.12129734337530249	0.1815068493150685	0.35106461450973137	0.0909308467902634	0.19343065693430658	0.27065725495126497	0.16994923507994797
0.33962264150943394	-0.5176316528094114	0.12824112550924782	0.3698630136986301	-0.2507133669856254	0.1501165813847894	0.34394904458598724	-0.12345836287825407	0.09449027818671639	0.6835443037974683	-0.7373096394373825	0.097847299641383	0.43902439024390244	-0.3757571109404543	0.12898365623364602	0.18493150684931506	0.34171384274189265	0.07123362382702679	0.19708029197080293	0.2811783356633315	0.16776296881700334
0.34591194968553457	-0.4698750066225211	0.14480314562246102	0.3767123287671233	-0.28008195011692094	0.15721302675732876	0.3503184713375796	-0.11723476986820691	0.08915915274313843	0.6962025316455697	-0.7727931570953801	0.08744067125083965	0.44715447154471544	-0.3804387722621444	0.12283794169795029	0.18835616438356165	0.38166522566508054	0.08316931670138607	0.20072992700729927	0.25638230308975046	0.17687521814125054
0.3522012578616352	-0.46391819178707466	0.15160621611642927	0.3835616438356164	-0.2480600367210093	0.1629307004886025	0.35668789808917195	-0.09817044869832386	0.06340119580137281	0.7088607594936709	-0.8091487149940565	0.07507058267755085	0.45528455284552843	-0.3641522519984828	0.13903329757586966	0.1917808219178082	0.34540845683167803	0.06829684853673182	0.20437956204379562	0.31680430424162065	0.177900260051556
0.3584905660377358	-0.5216551851364909	0.13001956810845267	0.3904109589041096	-0.2906396950770067	0.1495415493935203	0.3630573248407643	-0.12740398697342709	0.06962276160006922	0.7215189873417721	-0.8391239616403642	0.06640074517834933	0.4634146341463415	-0.356892141255567	0.1423819147871881	0.1952054794520548	0.34592175024565425	0.09368102234378313	0.20802919708029197	0.26618706448082424	0.15553823488814056
0.36477987421383645	-0.5171200755411107	0.14397169143877248	0.3972602739726027	-0.2673513291931804	0.14478625959229302	0.36942675159235666	-0.13174947087840333	0.06441497283713153	0.7341772151898734	-0.8185421125298478	0.07677115423082265	0.4715447154471545	-0.3345911983043297	0.14255400906299903	0.19863013698630136	0.23128868044323642	0.09053801917450266	0.2116788321167883	0.25142136012739896	0.18869209036705276
0.3710691823899371	-0.4905737728352905	0.1318688724293516	0.4041095890410959	-0.24876095554462263	0.157943760644223	0.37579617834394907	-0.15546444678063076	0.07704539390102721	0.7468354430379747	-0.8363682383022499	0.06802955000140287	0.4796747967479675	-0.3694868574294873	0.11696602000319302	0.20205479452054795	0.25028399841671445	0.09160105229753807	0.21532846715328466	0.27630867427997335	0.16982763227948344
0.37735849056603776	-0.5256779001038353	0.1457521166358823	0.410958904109589	-0.25996290938217437	0.1592803446685712	0.3821656050955414	-0.13751531913512055	0.07898855944573076	0.759493670886076	-0.8345014738621442	0.07119066578413097	0.4878048780487805	-0.35594750479203685	0.14245827289923982	0.2054794520547945	0.30148979459202424	0.0710645029473404	0.21897810218978103	0.23325265051835348	0.16011847292129833
0.3836477987421384	-0.4992908281543798	0.12536487069733973	0.4178082191780822	-0.26660751877066446	0.14923108768001195	0.3885350318471338	-0.15677655043986388	0.07489383385379453	0.7721518987341772	-0.8076516881110926	0.08615389743136789	0.4959349593495935	-0.3639181368695189	0.14025339394840453	0.2089041095890411	0.26176560402954047	0.07426192207731909	0.22262773722627738	0.23664815308383852	0.17925853929826183
0.389937106918239	-0.5083305609915092	0.12469684146896955	0.4246575342465753	-0.2976441312306435	0.14365122962816995	0.39490445859872614	-0.11527950922271349	0.08024783127720954	0.7848101265822784	-0.8603845463394063	0.06820828566546223	0.5040650406504065	-0.33757282026974533	0.14355094567449964	0.21232876712328766	0.2621828364205393	0.07068579168034117	0.22627737226277372	0.25490727859299694	0.17132739953931947
0.39622641509433965	-0.5559758149951819	0.13701257230653022	0.4315068493150685	-0.298664298595396	0.1228204990745815	0.4012738853503185	-0.13546961818014744	0.06882857219534282	0.7974683544303798	-0.7935588700117722	0.08942194776210094	0.5121951219512195	-0.3257717082803254	0.14610756367342723	0.21575342465753425	0.24980223928522974	0.08552047788558251	0.22992700729927007	0.20051408447199034	0.15777352380601145
0.4025157232704403	-0.5562398088608264	0.11265659230746458	0.4383561643835616	-0.30462185839091593	0.1473551029300176	0.40764331210191085	-0.14096800212702873	0.07758769175330808	0.810126582278481	-0.801088732165296	0.09525793364641928	0.5203252032520326	-0.32246889831059256	0.1291926946392056	0.2191780821917808	0.2750598452235505	0.08619386021945474	0.23357664233576642	0.2021054484969955	0.18053497242844785
0.4088050314465409	-0.5785786698181367	0.1426568164257752	0.4452054794520548	-0.2842756839221402	0.1469967379383137	0.4140127388535032	-0.13804275309227293	0.06548344046078573	0.8227848101265823	-0.8111407938606521	0.07771475029716522	0.5284552845528455	-0.36213528441780396	0.12879458500315905	0.2226027397260274	0.20837213944337787	0.0799392430750822	0.23722627737226276	0.20201765944085506	0.16893458522739127
0.41509433962264153	-0.5452816442746523	0.1390926358836567	0.4520547945205479	-0.2688860182742814	0.13907626012351243	0.42038216560509556	-0.1356429248153315	0.08513444361354028	0.8354430379746836	-0.8005284069148546	0.0982174055975164	0.5365853658536586	-0.36342710966407055	0.13619698055623486	0.22602739726027396	0.213875976568829	0.07671180955989657	0.24087591240875914	0.1682424240837755	0.16942067990222567
0.42138364779874216	-0.5696204671994074	0.10904064424368635	0.4589041095890411	-0.27481927069484824	0.14901158847592277	0.4267515923566879	-0.12846706375448685	0.08981244021052352	0.8481012658227848	-0.8183961994194974	0.0862494797135198	0.5447154471544715	-0.32669273135586496	0.1337538976899355	0.22945205479452055	0.20038384527015743	0.09185259562441941	0.24452554744525548	0.187578677724329	0.1952647399770906
0.4276729559748428	-0.5984278099174462	0.11961626443740063	0.4657534246575342	-0.28298599393115076	0.14221110652941404	0.43312101910828027	-0.1576961349529868	0.06579741515022247	0.8607594936708861	-0.8189298687809062	0.08500343194767879	0.5528455284552846	-0.3448786485849076	0.13842144466086026	0.2328767123287671	0.1744110827094684	0.09492965849257917	0.24817518248175183	0.16489350758843593	0.17835664287189995
0.4339622641509434	-0.5692408132675052	0.13996855441028838	0.4726027397260274	-0.3457329112610813	0.14585705716281266	0.4394904458598726	-0.14153668920437265	0.09313301937097668	0.8734177215189873	-0.8238330375353281	0.10498967536905407	0.5609756097560976	-0.3406772003987747	0.14752914494418204	0.2363013698630137	0.16188478403572756	0.09331095921382884	0.2518248175182482	0.20959710354195749	0.1713128797598805
0.44025157232704404	-0.559895559059987	0.12981533753901092	0.4794520547945205	-0.28433970695484356	0.15200787939330976	0.445859872611465	-0.1787071572591915	0.07784030118182306	0.8860759493670886	-0.8528385206371948	0.07295380347851786	0.5691056910569106	-0.31784268515361513	0.14266188813967023	0.23972602739726026	0.19583025134024726	0.0868152473202179	0.25547445255474455	0.17051118125484613	0.17787078102542758
0.44654088050314467	-0.5225588431198316	0.126816336840768	0.4863013698630137	-0.29048177057590596	0.151073147848396	0.45222929936305734	-0.17721471888794427	0.07453989686015199	0.8987341772151899	-0.8432020023649343	0.09625188506253306	0.5772357723577236	-0.3469265909724084	0.14488345413101164	0.24315068493150685	0.1143239327316792	0.08408475258391629	0.2591240875912409	0.14679699632214396	0.17562791779867312
0.4528301886792453	-0.5913968373759173	0.1281359619961792	0.4931506849315068	-0.2865975269020442	0.15783198594056713	0.4585987261146497	-0.1769113137182257	0.07349244420756418	0.9113924050632911	-0.8351844212655224	0.09361542616269952	0.5853658536585366	-0.33099826026629087	0.13062340491221505	0.2465753424657534	0.19030062910738127	0.07992427333507358	0.26277372262773724	0.12055479208313868	0.1761378998433369
0.4591194968553459	-0.5464435323590797	0.13337296379553212	0.5	-0.298219916941051	0.1464011211932814	0.46496815286624205	-0.16710902916621068	0.07569675444043739	0.9240506329113924	-0.889179778490924	0.07973714475798403	0.5934959349593496	-0.3192319771055341	0.15616656021534234	0.25	0.1606907591203235	0.09231348093959835	0.2664233576642336	0.13102421244080106	0.16744644014629423
0.46540880503144655	-0.5607957756155496	0.13408137688126356	0.5068493150684932	-0.28548782439726295	0.13517859125776635	0.4713375796178344	-0.18234019937493978	0.0841400176359787	0.9367088607594937	-0.8981402352145387	0.08416380398735629	0.6016260162601627	-0.2881664962366983	0.13970267144484347	0.2534246575342466	0.131122208201236	0.09137160865952135	0.27007299270072993	0.14220417898404056	0.1672584706610091
0.4716981132075472	-0.5203937690930447	0.11928153254332177	0.5136986301369864	-0.29520693862356606	0.14812282794004814	0.47770700636942676	-0.1873056963848793	0.07618875727294942	0.9493670886075949	-0.8615375597976751	0.11152067399611183	0.6097560975609756	-0.2988391349546965	0.1532363793419569	0.2568493150684932	0.15454229855856494	0.08918834270733718	0.2737226277372263	0.1484634878295848	0.15967524423616097
0.4779874213836478	-0.6168367108001003	0.11859767078731373	0.5205479452054794	-0.31512442716472433	0.13646690227789224	0.4840764331210191	-0.16094123776567965	0.06971282808747911	0.9620253164556962	-0.8562744551560342	0.10977565449876919	0.6178861788617886	-0.3155441586639992	0.13428215302109317	0.2602739726027397	0.12035317669765103	0.07882114898968119	0.2773722627737226	0.06935297455010359	0.1494195800992985
0.48427672955974843	-0.5862179229245609	0.11492803217112145	0.5273972602739726	-0.3111790733248442	0.14654769308888338	0.49044585987261147	-0.21748833042394577	0.07704700982188101	0.9746835443037974	-0.8646436434272248	0.12841031476556172	0.6260162601626016	-0.2992353136453376	0.145366751959569	0.2636986301369863	0.1229228629120026	0.07539834993348153	0.28102189781021897	0.14105200997141631	0.1791718075556723
0.49056603773584906	-0.6181235279769863	0.1321658194373071	0.5342465753424658	-0.3125992829537798	0.1418284073355526	0.4968152866242038	-0.23098991588599682	0.06946059454249352	0.9873417721518988	-0.8330804445278129	0.1291960220874465	0.6341463414634146	-0.30231375732517574	0.14260690505173748	0.2671232876712329	0.14712616168316606	0.09679640375297033	0.2846715328467153	0.11317057370971068	0.16242754263104647
0.4968553459119497	-0.5640832088946465	0.11430760045327286	0.541095890410959	-0.2869014506933315	0.12358290270967442	0.5031847133757962	-0.2027017155322419	0.07391640948621556				0.6422764227642277	-0.31121674105473507	0.15837982905029788	0.2705479452054795	0.10501967985575733	0.08997699846171647	0.28832116788321166	0.08256473776657605	0.18121603562301097
0.5031446540880503	-0.5389965326541408	0.11854016193447153	0.547945205479452	-0.3089452979840286	0.14944017685698968	0.5095541401273885	-0.18300393600314477	0.0794949292482715				0.6504065040650406	-0.30764380189121887	0.13457200882627687	0.273972602739726	0.085401936501727	0.08172921640661424	0.291970802919708	0.1453852081307362	0.1664651188938056
0.5094339622641509	-0.638036998517822	0.09954731501813587	0.5547945205479452	-0.2713015261670887	0.14058997847266266	0.5159235668789809	-0.21551386214887827	0.07447266800825264				0.6585365853658537	-0.2740272101560832	0.14022825939546013	0.2773972602739726	0.08904725172425426	0.0997458814584011	0.2956204379562044	0.06805690338931197	0.1756025996368438
0.5157232704402516	-0.5878999294434288	0.09612048254421442	0.5616438356164384	-0.32899282972084065	0.14623759123331184	0.5222929936305732	-0.16943164371146696	0.07599579078862022				0.6666666666666666	-0.256813550801657	0.15799796746418196	0.2808219178082192	0.07688011141041287	0.08292997268375442	0.29927007299270075	0.06341536171124473	0.18713334279295923
0.5220125786163522	-0.5905980814123776	0.13041354316454723	0.5684931506849316	-0.3326154407041778	0.1395496650456507	0.5286624203821656	-0.1947042653616206	0.0732810798719871				0.6747967479674797	-0.2780347294609036	0.13603110524662715	0.2842465753424658	0.08165488578497715	0.08427837651476691	0.3029197080291971	0.06093978311162074	0.17785254699963823
0.5283018867924528	-0.5937770903272956	0.1086575433151454	0.5753424657534246	-0.3086596887933415	0.13145020576249097	0.535031847133758	-0.19116856680682007	0.08260135261153811				0.6829268292682927	-0.2547329939881071	0.150855388598981	0.2876712328767123	0.044227155624948056	0.11199310540888686	0.30656934306569344	0.0527287983743894	0.15825723178263248
0.5345911949685535	-0.5852738415571971	0.08993237376536103	0.5821917808219178	-0.2993742203603311	0.13644319858521267	0.5414012738853503	-0.20386289003627206	0.07276816858329013				0.6910569105691057	-0.2395981102382363	0.15330666294800674	0.2910958904109589	0.009503963123180498	0.11796319226660704	0.3102189781021898	0.08070969702323644	0.1656393903839534
0.5408805031446541	-0.5684029378438583	0.11343789037752774	0.589041095890411	-0.2861039242368537	0.14016823437711162	0.5477707006369427	-0.1868168537834391	0.07998309440505215				0.6991869918699187	-0.23108078825352296	0.14290437376116083	0.2945205479452055	0.07664421364930465	0.08868529410352397	0.31386861313868614	0.07585980420845373	0.1673345996741586
0.5471698113207547	-0.6133885549611323	0.12170751218465013	0.5958904109589042	-0.2927092567067773	0.1252381588506027	0.554140127388535	-0.22490195857271705	0.0822868762119459				0.7073170731707317	-0.21507565345586643	0.1600526346382843	0.2979452054794521	0.08818683159527976	0.11253468963216536	0.3175182481751825	0.04712567948310861	0.16886800963705056
0.5534591194968553	-0.5490580624928926	0.11565469835559798	0.6027397260273972	-0.3196337067822277	0.11305430353458877	0.5605095541401274	-0.2015406330830512	0.08719359908864864				0.7154471544715447	-0.22437776349665084	0.15317845441391398	0.3013698630136986	0.07116309462756393	0.08582964103871217	0.32116788321167883	0.02546075986634863	0.1603531764022008
0.559748427672956	-0.5291624155381404	0.10952460493937971	0.6095890410958904	-0.28578895413731376	0.12433554031416673	0.5668789808917197	-0.20085003463776743	0.08273493382557398				0.7235772357723578	-0.24839856259033666	0.16276454017095057	0.3047945205479452	0.05872383944068307	0.09600270274459909	0.3248175182481752	0.09131357912071933	0.15671304940084338
0.5660377358490566	-0.5816937379684617	0.09706478683677887	0.6164383561643836	-0.26626296287522533	0.1403258699992619	0.5732484076433121	-0.19919962218843038	0.08562613553147046				0.7317073170731707	-0.2620473687902529	0.16587164166114177	0.3082191780821918	0.05286689903575992	0.07751582315052045	0.3284671532846715	0.011270600217303611	0.1594608803714115
0.5723270440251572	-0.619914902940592	0.11337184785106172	0.6232876712328768	-0.29862933936708824	0.1368794239188345	0.5796178343949044	-0.22084338740661794	0.07249599601270794				0.7398373983739838	-0.22069299788264785	0.15670675663881556	0.3116438356164384	0.030890433531376715	0.09393239354834106	0.33211678832116787	0.0029810434498939165	0.16281845974974826
0.5786163522012578	-0.5808078696665021	0.10824887625396158	0.6301369863013698	-0.31380268896440666	0.12552170766363488	0.5859872611464968	-0.18432176105729417	0.06782960680727085				0.7479674796747967	-0.230270242821365	0.17049707054333843	0.3150684931506849	0.015708757627282882	0.10894746838111315	0.3357664233576642	0.007753629449460342	0.16464860142477641
0.5849056603773585	-0.552657889530187	0.1216014403892798	0.636986301369863	-0.2799184138115226	0.1250207250327082	0.5923566878980892	-0.20245691703180488	0.07270172982041535				0.7560975609756098	-0.21372358890014498	0.17463033277370507	0.3184931506849315	0.01633339908618342	0.10857620404303353	0.33941605839416056	0.023513013436661095	0.16800366042382073
0.5911949685534591	-0.6174908630006485	0.11025275151350046	0.6438356164383562	-0.3300395182365964	0.13365030081202506	0.5987261146496815	-0.19588884298793788	0.07001433780124874				0.7642276422764228	-0.26094300476767285	0.15917165246115442	0.3219178082191781	0.030058989879701098	0.08487267284548175	0.34306569343065696	-0.011395452318014837	0.1661760623700876
0.5974842767295597	-0.5678375260815306	0.09592556231132117	0.6506849315068494	-0.2626965323472765	0.1340121727030275	0.6050955414012739	-0.20995924390752269	0.07724805490199672				0.7723577235772358	-0.23744868035743516	0.15959629090180974	0.3253424657534247	0.016761506541613458	0.09162817060251505	0.3467153284671533	-0.010270271600520658	0.15614902035253847
0.6037735849056604	-0.5575509132429336	0.10064834268434387	0.6575342465753424	-0.28469763294906336	0.12170938901150932	0.6114649681528662	-0.19120777724547472	0.07395738369826108				0.7804878048780488	-0.19818076961653053	0.20477749816996604	0.3287671232876712	0.006741852877722138	0.12479454592161658	0.35036496350364965	0.0017959730799490536	0.14388389097834384
0.610062893081761	-0.5680614284981715	0.09125733074915367	0.6643835616438356	-0.2816698110895176	0.13197857170560848	0.6178343949044586	-0.20442861495191758	0.07645144535696666				0.7886178861788617	-0.25138883848682503	0.1689409608679218	0.3321917808219178	-0.0046521485519682715	0.10794141787302769	0.354014598540146	-0.011026000232854244	0.13943927566614914
0.6163522012578616	-0.5646917682924438	0.08499735199023879	0.6712328767123288	-0.26115545208875846	0.13631959638640972	0.6242038216560509	-0.19336769538213022	0.07619259046025358				0.7967479674796748	-0.1991585621927201	0.19815141513764775	0.3356164383561644	-0.012017276554039363	0.09303956064466887	0.35766423357664234	-0.03053956019916007	0.1423422923360022
0.6226415094339622	-0.5714070246287994	0.10631749323770184	0.678082191780822	-0.2501963998169081	0.12121078870580303	0.6305732484076433	-0.20530336879040048	0.08113820758054908				0.8048780487804879	-0.20562650292085083	0.1897827136758859	0.339041095890411	-0.014584670312845771	0.11385958521880615	0.3613138686131387	-0.005259902272976902	0.14875338993224468
0.6289308176100629	-0.581064644862718	0.10398484123641369	0.684931506849315	-0.22966272991755354	0.12896404903838424	0.6369426751592356	-0.21214099068758407	0.08393862866320442				0.8130081300813008	-0.18653647806564444	0.18424821375229763	0.3424657534246575	0.012882687887467409	0.10686005712787079	0.36496350364963503	-0.01159502292510245	0.1552509860628204
0.6352201257861635	-0.5605137855053678	0.11089193669244807	0.6917808219178082	-0.217923892786535	0.1373908912545792	0.643312101910828	-0.23965809618053727	0.09442019554233247				0.8211382113821138	-0.22461407185902593	0.20788675230859915	0.3458904109589041	0.00798462003779185	0.10604152131649577	0.3686131386861314	-0.062400368562347985	0.14320752033681725
0.6415094339622641	-0.5971664850864975	0.08540758997904126	0.6986301369863014	-0.26230342146765007	0.1389004986854599	0.6496815286624203	-0.20715971234852348	0.07031639028814415				0.8292682926829268	-0.16613243792966026	0.22367058415696472	0.3493150684931507	-0.03504607819573635	0.1070729276337792	0.3722627737226277	-0.06789195832223327	0.16183430938987012
0.6477987421383647	-0.5227748941832834	0.1135581048176468	0.7054794520547946	-0.26450641455387636	0.12911214784768044	0.6560509554140127	-0.21195970616416634	0.0745663536821787				0.8373983739837398	-0.18924521629935676	0.20928671471864288	0.3527397260273973	-0.016961639541220375	0.09467895889439663	0.3759124087591241	-0.06471688599097314	0.15132625264824032
0.6540880503144654	-0.5490039141700139	0.11270168208953969	0.7123287671232876	-0.25780367341772914	0.13697788403316616	0.6624203821656051	-0.19913648778612755	0.07829338181975579				0.8455284552845529	-0.17810803013938348	0.22346681085553832	0.3561643835616438	0.002004716785679178	0.094535635894542	0.3795620437956204	-0.06719889449715102	0.14158104757611847
0.660377358490566	-0.5349346874432209	0.11613292158392785	0.7191780821917808	-0.25477760555660334	0.12748869621787884	0.6687898089171974	-0.1895851917208537	0.08075278492426047				0.8536585365853658	-0.18708292022954742	0.2256872156101514	0.3595890410958904	-0.005559510897515163	0.10606413953288413	0.38321167883211676	-0.04741585212318	0.1464484830579327
0.6666666666666666	-0.5652079521080203	0.11347902001523803	0.726027397260274	-0.24752947640438472	0.12493315995818688	0.6751592356687898	-0.19219465516519058	0.0814554540440594				0.8617886178861789	-0.14774416233054533	0.23248479010796083	0.363013698630137	-0.023520675690572035	0.10627303082972435	0.38686131386861317	-0.041934555427168424	0.14523492649896907
0.6729559748427673	-0.525639333689697	0.10019763146722485	0.7328767123287672	-0.23909359670512087	0.13336420909521737	0.6815286624203821	-0.2232869025378604	0.08590866672615799				0.8699186991869918	-0.16706202879139287	0.2378921820376444	0.3664383561643836	-0.010068073335373212	0.11153973499788336	0.3905109489051095	-0.07335070100748786	0.1516166936698618
0.6792452830188679	-0.5657931501967178	0.08986292615826699	0.7397260273972602	-0.25302915234913204	0.15553655755873755	0.6878980891719745	-0.17435292024957794	0.0799041197651585				0.8780487804878049	-0.1472581250659203	0.23706695631362318	0.3698630136986301	-0.022844319088584447	0.10458317874778199	0.39416058394160586	-0.0834175579660294	0.14347043995984674
0.6855345911949685	-0.5263741565750976	0.10539124192782683	0.7465753424657534	-0.261996928792128	0.13163137425473953	0.6942675159235668	-0.20772921909513048	0.08060201437355145				0.8861788617886179	-0.1821667576779744	0.23459771719828718	0.3732876712328767	-0.013230026811211493	0.10711612401568009	0.3978102189781022	-0.02571759002809934	0.1529316629065032
0.6918238993710691	-0.5286934093130428	0.08143160504191863	0.7534246575342466	-0.23603533474079552	0.1280215475976909	0.7006369426751592	-0.18433075057965423	0.07593988033197195				0.8943089430894309	-0.23130144155616073	0.2605571871386054	0.3767123287671233	-0.04457476756308085	0.10269929603604312	0.40145985401459855	-0.039520961420645706	0.15059621604410864
0.6981132075471698	-0.4932648686410678	0.1140761839937017	0.7602739726027398	-0.23554038353134232	0.1402143678327327	0.7070063694267515	-0.1939711775930952	0.08565342177477168				0.9024390243902439	-0.16249379631955485	0.26879513343008876	0.3801369863013699	-0.11646707722668684	0.11540732122658162	0.4051094890510949	-0.07879546030497475	0.14270444796340198
0.7044025157232704	-0.5771613021981753	0.09356764017034028	0.7671232876712328	-0.23502425921347103	0.13928466958754823	0.7133757961783439	-0.18132158111739152	0.09292907774230762				0.9105691056910569	-0.18763836574239168	0.2701180216463614	0.3835616438356164	-0.07783756368453995	0.10113046461080091	0.40875912408759124	-0.07433994609475666	0.13644968684280454
0.710691823899371	-0.4864620804740184	0.12076269454065067	0.773972602739726	-0.19445237412372984	0.14586962076700977	0.7197452229299363	-0.17280879504385435	0.06782153566323697				0.9186991869918699	-0.22588151097896336	0.2695613301906951	0.386986301369863	-0.036987936899073565	0.1258885631881297	0.4124087591240876	-0.0752204471949833	0.138221470802222
0.7169811320754716	-0.4343574381665211	0.1157239648595362	0.7808219178082192	-0.2029859019832987	0.12034438958579247	0.7261146496815286	-0.22068407292689998	0.07556291616101068				0.926829268292683	-0.178842268254217	0.27993305427521264	0.3904109589041096	-0.06497737443328383	0.10946825140359932	0.41605839416058393	-0.05942891275156745	0.16241153832504945
0.7232704402515723	-0.4830477946068028	0.08256147215881492	0.7876712328767124	-0.1944995758696051	0.1534443006441365	0.732484076433121	-0.17570398555816288	0.09499736279204672				0.9349593495934959	-0.18291577093017608	0.28030543791499046	0.3938356164383562	-0.10211755529471264	0.1202527022707325	0.4197080291970803	-0.09034196767638619	0.14812840104590264
0.7295597484276729	-0.5383685331831576	0.11349427274922531	0.7945205479452054	-0.18976026748292796	0.1375419188862464	0.7388535031847133	-0.1796737340881061	0.07933522795193682				0.943089430894309	-0.27454130678034416	0.31486018665897064	0.3972602739726027	-0.04565687572928567	0.09694923656813244	0.4233576642335766	-0.07273700052518237	0.14834845174837563
0.7358490566037735	-0.5462691656485976	0.12955089747691675	0.8013698630136986	-0.1942346724802414	0.1284873931929715	0.7452229299363057	-0.15875293163282975	0.08463336668252405				0.9512195121951219	-0.23226020661415447	0.32317801366039806	0.4006849315068493	-0.0483420967826379	0.11331423326851472	0.42700729927007297	-0.06814312099628614	0.1513708970321836
0.7421383647798742	-0.46911730486205533	0.12228219176765649	0.8082191780821918	-0.19285954013997963	0.1328433533130421	0.7515923566878981	-0.19744709923231102	0.08093013439398462				0.959349593495935	-0.3201187671209278	0.3196272354138682	0.4041095890410959	-0.07791030473048075	0.10470837368727752	0.4306569343065693	-0.10825402078096591	0.15048950288770568
0.7484276729559748	-0.4854424322975915	0.11770754689933123	0.815068493150685	-0.16557435037843815	0.12570646401746657	0.7579617834394905	-0.22707989164106787	0.0824658702671206				0.967479674796748	-0.3382757092855282	0.3331054254604365	0.4075342465753425	-0.10511672492367555	0.09858592346298398	0.4343065693430657	-0.0815262575224848	0.14141722653051883
0.7547169811320755	-0.4812231256495263	0.12314953708251623	0.821917808219178	-0.16751205430590566	0.12803463761617642	0.7643312101910829	-0.1426621522042588	0.10055698960374296				0.975609756097561	-0.39552102136263534	0.3387679092017555	0.410958904109589	-0.06786760869965427	0.11508087379751693	0.43795620437956206	-0.09645173199820378	0.1493026425521994
0.7610062893081762	-0.39650440968986356	0.14227409414357706	0.8287671232876712	-0.15042377060140422	0.12845871088798508	0.7707006369426752	-0.1617834028346919	0.07884175227432624				0.983739837398374	-0.4414718081962944	0.3568677854543066	0.4143835616438356	-0.08133287508854878	0.1029084147045282	0.4416058394160584	-0.14333414368335037	0.12715144126226116
0.7672955974842768	-0.41597522867857406	0.12442032618262784	0.8356164383561644	-0.13701474586767404	0.1298395044197996	0.7770700636942676	-0.1831247384976474	0.08589949543063985				0.991869918699187	-0.5085170798718783	0.3856547557345003	0.4178082191780822	-0.05622798247242691	0.09156852649221933	0.44525547445255476	-0.08711856142465108	0.13740161620575944
0.7735849056603774	-0.4024539884646086	0.12308706519423993	0.8424657534246576	-0.173463518870416	0.16216360667419263	0.7834394904458599	-0.18221209913050243	0.09247044197652926							0.4212328767123288	-0.08166344485817026	0.11108266833445554	0.4489051094890511	-0.09750011128029665	0.14993883725601903
0.779874213836478	-0.42408401766824316	0.11808956328181038	0.8493150684931506	-0.13191503364504187	0.1556123170227992	0.7898089171974523	-0.1916442164392113	0.08764937563747424							0.4246575342465753	-0.06623199610643549	0.11782913212824003	0.45255474452554745	-0.07892730745648655	0.14284432950911008
0.7861635220125787	-0.41991491644713563	0.12353390336838338	0.8561643835616438	-0.13136633172176515	0.17971918234963685	0.7961783439490446	-0.1636205851555866	0.092307863937652							0.4280821917808219	-0.05618228600689734	0.10759566671424961	0.4562043795620438	-0.10679571661162199	0.1502090647464564
0.7924528301886793	-0.41730444437820563	0.11467540500797946	0.863013698630137	-0.1467645177177066	0.16905502737791006	0.802547770700637	-0.14675962664377765	0.09894295622108874							0.4315068493150685	-0.09604426875940233	0.11875788628933569	0.45985401459854014	-0.12676829992204194	0.13995170284614974
0.7987421383647799	-0.38193716577871173	0.11700576131131087	0.8698630136986302	-0.12667452789866096	0.18264616683554374	0.8089171974522293	-0.1749696301850471	0.09673435338971809							0.4349315068493151	-0.043016354895772047	0.11126234974172526	0.4635036496350365	-0.11342592171304763	0.14412883823510858
0.8050314465408805	-0.3460881724957371	0.130876661244655	0.8767123287671232	-0.0943030292952931	0.198746469036024	0.8152866242038217	-0.18036069012168876	0.09265385322109736							0.4383561643835616	-0.10483332842597676	0.1136993907002785	0.46715328467153283	-0.13735486681611636	0.14594761196594852
0.8113207547169812	-0.34258270895180254	0.17482258719552687	0.8835616438356164	-0.1427878068362307	0.20262609484368307	0.821656050955414	-0.14755101036255586	0.08198468066804544							0.4417808219178082	-0.07217400539680166	0.1090059348948245	0.4708029197080292	-0.1537584924062026	0.13938201699523384
0.8176100628930818	-0.3894011544996168	0.18195489002394277	0.8904109589041096	-0.10042870294136175	0.2165255779706235	0.8280254777070064	-0.18541743770660163	0.08994750415105238							0.4452054794520548	-0.07818411612070894	0.1076454581761617	0.4744525547445255	-0.14351388972984316	0.1455072864855367
0.8238993710691824	-0.44229720621194857	0.19461333389739308	0.8972602739726028	-0.08217112140940053	0.1945352972505681	0.8343949044585988	-0.12222751351661934	0.09559973198434436							0.4486301369863014	-0.11607445395014568	0.10479804448428914	0.4781021897810219	-0.08922353635296801	0.14708183272688918
0.8301886792452831	-0.4057734245701092	0.18396068454069522	0.9041095890410958	-0.10346310308745521	0.22506430791447954	0.8407643312101911	-0.1183700784386755	0.09075470162723494							0.4520547945205479	-0.12463773259130431	0.0983046075813391	0.48175182481751827	-0.13233583535573087	0.15130851291180683
0.8364779874213837	-0.43046261022733107	0.21805805254065155	0.910958904109589	-0.13445253620273068	0.2236611494683528	0.8471337579617835	-0.19705829489533172	0.08035194042638275							0.4554794520547945	-0.09284309627449158	0.1076543391333226	0.4854014598540146	-0.17921254979635176	0.14723004297372244
0.8427672955974843	-0.4550880574548911	0.22269459773819975	0.9178082191780822	-0.12213635698086711	0.2247835454766414	0.8535031847133758	-0.15156568109485144	0.08206209492506816							0.4589041095890411	-0.167568658091317	0.08536621778747892	0.48905109489051096	-0.14423222564478758	0.1482804231135249
0.8490566037735849	-0.4429322003143235	0.23973165736544297	0.9246575342465754	-0.14493063259846917	0.2387714436430715	0.8598726114649682	-0.18440882276518394	0.07297784069974847							0.4623287671232877	-0.10554832377709705	0.10623410061506061	0.4927007299270073	-0.15235207960140035	0.1277692969114123
0.8553459119496856	-0.46356157868147324	0.24922340001906096	0.9315068493150684	-0.1561620751349978	0.2502944898976003	0.8662420382165605	-0.16328989344410502	0.0936002080021875							0.4657534246575342	-0.15059320384968852	0.10131504959471022	0.49635036496350365	-0.1492902400128949	0.13620584857210905
0.8616352201257862	-0.4451434856424495	0.2491209504247482	0.9383561643835616	-0.1854064804140011	0.2672397395171348	0.8726114649681529	-0.1986199059794675	0.08626680156817247							0.4691780821917808	-0.08817947179335081	0.09493471122654878	0.5	-0.09833402947762976	0.13732172417452604
0.8679245283018868	-0.4288575887934279	0.26161326272198376	0.9452054794520548	-0.21167160490597192	0.2793514341532584	0.8789808917197452	-0.21360595040172597	0.08189084768153654							0.4726027397260274	-0.15876002397188796	0.09136872028900614	0.5036496350364964	-0.18810116011373185	0.14660425957654488
0.8742138364779874	-0.45173125466535113	0.2618475515480273	0.952054794520548	-0.26906178248288903	0.30002929967515996	0.8853503184713376	-0.18814467594566592	0.07989686649671358							0.476027397260274	-0.0997059435940546	0.10310473858557924	0.5072992700729927	-0.15287739045473872	0.14351420491613726
0.8805031446540881	-0.47372480892623564	0.3058190448557709	0.958904109589041	-0.290280175267861	0.3080403467362256	0.89171974522293	-0.19330139880746897	0.07992083369746508							0.4794520547945205	-0.11547377225722422	0.10399777598176493	0.5109489051094891	-0.19196744932248874	0.14656450023893633
0.8867924528301887	-0.5047045391435099	0.3182288627531821	0.9657534246575342	-0.29870767906501294	0.3339558127960027	0.8980891719745223	-0.2113711911746349	0.0849130294504277							0.4828767123287671	-0.13128257050222963	0.11393990445770487	0.5145985401459854	-0.15320882492270466	0.12555163867599722
0.8930817610062893	-0.5306494924104428	0.3291752522340444	0.9726027397260274	-0.30736636949642393	0.34567230326626974	0.9044585987261147	-0.1973149017465401	0.0847073938263823							0.4863013698630137	-0.16189035794953957	0.10772213717196208	0.5182481751824818	-0.18719625776680499	0.14321994349775183
0.89937106918239	-0.5254528585880107	0.3525460503735656	0.9794520547945206	-0.3977257181523072	0.35591230794505285	0.910828025477707	-0.1992831035083927	0.08601230002515721							0.4897260273972603	-0.12829833623695366	0.08724101752707625	0.5218978102189781	-0.17712524958623777	0.12237789158880046
0.9056603773584906	-0.5788070189335108	0.36062993176623215	0.9863013698630136	-0.47158869435163386	0.3705729440996733	0.9171974522292994	-0.2295638535257888	0.08082909009744214							0.4931506849315068	-0.10449849660030786	0.10797806008641843	0.5255474452554745	-0.1645762478369966	0.15428610842593818
0.9119496855345912	-0.5858420565548598	0.3704341259859387	0.9931506849315068	-0.5256432155840591	0.39016928499756254	0.9235668789808917	-0.2240061179246316	0.0776989298941773							0.4965753424657534	-0.09756281704486577	0.10586146145762489	0.5291970802919708	-0.20014998279345553	0.1318204676153937
0.9182389937106918	-0.5821107083315519	0.3737715452959546				0.9299363057324841	-0.256594169978948	0.08651621901683748							0.5	-0.10970578493799438	0.0983703999183487	0.5328467153284672	-0.20814249679531674	0.13493794938299836
0.9245283018867925	-0.5756288233247191	0.37399013326423786				0.9363057324840764	-0.2854175472826176	0.08936189283512451							0.5034246575342466	-0.1538447229109511	0.10337477417269479	0.5364963503649635	-0.1623343877284719	0.12135040435757363
0.9308176100628931	-0.5753422665812317	0.37982542363814				0.9426751592356688	-0.27724233037724105	0.09858181275847204							0.5068493150684932	-0.13333172211593283	0.09853360512797256	0.5401459854014599	-0.20958508673584902	0.1423630415664394
0.9371069182389937	-0.5738147635814888	0.3777075033875633				0.9490445859872612	-0.3596515332365958	0.08884273108112985							0.5102739726027398	-0.15353414153471145	0.10974652993821456	0.5437956204379562	-0.13098867532585642	0.13876451703726825
0.9433962264150944	-0.5771586037966931	0.37820084224460626				0.9554140127388535	-0.366060423880819	0.09467126382849314							0.5136986301369864	-0.16317466141666997	0.10710598251836927	0.5474452554744526	-0.16478727382906316	0.13537730876036477
0.949685534591195	-0.5774647887323943	0.3779269821126406				0.9617834394904459	-0.380964634747326	0.1047043435754868							0.5171232876712328	-0.13843030991346517	0.1193251010702805	0.551094890510949	-0.16287161090484886	0.14498743960160418
0.9559748427672956	-0.5774647887323943	0.3779269821126406				0.9681528662420382	-0.35200875963020506	0.11166942264984905							0.5205479452054794	-0.14892526825083946	0.09442590146070749	0.5547445255474452	-0.19770142733429139	0.13375340734483357
0.9622641509433962	-0.5774647887323943	0.3779269821126406				0.9745222929936306	-0.3662097506641262	0.1432950488157311							0.523972602739726	-0.1349447293458342	0.0927799995943005	0.5583941605839416	-0.19886650831727246	0.12585011072978008
0.9685534591194969	-0.5774647887323943	0.3779269821126406				0.9808917197452229	-0.44522112753812	0.1343534555232645							0.5273972602739726	-0.12559147096189435	0.10043006844533098	0.5620437956204379	-0.19415377501166592	0.14722189685886736
0.9748427672955975	-0.5774647887323943	0.3779269821126406				0.9872611464968153	-0.4052718666069069	0.15921554112886166							0.5308219178082192	-0.1649339810264379	0.09028270156581435	0.5656934306569343	-0.2111035310530809	0.14123354768492363
0.9811320754716981	-0.5774647887323943	0.3779269821126406				0.9936305732484076	-0.5721872704499852	0.12574550204410542							0.5342465753424658	-0.16391181895976512	0.11720446089223756	0.5693430656934306	-0.17608639253016797	0.13714689072591107
0.9874213836477987	-0.5774647887323943	0.3779269821126406													0.5376712328767124	-0.1628266889283258	0.10408597569890447	0.572992700729927	-0.22177361528079684	0.13000617697608224
0.9937106918238994	-0.5774647887323943	0.3779269821126406													0.541095890410959	-0.11497842103133621	0.10186715789855094	0.5766423357664233	-0.21913865060902435	0.13791044939822164
															0.5445205479452054	-0.1254791521889706	0.10018006272901182	0.5802919708029197	-0.17967214809523094	0.13184107130657866
															0.547945205479452	-0.14253327122152898	0.09706426689925199	0.583941605839416	-0.21937712898985764	0.13297345349706738
															0.5513698630136986	-0.13971344734781485	0.10664641551186757	0.5875912408759124	-0.1813368253923906	0.12250517031393478
															0.5547945205479452	-0.13839228535513542	0.118576227081316	0.5912408759124088	-0.20663825741959804	0.12346390811062817
															0.5582191780821918	-0.17517816970429717	0.10334558736682353	0.5948905109489051	-0.24498933677128773	0.12753956216194923
															0.5616438356164384	-0.1528613242561122	0.10023901950272054	0.5985401459854015	-0.24353267051790925	0.11189025287883181
															0.565068493150685	-0.1542704063314716	0.10152726047380915	0.6021897810218978	-0.19787234396450057	0.11772881230695591
															0.5684931506849316	-0.13052316944270964	0.11780991515193073	0.6058394160583942	-0.22369416599591732	0.11771923949645577
															0.571917808219178	-0.1315897698066058	0.11009501110584054	0.6094890510948905	-0.1880631722256826	0.12832969856371046
															0.5753424657534246	-0.16009228661158076	0.10254941854763289	0.6131386861313869	-0.2726680556193407	0.1294520810064954
															0.5787671232876712	-0.160833879993399	0.11037166677372534	0.6167883211678832	-0.25585688647442173	0.12159186834546955
															0.5821917808219178	-0.17732999739641472	0.12242172846391132	0.6204379562043796	-0.22550564881697469	0.1230654511330794
															0.5856164383561644	-0.11593882769197003	0.10395369579547122	0.6240875912408759	-0.26329452234583145	0.1322487513871016
															0.589041095890411	-0.1286002267841088	0.10922793662148293	0.6277372262773723	-0.18602438984814898	0.113358298217211
															0.5924657534246576	-0.15429635783450935	0.09446742681592257	0.6313868613138686	-0.2490141563290737	0.13102521415058205
															0.5958904109589042	-0.1370117806392597	0.09220673608149213	0.635036496350365	-0.24478362179471633	0.11924335124172478
															0.5993150684931506	-0.12347656898001716	0.10258032892089024	0.6386861313868614	-0.2162066750715772	0.12985098438361714
															0.6027397260273972	-0.16591511698929207	0.1220397698529927	0.6423357664233577	-0.24144859961434645	0.10899937687284761
															0.6061643835616438	-0.16458880360265848	0.12122857034726703	0.6459854014598541	-0.2352562350925717	0.1183634869732343
															0.6095890410958904	-0.14312414951636368	0.10653798710768	0.6496350364963503	-0.2092387883007715	0.13763120799667689
															0.613013698630137	-0.1371604264946655	0.1116047630304093	0.6532846715328468	-0.24110476063153502	0.14012129538162688
															0.6164383561643836	-0.15857179913087593	0.10457578948583943	0.656934306569343	-0.25172168363973796	0.1289548266350189
															0.6198630136986302	-0.18578810934568843	0.09749830327973448	0.6605839416058394	-0.24808687882761316	0.11996311428561082
															0.6232876712328768	-0.12686738166728737	0.11061068421527723	0.6642335766423357	-0.21405608265105952	0.1229792863444685
															0.6267123287671232	-0.14608473247006906	0.10551738645136	0.6678832116788321	-0.24978326437315873	0.1137023197180207
															0.6301369863013698	-0.15635068474823172	0.12407899247697789	0.6715328467153284	-0.25462657595474814	0.11998600959321973
															0.6335616438356164	-0.1619305648278526	0.1051213420905462	0.6751824817518248	-0.24246793919991386	0.12204916999019366
															0.636986301369863	-0.16562200398957214	0.10675118505015616	0.6788321167883211	-0.28496901288878357	0.1186272476278725
															0.6404109589041096	-0.15520817956058935	0.12223236610454484	0.6824817518248175	-0.22213334648193278	0.13812441784981822
															0.6438356164383562	-0.13370840138235673	0.12585635209100815	0.6861313868613139	-0.23560508853189843	0.10933879416384484
															0.6472602739726028	-0.11837958086306866	0.11554675566341442	0.6897810218978102	-0.2725569223180737	0.11972515310086683
															0.6506849315068494	-0.14327610567976423	0.11367299180925959	0.6934306569343066	-0.2344005202991008	0.11540844748065966
															0.6541095890410958	-0.15079770655666763	0.1216405506519021	0.6970802919708029	-0.2849546020749884	0.1255608823283643
															0.6575342465753424	-0.1715436169808245	0.10941834053372547	0.7007299270072993	-0.2166407941964823	0.12010258997556779
															0.660958904109589	-0.15043276760501698	0.12334551445330025	0.7043795620437956	-0.2977118009542363	0.11498983954344716
															0.6643835616438356	-0.149083169275249	0.11452657581748271	0.708029197080292	-0.29314284462977724	0.12262411845579198
															0.6678082191780822	-0.12346161718181925	0.13000096976986683	0.7116788321167883	-0.271211822936884	0.11390454361087361
															0.6712328767123288	-0.12160765282878727	0.1102358636506663	0.7153284671532847	-0.3304464916349519	0.10469276720113237
															0.6746575342465754	-0.08589583983758259	0.1194547193050998	0.718978102189781	-0.21084532309927934	0.10831062548609346
															0.678082191780822	-0.12753205456193847	0.10965431177523592	0.7226277372262774	-0.23607466872122004	0.12621851863669126
															0.6815068493150684	-0.16048497079608368	0.13137742612608386	0.7262773722627737	-0.24232176142940748	0.11367883145115161
															0.684931506849315	-0.15355395923007747	0.12498301879279808	0.7299270072992701	-0.24402432428134943	0.11840519614356676
															0.6883561643835616	-0.16959336364735486	0.12944782527189777	0.7335766423357665	-0.27222785016595474	0.1424440858966006
															0.6917808219178082	-0.12576600400030097	0.1299026551823344	0.7372262773722628	-0.2523352073093617	0.1191612007313708
															0.6952054794520548	-0.14457433565435382	0.12198746338442171	0.7408759124087592	-0.22947344184857624	0.10684666336899196
															0.6986301369863014	-0.17225922610065114	0.1146288987316611	0.7445255474452555	-0.210158967766443	0.10980128610597824
															0.702054794520548	-0.11072829427063155	0.12655807935907293	0.7481751824817519	-0.2601250046046466	0.12101130188692653
															0.7054794520547946	-0.17402252451579764	0.11062672728330475	0.7518248175182481	-0.25050502344012116	0.1320432065201632
															0.708904109589041	-0.1574838260634139	0.10952991306272443	0.7554744525547445	-0.24767953816111485	0.1267010476588718
															0.7123287671232876	-0.15693994986012658	0.1296610484343924	0.7591240875912408	-0.21149859636903542	0.11385315284741217
															0.7157534246575342	-0.16928591069218393	0.12283122708168895	0.7627737226277372	-0.2549804968566695	0.1206596215092648
															0.7191780821917808	-0.14102490797026795	0.13103027319932675	0.7664233576642335	-0.21736069576138964	0.12335692116474485
															0.7226027397260274	-0.1412545023162701	0.11259860227479876	0.7700729927007299	-0.2129638456376634	0.119772564824222
															0.726027397260274	-0.11873818959636917	0.13958806827663844	0.7737226277372263	-0.19806182269722905	0.12799227263333943
															0.7294520547945206	-0.17365362221226716	0.13455145171251898	0.7773722627737226	-0.1713112055295662	0.11703454944674756
															0.7328767123287672	-0.14212355112760344	0.13503566290166077	0.781021897810219	-0.20363024593705892	0.12184712017766562
															0.7363013698630136	-0.15205579351677684	0.12359469104533466	0.7846715328467153	-0.18869580196134922	0.12417061253905202
															0.7397260273972602	-0.13886283620276954	0.1269304007265245	0.7883211678832117	-0.18942452313265032	0.12425345591265702
															0.7431506849315068	-0.14607821683174801	0.13298580785518258	0.791970802919708	-0.19243641692652866	0.09584222438269903
															0.7465753424657534	-0.12450224890943434	0.13793255087388667	0.7956204379562044	-0.15310274062518014	0.12080661331571893
															0.75	-0.16871692798968335	0.12315141859191028	0.7992700729927007	-0.16659520620310997	0.10205041775369167
															0.7534246575342466	-0.1652135146010254	0.1417073492029307	0.8029197080291971	-0.1724394525231936	0.11353874989059154
															0.7568493150684932	-0.11907113621172702	0.11798656709692718	0.8065693430656934	-0.1490635062293712	0.13034300549678773
															0.7602739726027398	-0.14586652241327763	0.12769346042551194	0.8102189781021898	-0.19752081660764628	0.10789864486455299
															0.7636986301369864	-0.15255372732488223	0.1346630374906176	0.8138686131386861	-0.1321996080329556	0.1157761191011406
															0.7671232876712328	-0.13720058511486682	0.12957242715675926	0.8175182481751825	-0.14915183903626553	0.12309636740155389
															0.7705479452054794	-0.15842422247976964	0.12456838705300577	0.8211678832116789	-0.1183681736164088	0.1272658163412613
															0.773972602739726	-0.16286455565968955	0.13111055704013572	0.8248175182481752	-0.16060554764294824	0.12266658659614231
															0.7773972602739726	-0.1435961005652159	0.14009250928151196	0.8284671532846716	-0.1599577217635279	0.13118779803482522
															0.7808219178082192	-0.12365804128127811	0.12855700490717803	0.8321167883211679	-0.1678974104012371	0.1267006739827403
															0.7842465753424658	-0.1572806349781421	0.12886162125577894	0.8357664233576643	-0.13980778936318	0.12329712295672471
															0.7876712328767124	-0.17044474477531205	0.12211025631414116	0.8394160583941606	-0.1325866574665407	0.13954271984515684
															0.791095890410959	-0.12011728338068811	0.1291438209730472	0.843065693430657	-0.1599858570927479	0.12769828681134468
															0.7945205479452054	-0.17565319495302406	0.11631144360606932	0.8467153284671532	-0.14749540591529922	0.14327439934924263
															0.797945205479452	-0.13692123486587762	0.1275828034408539	0.8503649635036497	-0.1416075233574695	0.15529650479150334
															0.8013698630136986	-0.1509212412831684	0.12710953714213225	0.8540145985401459	-0.14521315676282467	0.14108531389017598
															0.8047945205479452	-0.11411133687688713	0.13040876997633313	0.8576642335766423	-0.1328918373475736	0.16350670009257645
															0.8082191780821918	-0.0973671641585476	0.14939416533751843	0.8613138686131386	-0.15191270534319515	0.17434748614227202
															0.8116438356164384	-0.122600051130199	0.12480436423251437	0.864963503649635	-0.13659796239059327	0.1768089652251771
															0.815068493150685	-0.10730844451698651	0.15930600762508942	0.8686131386861314	-0.11933193022858227	0.1651565226769224
															0.8184931506849316	-0.11226035062294079	0.12004316592180189	0.8722627737226277	-0.11680115528070326	0.16954104480714516
															0.821917808219178	-0.12449664429666388	0.13738721993244732	0.8759124087591241	-0.1403743748422914	0.18528661717325795
															0.8253424657534246	-0.06441358416525306	0.11723023430287187	0.8795620437956204	-0.1272319897432285	0.17187754878238884
															0.8287671232876712	-0.0475318709491912	0.1384484758137231	0.8832116788321168	-0.11363859306823418	0.18279151158683876
															0.8321917808219178	-0.08391009853422779	0.13587717689151851	0.8868613138686131	-0.08440768210838956	0.18226962652185635
															0.8356164383561644	-0.04667905631878594	0.1416368127629379	0.8905109489051095	-0.12156300547682045	0.17829746365437643
															0.839041095890411	-0.09104678169738487	0.15693255581923532	0.8941605839416058	-0.09586854008406923	0.183033418336315
															0.8424657534246576	-0.021703838223003258	0.14569073850643116	0.8978102189781022	-0.09617924278688439	0.19075549067189135
															0.8458904109589042	-0.0675187545467393	0.1413454209384736	0.9014598540145985	-0.10874588976728047	0.18640738473364998
															0.8493150684931506	-0.02959333936139305	0.16217980100821644	0.9051094890510949	-0.09627674223031643	0.18329722065955187
															0.8527397260273972	-0.042480185821192756	0.155404874997668	0.9087591240875912	-0.08298159318862208	0.18771728893349354
															0.8561643835616438	-0.05807367441637487	0.15720934490954316	0.9124087591240876	-0.0852455025473779	0.1948718757901045
															0.8595890410958904	-0.02314545884878208	0.14951660723697538	0.916058394160584	-0.12666739961435028	0.18865375549615931
															0.863013698630137	-0.00841091100543867	0.1518652150162575	0.9197080291970803	-0.10306566251895258	0.18631828501057116
															0.8664383561643836	-0.034483966685117745	0.17323330673076726	0.9233576642335767	-0.09677308456867084	0.18633892579194528
															0.8698630136986302	-0.03628704094594304	0.15566650259886566	0.927007299270073	-0.10037089269584196	0.20049803444577663
															0.8732876712328768	-0.0001314872123611699	0.1549105871056445	0.9306569343065694	-0.08059072723721691	0.2049622587017906
															0.8767123287671232	-0.04051344410808774	0.16745310802258137	0.9343065693430657	-0.12312788923051723	0.20417730494091407
															0.8801369863013698	-0.037847703786121845	0.1599459818549453	0.9379562043795621	-0.07466108083134271	0.20622085069363363
															0.8835616438356164	-0.0019962027104582503	0.15526385584591743	0.9416058394160584	-0.1128319924001063	0.2179821306697122
															0.886986301369863	0.006270746274559674	0.15885547068638337	0.9452554744525548	-0.06976144743360155	0.23860356297348484
															0.8904109589041096	-0.0004391693404183217	0.1828570079861493	0.948905109489051	-0.09573771802949313	0.2221278104890727
															0.8938356164383562	0.025563173746887408	0.18151696714536975	0.9525547445255474	-0.14307789938521331	0.2360054766506975
															0.8972602739726028	0.00815538314247602	0.17407822610285562	0.9562043795620438	-0.15433019113918228	0.24440209317127157
															0.9006849315068494	0.01113907065625544	0.1891773207487602	0.9598540145985401	-0.16749811120744512	0.23922571802705003
															0.9041095890410958	-0.03811142580151003	0.17471740134907687	0.9635036496350365	-0.19789616764576728	0.26055674917912564
															0.9075342465753424	0.013756636531927297	0.16158268985792562	0.9671532846715328	-0.25901829993224973	0.2622527457486589
															0.910958904109589	-0.015320287568385021	0.1848210751423113	0.9708029197080292	-0.2551231946955245	0.2739467341616626
															0.9143835616438356	-0.0310393778629868	0.16757657247664226	0.9744525547445255	-0.29801511334923897	0.2654704585354022
															0.9178082191780822	-0.02185270532301309	0.18418560819033852	0.9781021897810219	-0.3273945377135076	0.27687029954024184
															0.9212328767123288	-0.013323369645764305	0.18988894826238378	0.9817518248175182	-0.32637656982486024	0.28457962976188766
															0.9246575342465754	-0.017255134760759572	0.1940704962255937	0.9854014598540146	-0.4199504882304512	0.26621454009528933
															0.928082191780822	-0.039986195752258924	0.2044963549497258	0.9890510948905109	-0.48404626682120666	0.26260261576324107
															0.9315068493150684	-0.06391819983594618	0.18916372997201047	0.9927007299270073	-0.5448727967208257	0.25871752488287414
															0.934931506849315	-0.06703888523988796	0.19668433784829512	0.9963503649635036	-0.6703926351651114	0.2323298679218943
															0.9383561643835616	-0.06109709354566356	0.1925042021939361
															0.9417808219178082	-0.09620207767348957	0.2045011456161905
															0.9452054794520548	-0.1108520044713964	0.19847532119858824
															0.9486301369863014	-0.13905393955405979	0.1845999439333764
															0.952054794520548	-0.13368771533114437	0.2061323773409219
															0.9554794520547946	-0.1980062370029036	0.20110268642846907
															0.958904109589041	-0.2785669221309853	0.18174414982907844
															0.9623287671232876	-0.23046460326618337	0.20214869630781546
															0.9657534246575342	-0.26324467455737266	0.18581843013200752
															0.9691780821917808	-0.2515942942270586	0.1957141133054232
															0.9726027397260274	-0.2472878688626565	0.2123935381444613
															0.976027397260274	-0.3123854351120681	0.19669171678386257
															0.9794520547945206	-0.29881155996814085	0.21516527612438413
															0.9828767123287672	-0.38323364560429146	0.19870640842034454
															0.9863013698630136	-0.3181883118894711	0.2240672387729746
															0.9897260273972602	-0.4028422070991277	0.20706601650285278
															0.9931506849315068	-0.4109108870540123	0.19599304933956957
															0.9965753424657534	-0.5391603511048745	0.16436954845197338
