# Supplementary material for: Critical scaling of novelty in the cortex
Source: Nat Commun. 2026 Jan 10;17:1555. doi: 10.1038/s41467-025-68277-0 (PMC12894744; doi:10.1038/s41467-025-68277-0)
Supplement: Supplementary file 4 — Source Data [file 41467_2025_68277_MOESM4_ESM.zip › FigS10d.csv]

Data A	Data A (SD)	Data B	Data B (SD)	Data C	Data C (SD)	Data D	Data D (SD)	Data E	Data E (SD)	Data F	Data F (SD)	Data G	Data G (SD)	Total Mean	Xtime
10.609076433121018	1.722167069770961	13.28125	3.6643873123620545	9.45861204013378	1.7142379981485247	10.963628762541804	1.2638112679230615	10.76971476510067	1.5468323414859793	13.365557553956835	1.824162995004297	15.988636363636363	1.8921734190961155	12.062353702641497	-494.5054945054945
10.887738853503185	2.506223490195279	13.59375	4.544699866327808	9.186872909698995	1.608785063292393	11.778846153846153	1.7372778232268062	13.129194630872483	1.3778580289980573	12.657374100719425	1.8565026207913427	13.897727272727273	1.9692234279255643	12.161643417338215	-450.54945054945057
9.852707006369426	2.4820788044068323	17.5	4.372208931135382	9.73035117056856	1.5262776187264877	11.872909698996654	1.5842220168475263	11.849832214765101	1.8252670068820955	13.399280575539567	1.9587757428019965	14.295454545454547	1.8618339399191086	12.642933601670551	-406.5934065934066
10.668789808917197	2.1541002003931022	19.53125	5.464283890639285	9.040551839464882	1.423171118600439	11.548913043478258	1.5084241202979252	11.36744966442953	1.784567733740155	13.309352517985612	1.6954181790560134	13.647727272727273	2.0115241332986726	12.730576306714678	-362.6373626373626
10.131369426751592	2.111561936365579	15.9375	5.700448858423344	10.869565217391303	1.4672364590665055	10.99498327759197	1.130309852390951	12.814597315436242	1.5427747425841436	12.230215827338128	1.3576977650075763	12.818181818181818	1.5691696493463516	12.256630411813008	-318.68131868131866
11.783439490445861	2.57468615239174	13.75	4.463392767839281	8.841973244147157	1.7345720263983901	11.674331103678927	1.4445023533392343	13.95763422818792	1.9718669290700352	13.140737410071944	1.5691576370945892	13.818181818181817	1.6711887687590667	12.423756756387661	-274.72527472527474
12.380573248407643	2.013796157634035	18.046875	4.993892754530277	10.137959866220733	1.783873212608385	13.607859531772576	2.196109668145618	16.04446308724832	2.074328730130549	13.241906474820144	1.4733869044794012	13.488636363636363	1.8932650314572552	13.849753367443682	-230.76923076923077
11.823248407643312	2.2228922943174707	23.4375	5.473212465042811	10.806856187290968	1.744618864119175	12.604515050167223	1.7793361158052186	15.24748322147651	1.6079722300404988	13.095773381294961	1.8862798612885465	14.625	2.166792484162128	14.52005374969614	-186.8131868131868
11.086783439490446	2.1911183872647357	32.1875	6.145612637280355	10.441053511705682	1.7898030691509017	14.224498327759196	1.9141382890316543	15.19505033557047	1.9292452189605689	14.366007194244604	1.5098141538112244	12.977272727272728	1.8327541033389572	15.78259507657759	-142.85714285714286
12.20143312101911	2.2608871632928964	34.84375	6.277284195812708	11.360785953177254	1.3829991283714478	16.44021739130435	1.698875985727406	18.666107382550337	2.2223627817029534	15.355215827338128	2.2162751083361574	14.511363636363637	1.997868182019843	17.6255533302504	-98.9010989010989
15.764331210191084	2.159610826436121	50.0	7.493486755176124	15.06061872909699	1.540241241044503	30.81103678929766	1.8867210165919412	28.481543624161077	2.5854038768850636	16.53552158273381	1.847017550951563	18.829545454545453	2.116871912566955	25.068942484289437	-54.94505494505495
16.95859872611465	2.03765667071174	63.28125	5.550724896353628	19.46070234113713	1.387021431954774	48.68311036789297	2.0308218249806758	43.78145973154362	2.524587647131723	19.390737410071942	2.0807101280077824	28.068181818181817	2.8789274288345426	34.23200577070602	-10.989010989010989
20.461783439490446	1.9680266073739288	73.125	6.051536478449089	19.72198996655518	1.62956359110508	58.00585284280937	1.8839399498303357	53.722734899328856	1.9584367238925346	20.9419964028777	1.9926092309857333	39.07954545454545	2.4597482737564698	40.72270042937243	32.967032967032964
21.71576433121019	2.2248519673277984	75.15625	5.261705700150856	20.150501672240807	1.9010250490665697	61.76839464882942	2.341417058036911	57.445469798657726	2.436409014669306	26.652428057553955	2.574509695600214	45.090909090909086	2.6982355728534095	43.997102514200165	76.92307692307692
22.730891719745223	2.591557452031815	67.890625	4.839968281791731	19.586120401337794	1.6572804885380261	57.911789297658856	1.8493553463997392	50.53481543624161	2.7086648195397687	26.393884892086334	1.57245579586742	39.977272727272734	2.671203956741678	40.71791421062037	120.87912087912088
21.29777070063694	2.898679683662027	32.578125	5.961096205292279	13.712374581939798	1.6384546774469422	35.03344481605351	2.599968115588781	29.72944630872483	1.7541758742926954	23.257643884892083	2.527752368101826	29.227272727272727	2.760030542410957	26.405154002788557	164.83516483516485
17.515923566878982	2.640624833085509	15.3125	5.403630145559557	9.228678929765888	0.9476927747936166	12.259615384615381	1.5945996531145508	10.50755033557047	1.7921925496298874	19.21088129496403	2.310238934157428	20.69318181818182	2.5700415631587825	14.961190189996655	208.7912087912088
14.948248407643312	2.316283822697896	10.3125	4.397264774834465	9.63628762541806	1.2630331387977252	10.650083612040131	1.5836013347545468	10.192953020134228	1.5644342448801607	15.029226618705035	1.6904172648628228	16.397727272727273	1.9794267264259255	12.452432365238293	252.74725274725276
14.45063694267516	2.479363792837583	9.53125	4.210060495408587	9.24958193979933	1.3159768828115679	11.339882943143811	1.982537829373399	9.658137583892618	1.3425276358496812	13.871402877697841	1.8957017971072656	13.750000000000002	1.8925146155969137	11.692984612458392	296.7032967032967
12.699044585987263	2.285115069835377	10.0	4.318835925339141	8.81061872909699	1.2219771658080285	10.650083612040133	1.8432022499382616	9.867869127516778	1.329688062334612	12.825989208633095	1.9223765654015372	15.84090909090909	1.9768808389075123	11.527787764883337	340.65934065934067
10.489649681528665	2.0490961005782142	9.609375	3.9078121876249376	9.427257525083611	1.5757875215677044	10.315635451505017	1.6898503208536504	10.570469798657719	1.4492738004493764	11.510791366906473	1.7133596118037455	13.465909090909092	1.7542009789018373	10.769869702084366	384.61538461538464
10.609076433121018	1.7313446837565794	10.390625	3.8193458004938488	9.270484949832776	1.5691882810156081	8.946488294314381	1.4672364590665055	9.899328859060404	1.4958726510932727	13.196942446043165	1.979183550096561	13.636363636363637	2.1114358046184574	10.849901374105055	428.57142857142856
11.42515923566879	2.361175577442184	10.234375	4.6179739706661405	9.186872909698996	1.5023288660946779	11.068143812709028	1.9026906755148616	9.951761744966444	1.708700790352383	12.567446043165468	1.8356946787030137	12.397727272727272	2.348674234788006	10.975926574133714	472.5274725274725
9.753184713375795	2.6077119801213877	5.703125	3.0757843257858637	8.841973244147155	1.5989094822126366	10.15886287625418	1.6862913068644403	10.55998322147651	1.2975417865966807	13.882643884892087	1.9518609885550064	13.613636363636363	1.5663691763738887	10.35905847196887	516.4835164835165
11.504777070063694	2.0290835887539265	6.875	4.050462936504912	8.85242474916388	1.4435946224033382	9.051003344481604	1.4546752961480856	9.42743288590604	1.3193931197610405	13.275629496402876	2.3604509195118317	12.886363636363637	1.8449730675093095	10.267518740340249	560.4395604395604
