# Supplementary material for: Critical scaling of novelty in the cortex
Source: Nat Commun. 2026 Jan 10;17:1555. doi: 10.1038/s41467-025-68277-0 (PMC12894744; doi:10.1038/s41467-025-68277-0)
Supplement: Supplementary file 4 — Source Data [file 41467_2025_68277_MOESM4_ESM.zip › FigS10e.csv]

dataset	model	iter	accuracy		dataset	model	iter	class	f1_score
a	rf	0	0.088607595		a	rf	0	a	0.363636364
a	rf	1	0.164556962		a	rf	0	b	0.095238095
a	rf	2	0.088607595		a	rf	0	c	0.133333333
a	rf	3	0.202531646		a	rf	0	d	0.19047619
a	rf	4	0.269230769		a	rf	0	e	0.133333333
a	rf	5	0.179487179		a	rf	0	f	0
a	rf	6	0.153846154		a	rf	0	g	0.111111111
a	rf	7	0.128205128		a	rf	0	h	0.285714286
a	rf	8	0.128205128		a	rf	0	i	0.142857143
a	rf	9	0.141025641		a	rf	0	j	0
a	xgb	0	0.227848101		a	rf	1	a	0.133333333
a	xgb	1	0.240506329		a	rf	1	b	0.25
a	xgb	2	0.189873418		a	rf	1	c	0.153846154
a	xgb	3	0.17721519		a	rf	1	d	0.222222222
a	xgb	4	0.217948718		a	rf	1	e	0
a	xgb	5	0.115384615		a	rf	1	f	0.333333333
a	xgb	6	0.128205128		a	rf	1	g	0.5
a	xgb	7	0.205128205		a	rf	1	h	0.111111111
a	xgb	8	0.115384615		a	rf	1	i	0
a	xgb	9	0.192307692		a	rf	1	j	0.117647059
b	rf	0	0.050359712		a	rf	2	a	0.181818182
b	rf	1	0.035971223		a	rf	2	b	0.125
b	rf	2	0.014388489		a	rf	2	c	0.125
b	rf	3	0.028776978		a	rf	2	d	0
b	rf	4	0.021582734		a	rf	2	e	0.105263158
b	rf	5	0.043165468		a	rf	2	f	0.142857143
b	rf	6	0.035971223		a	rf	2	g	0.235294118
b	rf	7	0.021582734		a	rf	2	h	0
b	rf	8	0.028776978		a	rf	2	i	0
b	rf	9	0.028985507		a	rf	2	j	0.133333333
b	xgb	0	0.09352518		a	rf	3	a	0.235294118
b	xgb	1	0.043165468		a	rf	3	b	0
b	xgb	2	0.107913669		a	rf	3	c	0.117647059
b	xgb	3	0.079136691		a	rf	3	d	0
b	xgb	4	0.035971223		a	rf	3	e	0.333333333
b	xgb	5	0.028776978		a	rf	3	f	0.25
b	xgb	6	0.057553957		a	rf	3	g	0.315789474
b	xgb	7	0.064748201		a	rf	3	h	0.347826087
b	xgb	8	0.050359712		a	rf	3	i	0.153846154
b	xgb	9	0.043478261		a	rf	3	j	0.142857143
c	rf	0	0.043478261		a	rf	4	a	0.285714286
c	rf	1	0.072463768		a	rf	4	b	0
c	rf	2	0.058394161		a	rf	4	c	0.181818182
c	rf	3	0.04379562		a	rf	4	d	0.133333333
c	rf	4	0.065693431		a	rf	4	e	0.222222222
c	rf	5	0.058394161		a	rf	4	f	0
c	rf	6	0.094890511		a	rf	4	g	0.210526316
c	rf	7	0.04379562		a	rf	4	h	0.133333333
c	rf	8	0.04379562		a	rf	4	i	0
c	rf	9	0.051094891		a	rf	4	j	0
c	xgb	0	0.15942029		a	rf	5	a	0.1
c	xgb	1	0.144927536		a	rf	5	b	0.25
c	xgb	2	0.138686131		a	rf	5	c	0
c	xgb	3	0.175182482		a	rf	5	d	0.333333333
c	xgb	4	0.175182482		a	rf	5	e	0
c	xgb	5	0.131386861		a	rf	5	f	0
c	xgb	6	0.116788321		a	rf	5	g	0.4
c	xgb	7	0.131386861		a	rf	5	h	0
c	xgb	8	0.116788321		a	rf	5	i	0
c	xgb	9	0.124087591		a	rf	5	j	0.090909091
d	rf	0	0.65		a	rf	6	a	0.153846154
d	rf	1	0.55		a	rf	6	b	0
d	rf	2	0.65		a	rf	6	c	0.105263158
d	rf	3	0.45		a	rf	6	d	0.166666667
d	rf	4	0.6		a	rf	6	e	0.133333333
d	rf	5	0.7		a	rf	6	f	0.133333333
d	rf	6	0.55		a	rf	6	g	0.380952381
d	rf	7	0.55		a	rf	6	h	0.125
d	rf	8	0.55		a	rf	6	i	0
d	rf	9	0.7		a	rf	6	j	0.133333333
d	xgb	0	0.6		a	rf	7	a	0.105263158
d	xgb	1	0.6		a	rf	7	b	0.444444444
d	xgb	2	0.6		a	rf	7	c	0.153846154
d	xgb	3	0.6		a	rf	7	d	0.142857143
d	xgb	4	0.5		a	rf	7	e	0
d	xgb	5	0.6		a	rf	7	f	0
d	xgb	6	0.5		a	rf	7	g	0.2
d	xgb	7	0.5		a	rf	7	h	0.133333333
d	xgb	8	0.5		a	rf	7	i	0
d	xgb	9	0.7		a	rf	7	j	0.105263158
e	rf	0	0.106666667		a	rf	8	a	0.105263158
e	rf	1	0.1		a	rf	8	b	0.117647059
e	rf	2	0.12		a	rf	8	c	0.181818182
e	rf	3	0.140939597		a	rf	8	d	0.266666667
e	rf	4	0.134228188		a	rf	8	e	0.142857143
e	rf	5	0.127516779		a	rf	8	f	0
e	rf	6	0.093959732		a	rf	8	g	0.5
e	rf	7	0.120805369		a	rf	8	h	0.352941176
e	rf	8	0.100671141		a	rf	8	i	0
e	rf	9	0.127516779		a	rf	8	j	0.375
e	xgb	0	0.146666667		a	rf	9	a	0.333333333
e	xgb	1	0.14		a	rf	9	b	0.2
e	xgb	2	0.126666667		a	rf	9	c	0.117647059
e	xgb	3	0.167785235		a	rf	9	d	0.133333333
e	xgb	4	0.093959732		a	rf	9	e	0
e	xgb	5	0.120805369		a	rf	9	f	0.153846154
e	xgb	6	0.161073826		a	rf	9	g	0.25
e	xgb	7	0.11409396		a	rf	9	h	0.095238095
e	xgb	8	0.147651007		a	rf	9	i	0
e	xgb	9	0.140939597		a	rf	9	j	0.235294118
f	rf	0	0.326666667		a	xgb	0	a	0.421052632
f	rf	1	0.313333333		a	xgb	0	b	0
f	rf	2	0.315436242		a	xgb	0	c	0.375
f	rf	3	0.355704698		a	xgb	0	d	0.133333333
f	rf	4	0.32885906		a	xgb	0	e	0.111111111
f	rf	5	0.355704698		a	xgb	0	f	0
f	rf	6	0.342281879		a	xgb	0	g	0.266666667
f	rf	7	0.308724832		a	xgb	0	h	0.125
f	rf	8	0.315436242		a	xgb	0	i	0
f	rf	9	0.288590604		a	xgb	0	j	0.25
f	xgb	0	0.3		a	xgb	1	a	0.470588235
f	xgb	1	0.353333333		a	xgb	1	b	0.117647059
f	xgb	2	0.409395973		a	xgb	1	c	0
f	xgb	3	0.348993289		a	xgb	1	d	0.428571429
f	xgb	4	0.382550336		a	xgb	1	e	0.142857143
f	xgb	5	0.33557047		a	xgb	1	f	0.142857143
f	xgb	6	0.382550336		a	xgb	1	g	0.25
f	xgb	7	0.389261745		a	xgb	1	h	0.210526316
f	xgb	8	0.375838926		a	xgb	1	i	0
f	xgb	9	0.369127517		a	xgb	1	j	0
g	rf	0	0.241610738		a	xgb	2	a	0.181818182
g	rf	1	0.261744966		a	xgb	2	b	0.285714286
g	rf	2	0.362416107		a	xgb	2	c	0
g	rf	3	0.308724832		a	xgb	2	d	0.125
g	rf	4	0.275167785		a	xgb	2	e	0.133333333
g	rf	5	0.315436242		a	xgb	2	f	0
g	rf	6	0.281879195		a	xgb	2	g	0.111111111
g	rf	7	0.308724832		a	xgb	2	h	0.352941176
g	rf	8	0.248322148		a	xgb	2	i	0
g	rf	9	0.241610738		a	xgb	2	j	0.105263158
g	xgb	0	0.375838926		a	xgb	3	a	0.307692308
g	xgb	1	0.288590604		a	xgb	3	b	0.153846154
g	xgb	2	0.281879195		a	xgb	3	c	0.1
g	xgb	3	0.348993289		a	xgb	3	d	0.153846154
g	xgb	4	0.402684564		a	xgb	3	e	0
g	xgb	5	0.308724832		a	xgb	3	f	0.090909091
g	xgb	6	0.342281879		a	xgb	3	g	0.352941176
g	xgb	7	0.275167785		a	xgb	3	h	0.142857143
g	xgb	8	0.281879195		a	xgb	3	i	0.25
g	xgb	9	0.342281879		a	xgb	3	j	0.125
					a	xgb	4	a	0.153846154
					a	xgb	4	b	0
					a	xgb	4	c	0.142857143
					a	xgb	4	d	0.105263158
					a	xgb	4	e	0.117647059
					a	xgb	4	f	0
					a	xgb	4	g	0.5
					a	xgb	4	h	0.166666667
					a	xgb	4	i	0
					a	xgb	4	j	0.2
					a	xgb	5	a	0.375
					a	xgb	5	b	0.222222222
					a	xgb	5	c	0.153846154
					a	xgb	5	d	0
					a	xgb	5	e	0.352941176
					a	xgb	5	f	0.25
					a	xgb	5	g	0.588235294
					a	xgb	5	h	0.25
					a	xgb	5	i	0
					a	xgb	5	j	0.142857143
					a	xgb	6	a	0.266666667
					a	xgb	6	b	0.1
					a	xgb	6	c	0.333333333
					a	xgb	6	d	0.133333333
					a	xgb	6	e	0.117647059
					a	xgb	6	f	0.153846154
					a	xgb	6	g	0.352941176
					a	xgb	6	h	0.352941176
					a	xgb	6	i	0
					a	xgb	6	j	0.153846154
					a	xgb	7	a	0.125
					a	xgb	7	b	0
					a	xgb	7	c	0.125
					a	xgb	7	d	0
					a	xgb	7	e	0
					a	xgb	7	f	0
					a	xgb	7	g	0.333333333
					a	xgb	7	h	0
					a	xgb	7	i	0.125
					a	xgb	7	j	0
					a	xgb	8	a	0.142857143
					a	xgb	8	b	0.222222222
					a	xgb	8	c	0.133333333
					a	xgb	8	d	0.133333333
					a	xgb	8	e	0.266666667
					a	xgb	8	f	0
					a	xgb	8	g	0.222222222
					a	xgb	8	h	0.333333333
					a	xgb	8	i	0
					a	xgb	8	j	0.117647059
					a	xgb	9	a	0.181818182
					a	xgb	9	b	0.25
					a	xgb	9	c	0.266666667
					a	xgb	9	d	0.315789474
					a	xgb	9	e	0.25
					a	xgb	9	f	0
					a	xgb	9	g	0.285714286
					a	xgb	9	h	0.222222222
					a	xgb	9	i	0.25
					a	xgb	9	j	0.111111111
					b	rf	0	a	0.052631579
					b	rf	0	b	0.097560976
					b	rf	0	c	0
					b	rf	0	d	0.051282051
					b	rf	0	e	0.177777778
					b	rf	0	f	0.047619048
					b	rf	0	g	0
					b	rf	1	a	0
					b	rf	1	b	0.05
					b	rf	1	c	0.046511628
					b	rf	1	d	0
					b	rf	1	e	0.097560976
					b	rf	1	f	0.055555556
					b	rf	1	g	0
					b	rf	2	a	0.051282051
					b	rf	2	b	0.058823529
					b	rf	2	c	0
					b	rf	2	d	0.05
					b	rf	2	e	0.048780488
					b	rf	2	f	0.093023256
					b	rf	2	g	0.044444444
					b	rf	3	a	0
					b	rf	3	b	0.05
					b	rf	3	c	0.044444444
					b	rf	3	d	0
					b	rf	3	e	0.054054054
					b	rf	3	f	0.057142857
					b	rf	3	g	0
					b	rf	4	a	0.047619048
					b	rf	4	b	0
					b	rf	4	c	0
					b	rf	4	d	0
					b	rf	4	e	0
					b	rf	4	f	0.093023256
					b	rf	4	g	0
					b	rf	5	a	0.095238095
					b	rf	5	b	0.055555556
					b	rf	5	c	0
					b	rf	5	d	0
					b	rf	5	e	0.046511628
					b	rf	5	f	0
					b	rf	5	g	0
					b	rf	6	a	0.048780488
					b	rf	6	b	0.097560976
					b	rf	6	c	0.043478261
					b	rf	6	d	0
					b	rf	6	e	0
					b	rf	6	f	0
					b	rf	6	g	0
					b	rf	7	a	0.051282051
					b	rf	7	b	0.047619048
					b	rf	7	c	0.052631579
					b	rf	7	d	0.048780488
					b	rf	7	e	0
					b	rf	7	f	0.044444444
					b	rf	7	g	0
					b	rf	8	a	0
					b	rf	8	b	0.051282051
					b	rf	8	c	0
					b	rf	8	d	0.045454545
					b	rf	8	e	0.142857143
					b	rf	8	f	0
					b	rf	8	g	0
					b	rf	9	a	0
					b	rf	9	b	0.105263158
					b	rf	9	c	0.05
					b	rf	9	d	0
					b	rf	9	e	0.095238095
					b	rf	9	f	0.060606061
					b	rf	9	g	0
					b	xgb	0	a	0
					b	xgb	0	b	0.097560976
					b	xgb	0	c	0.146341463
					b	xgb	0	d	0
					b	xgb	0	e	0.222222222
					b	xgb	0	f	0.045454545
					b	xgb	0	g	0
					b	xgb	1	a	0
					b	xgb	1	b	0.097560976
					b	xgb	1	c	0
					b	xgb	1	d	0
					b	xgb	1	e	0.052631579
					b	xgb	1	f	0.05
					b	xgb	1	g	0.064516129
					b	xgb	2	a	0
					b	xgb	2	b	0.066666667
					b	xgb	2	c	0.093023256
					b	xgb	2	d	0.052631579
					b	xgb	2	e	0.088888889
					b	xgb	2	f	0.057142857
					b	xgb	2	g	0
					b	xgb	3	a	0.102564103
					b	xgb	3	b	0.093023256
					b	xgb	3	c	0
					b	xgb	3	d	0.047619048
					b	xgb	3	e	0.1
					b	xgb	3	f	0.097560976
					b	xgb	3	g	0.051282051
					b	xgb	4	a	0.047619048
					b	xgb	4	b	0.162162162
					b	xgb	4	c	0.125
					b	xgb	4	d	0
					b	xgb	4	e	0.093023256
					b	xgb	4	f	0.153846154
					b	xgb	4	g	0.15
					b	xgb	5	a	0.097560976
					b	xgb	5	b	0
					b	xgb	5	c	0.048780488
					b	xgb	5	d	0.055555556
					b	xgb	5	e	0.046511628
					b	xgb	5	f	0
					b	xgb	5	g	0.105263158
					b	xgb	6	a	0
					b	xgb	6	b	0.1875
					b	xgb	6	c	0
					b	xgb	6	d	0
					b	xgb	6	e	0.114285714
					b	xgb	6	f	0.047619048
					b	xgb	6	g	0.045454545
					b	xgb	7	a	0
					b	xgb	7	b	0
					b	xgb	7	c	0.038461538
					b	xgb	7	d	0.111111111
					b	xgb	7	e	0.105263158
					b	xgb	7	f	0.048780488
					b	xgb	7	g	0.051282051
					b	xgb	8	a	0.095238095
					b	xgb	8	b	0
					b	xgb	8	c	0.15
					b	xgb	8	d	0.05
					b	xgb	8	e	0
					b	xgb	8	f	0.047619048
					b	xgb	8	g	0
					b	xgb	9	a	0
					b	xgb	9	b	0.129032258
					b	xgb	9	c	0
					b	xgb	9	d	0.097560976
					b	xgb	9	e	0.045454545
					b	xgb	9	f	0
					b	xgb	9	g	0.127659574
					c	rf	0	a	0.046511628
					c	rf	0	b	0.195121951
					c	rf	0	c	0.051282051
					c	rf	0	d	0.102564103
					c	rf	0	e	0.102564103
					c	rf	0	f	0.157894737
					c	rf	0	g	0.054054054
					c	rf	1	a	0.111111111
					c	rf	1	b	0.1
					c	rf	1	c	0
					c	rf	1	d	0
					c	rf	1	e	0.054054054
					c	rf	1	f	0.048780488
					c	rf	1	g	0.1
					c	rf	2	a	0.097560976
					c	rf	2	b	0.048780488
					c	rf	2	c	0
					c	rf	2	d	0.085106383
					c	rf	2	e	0
					c	rf	2	f	0.19047619
					c	rf	2	g	0
					c	rf	3	a	0
					c	rf	3	b	0.051282051
					c	rf	3	c	0.105263158
					c	rf	3	d	0
					c	rf	3	e	0
					c	rf	3	f	0.19047619
					c	rf	3	g	0.048780488
					c	rf	4	a	0
					c	rf	4	b	0
					c	rf	4	c	0
					c	rf	4	d	0.048780488
					c	rf	4	e	0.052631579
					c	rf	4	f	0.2
					c	rf	4	g	0
					c	rf	5	a	0.054054054
					c	rf	5	b	0.05
					c	rf	5	c	0.055555556
					c	rf	5	d	0
					c	rf	5	e	0.047619048
					c	rf	5	f	0.051282051
					c	rf	5	g	0
					c	rf	6	a	0
					c	rf	6	b	0.054054054
					c	rf	6	c	0
					c	rf	6	d	0.042553191
					c	rf	6	e	0.146341463
					c	rf	6	f	0.162162162
					c	rf	6	g	0
					c	rf	7	a	0.05
					c	rf	7	b	0.043478261
					c	rf	7	c	0.048780488
					c	rf	7	d	0.0625
					c	rf	7	e	0.111111111
					c	rf	7	f	0.139534884
					c	rf	7	g	0.111111111
					c	rf	8	a	0
					c	rf	8	b	0.048780488
					c	rf	8	c	0
					c	rf	8	d	0
					c	rf	8	e	0.125
					c	rf	8	f	0.166666667
					c	rf	8	g	0.051282051
					c	rf	9	a	0.0625
					c	rf	9	b	0.212765957
					c	rf	9	c	0
					c	rf	9	d	0
					c	rf	9	e	0.046511628
					c	rf	9	f	0.2
					c	rf	9	g	0.045454545
					c	xgb	0	a	0.054054054
					c	xgb	0	b	0.093023256
					c	xgb	0	c	0.1
					c	xgb	0	d	0.173913043
					c	xgb	0	e	0
					c	xgb	0	f	0.108108108
					c	xgb	0	g	0.051282051
					c	xgb	1	a	0
					c	xgb	1	b	0
					c	xgb	1	c	0.04
					c	xgb	1	d	0.171428571
					c	xgb	1	e	0.129032258
					c	xgb	1	f	0.266666667
					c	xgb	1	g	0.043478261
					c	xgb	2	a	0.060606061
					c	xgb	2	b	0.195121951
					c	xgb	2	c	0.125
					c	xgb	2	d	0.238095238
					c	xgb	2	e	0.121212121
					c	xgb	2	f	0.333333333
					c	xgb	2	g	0.146341463
					c	xgb	3	a	0.068965517
					c	xgb	3	b	0.12244898
					c	xgb	3	c	0.181818182
					c	xgb	3	d	0.146341463
					c	xgb	3	e	0.097560976
					c	xgb	3	f	0.272727273
					c	xgb	3	g	0.162162162
					c	xgb	4	a	0.108108108
					c	xgb	4	b	0.046511628
					c	xgb	4	c	0.196078431
					c	xgb	4	d	0
					c	xgb	4	e	0.139534884
					c	xgb	4	f	0.166666667
					c	xgb	4	g	0
					c	xgb	5	a	0.153846154
					c	xgb	5	b	0
					c	xgb	5	c	0.052631579
					c	xgb	5	d	0.217391304
					c	xgb	5	e	0.27027027
					c	xgb	5	f	0.3
					c	xgb	5	g	0.048780488
					c	xgb	6	a	0.090909091
					c	xgb	6	b	0.068965517
					c	xgb	6	c	0.043478261
					c	xgb	6	d	0.117647059
					c	xgb	6	e	0.157894737
					c	xgb	6	f	0.127659574
					c	xgb	6	g	0.055555556
					c	xgb	7	a	0.090909091
					c	xgb	7	b	0.111111111
					c	xgb	7	c	0
					c	xgb	7	d	0.108108108
					c	xgb	7	e	0.163265306
					c	xgb	7	f	0.333333333
					c	xgb	7	g	0
					c	xgb	8	a	0.157894737
					c	xgb	8	b	0.227272727
					c	xgb	8	c	0.181818182
					c	xgb	8	d	0.1
					c	xgb	8	e	0.195121951
					c	xgb	8	f	0.055555556
					c	xgb	8	g	0
					c	xgb	9	a	0
					c	xgb	9	b	0.186046512
					c	xgb	9	c	0.095238095
					c	xgb	9	d	0.048780488
					c	xgb	9	e	0.058823529
					c	xgb	9	f	0.108108108
					c	xgb	9	g	0.108108108
					d	rf	0	a	0.666666667
					d	rf	0	b	0.333333333
					d	rf	0	c	1
					d	rf	0	d	0.8
					d	rf	0	e	1
					d	rf	0	f	1
					d	rf	0	g	0.5
					d	rf	0	h	0
					d	rf	0	i	0.5
					d	rf	0	j	0
					d	rf	1	a	1
					d	rf	1	b	0
					d	rf	1	c	0.8
					d	rf	1	d	0.8
					d	rf	1	e	1
					d	rf	1	f	1
					d	rf	1	g	0.666666667
					d	rf	1	h	0.4
					d	rf	1	i	0
					d	rf	1	j	0
					d	rf	2	a	0.666666667
					d	rf	2	b	0.5
					d	rf	2	c	0.666666667
					d	rf	2	d	1
					d	rf	2	e	1
					d	rf	2	f	1
					d	rf	2	g	0.4
					d	rf	2	h	0.4
					d	rf	2	i	0
					d	rf	2	j	0
					d	rf	3	a	0.5
					d	rf	3	b	0.8
					d	rf	3	c	0.8
					d	rf	3	d	0
					d	rf	3	e	1
					d	rf	3	f	0.5
					d	rf	3	g	0.5
					d	rf	3	h	0.4
					d	rf	3	i	0
					d	rf	3	j	0
					d	rf	4	a	0.666666667
					d	rf	4	b	0
					d	rf	4	c	1
					d	rf	4	d	0.5
					d	rf	4	e	1
					d	rf	4	f	1
					d	rf	4	g	0.666666667
					d	rf	4	h	0.666666667
					d	rf	4	i	0.666666667
					d	rf	4	j	0
					d	rf	5	a	0.8
					d	rf	5	b	0.666666667
					d	rf	5	c	0.8
					d	rf	5	d	0
					d	rf	5	e	0.8
					d	rf	5	f	1
					d	rf	5	g	0.4
					d	rf	5	h	0.333333333
					d	rf	5	i	0
					d	rf	5	j	0
					d	rf	6	a	0.666666667
					d	rf	6	b	0.333333333
					d	rf	6	c	0.5
					d	rf	6	d	0.666666667
					d	rf	6	e	0.8
					d	rf	6	f	0.666666667
					d	rf	6	g	0
					d	rf	6	h	0
					d	rf	6	i	0.8
					d	rf	6	j	0
					d	rf	7	a	0.8
					d	rf	7	b	0
					d	rf	7	c	0.8
					d	rf	7	d	0.666666667
					d	rf	7	e	1
					d	rf	7	f	1
					d	rf	7	g	0.5
					d	rf	7	h	1
					d	rf	7	i	0.8
					d	rf	7	j	0
					d	rf	8	a	0.666666667
					d	rf	8	b	0.5
					d	rf	8	c	0.5
					d	rf	8	d	1
					d	rf	8	e	1
					d	rf	8	f	0.8
					d	rf	8	g	0.5
					d	rf	8	h	1
					d	rf	8	i	0.666666667
					d	rf	8	j	0
					d	rf	9	a	0.4
					d	rf	9	b	0
					d	rf	9	c	0.666666667
					d	rf	9	d	0.666666667
					d	rf	9	e	0.8
					d	rf	9	f	1
					d	rf	9	g	0.666666667
					d	rf	9	h	0
					d	rf	9	i	0
					d	rf	9	j	0
					d	xgb	0	a	1
					d	xgb	0	b	0.666666667
					d	xgb	0	c	0.5
					d	xgb	0	d	1
					d	xgb	0	e	1
					d	xgb	0	f	0.666666667
					d	xgb	0	g	0
					d	xgb	0	h	0.333333333
					d	xgb	0	i	0.4
					d	xgb	0	j	0
					d	xgb	1	a	0.4
					d	xgb	1	b	0.666666667
					d	xgb	1	c	0.666666667
					d	xgb	1	d	1
					d	xgb	1	e	0.666666667
					d	xgb	1	f	0.8
					d	xgb	1	g	0.5
					d	xgb	1	h	0.5
					d	xgb	1	i	0.571428571
					d	xgb	1	j	0
					d	xgb	2	a	1
					d	xgb	2	b	0
					d	xgb	2	c	0.8
					d	xgb	2	d	0.5
					d	xgb	2	e	0.666666667
					d	xgb	2	f	0.8
					d	xgb	2	g	0
					d	xgb	2	h	0
					d	xgb	2	i	0
					d	xgb	2	j	0.4
					d	xgb	3	a	0.666666667
					d	xgb	3	b	0
					d	xgb	3	c	0.666666667
					d	xgb	3	d	0.4
					d	xgb	3	e	1
					d	xgb	3	f	0.666666667
					d	xgb	3	g	0
					d	xgb	3	h	0.5
					d	xgb	3	i	0.5
					d	xgb	3	j	0.285714286
					d	xgb	4	a	0.8
					d	xgb	4	b	0.8
					d	xgb	4	c	0.666666667
					d	xgb	4	d	1
					d	xgb	4	e	1
					d	xgb	4	f	0.666666667
					d	xgb	4	g	0.333333333
					d	xgb	4	h	0.666666667
					d	xgb	4	i	0
					d	xgb	4	j	0
					d	xgb	5	a	0.666666667
					d	xgb	5	b	0.5
					d	xgb	5	c	0.666666667
					d	xgb	5	d	0.666666667
					d	xgb	5	e	1
					d	xgb	5	f	0.666666667
					d	xgb	5	g	0.8
					d	xgb	5	h	0.5
					d	xgb	5	i	0.666666667
					d	xgb	5	j	0.8
					d	xgb	6	a	0.666666667
					d	xgb	6	b	0.5
					d	xgb	6	c	0.8
					d	xgb	6	d	1
					d	xgb	6	e	1
					d	xgb	6	f	1
					d	xgb	6	g	0
					d	xgb	6	h	0
					d	xgb	6	i	0.666666667
					d	xgb	6	j	0
					d	xgb	7	a	0.666666667
					d	xgb	7	b	0
					d	xgb	7	c	0
					d	xgb	7	d	0
					d	xgb	7	e	1
					d	xgb	7	f	0.666666667
					d	xgb	7	g	0
					d	xgb	7	h	0.5
					d	xgb	7	i	0.666666667
					d	xgb	7	j	0
					d	xgb	8	a	0.666666667
					d	xgb	8	b	0
					d	xgb	8	c	0.666666667
					d	xgb	8	d	0
					d	xgb	8	e	1
					d	xgb	8	f	1
					d	xgb	8	g	0.333333333
					d	xgb	8	h	0.333333333
					d	xgb	8	i	0
					d	xgb	8	j	0
					d	xgb	9	a	1
					d	xgb	9	b	0.25
					d	xgb	9	c	0.8
					d	xgb	9	d	1
					d	xgb	9	e	1
					d	xgb	9	f	1
					d	xgb	9	g	0
					d	xgb	9	h	0
					d	xgb	9	i	0.5
					d	xgb	9	j	0
					e	rf	0	a	0
					e	rf	0	b	0
					e	rf	0	c	0.074074074
					e	rf	0	d	0
					e	rf	0	e	0
					e	rf	0	f	0
					e	rf	0	g	0
					e	rf	0	h	0
					e	rf	0	i	0.060606061
					e	rf	0	j	0.622222222
					e	rf	1	a	0.08
					e	rf	1	b	0
					e	rf	1	c	0.064516129
					e	rf	1	d	0
					e	rf	1	e	0
					e	rf	1	f	0
					e	rf	1	g	0
					e	rf	1	h	0
					e	rf	1	i	0.071428571
					e	rf	1	j	0.553191489
					e	rf	2	a	0.076923077
					e	rf	2	b	0.0625
					e	rf	2	c	0.125
					e	rf	2	d	0.083333333
					e	rf	2	e	0
					e	rf	2	f	0
					e	rf	2	g	0.076923077
					e	rf	2	h	0
					e	rf	2	i	0
					e	rf	2	j	0.5
					e	rf	3	a	0.068965517
					e	rf	3	b	0.129032258
					e	rf	3	c	0
					e	rf	3	d	0
					e	rf	3	e	0.066666667
					e	rf	3	f	0
					e	rf	3	g	0
					e	rf	3	h	0
					e	rf	3	i	0.068965517
					e	rf	3	j	0.5
					e	rf	4	a	0.137931034
					e	rf	4	b	0.0625
					e	rf	4	c	0
					e	rf	4	d	0
					e	rf	4	e	0.064516129
					e	rf	4	f	0.095238095
					e	rf	4	g	0
					e	rf	4	h	0.058823529
					e	rf	4	i	0
					e	rf	4	j	0.590909091
					e	rf	5	a	0
					e	rf	5	b	0
					e	rf	5	c	0
					e	rf	5	d	0
					e	rf	5	e	0.066666667
					e	rf	5	f	0
					e	rf	5	g	0.057142857
					e	rf	5	h	0.074074074
					e	rf	5	i	0.086956522
					e	rf	5	j	0.540540541
					e	rf	6	a	0.1875
					e	rf	6	b	0
					e	rf	6	c	0
					e	rf	6	d	0
					e	rf	6	e	0
					e	rf	6	f	0
					e	rf	6	g	0.071428571
					e	rf	6	h	0.08
					e	rf	6	i	0
					e	rf	6	j	0.553191489
					e	rf	7	a	0
					e	rf	7	b	0.045454545
					e	rf	7	c	0
					e	rf	7	d	0
					e	rf	7	e	0
					e	rf	7	f	0
					e	rf	7	g	0
					e	rf	7	h	0
					e	rf	7	i	0
					e	rf	7	j	0.5
					e	rf	8	a	0.074074074
					e	rf	8	b	0
					e	rf	8	c	0.086956522
					e	rf	8	d	0
					e	rf	8	e	0
					e	rf	8	f	0.071428571
					e	rf	8	g	0.068965517
					e	rf	8	h	0
					e	rf	8	i	0.083333333
					e	rf	8	j	0.577777778
					e	rf	9	a	0.068965517
					e	rf	9	b	0.057142857
					e	rf	9	c	0.074074074
					e	rf	9	d	0
					e	rf	9	e	0.111111111
					e	rf	9	f	0.066666667
					e	rf	9	g	0.083333333
					e	rf	9	h	0
					e	rf	9	i	0.068965517
					e	rf	9	j	0.444444444
					e	xgb	0	a	0
					e	xgb	0	b	0.166666667
					e	xgb	0	c	0
					e	xgb	0	d	0.0625
					e	xgb	0	e	0
					e	xgb	0	f	0
					e	xgb	0	g	0.074074074
					e	xgb	0	h	0
					e	xgb	0	i	0.068965517
					e	xgb	0	j	0.682926829
					e	xgb	1	a	0.153846154
					e	xgb	1	b	0.08
					e	xgb	1	c	0
					e	xgb	1	d	0.086956522
					e	xgb	1	e	0
					e	xgb	1	f	0.228571429
					e	xgb	1	g	0.171428571
					e	xgb	1	h	0.055555556
					e	xgb	1	i	0.0625
					e	xgb	1	j	0.578947368
					e	xgb	2	a	0
					e	xgb	2	b	0.111111111
					e	xgb	2	c	0.129032258
					e	xgb	2	d	0.068965517
					e	xgb	2	e	0.08
					e	xgb	2	f	0
					e	xgb	2	g	0.0625
					e	xgb	2	h	0.083333333
					e	xgb	2	i	0.058823529
					e	xgb	2	j	0.619047619
					e	xgb	3	a	0
					e	xgb	3	b	0.114285714
					e	xgb	3	c	0.071428571
					e	xgb	3	d	0
					e	xgb	3	e	0
					e	xgb	3	f	0.0625
					e	xgb	3	g	0.076923077
					e	xgb	3	h	0.171428571
					e	xgb	3	i	0
					e	xgb	3	j	0.486486486
					e	xgb	4	a	0.125
					e	xgb	4	b	0.129032258
					e	xgb	4	c	0.083333333
					e	xgb	4	d	0
					e	xgb	4	e	0.121212121
					e	xgb	4	f	0
					e	xgb	4	g	0
					e	xgb	4	h	0.125
					e	xgb	4	i	0
					e	xgb	4	j	0.628571429
					e	xgb	5	a	0.111111111
					e	xgb	5	b	0
					e	xgb	5	c	0.117647059
					e	xgb	5	d	0.0625
					e	xgb	5	e	0
					e	xgb	5	f	0.068965517
					e	xgb	5	g	0
					e	xgb	5	h	0.074074074
					e	xgb	5	i	0.148148148
					e	xgb	5	j	0.533333333
					e	xgb	6	a	0.08
					e	xgb	6	b	0.057142857
					e	xgb	6	c	0.181818182
					e	xgb	6	d	0
					e	xgb	6	e	0
					e	xgb	6	f	0
					e	xgb	6	g	0
					e	xgb	6	h	0.129032258
					e	xgb	6	i	0
					e	xgb	6	j	0.578947368
					e	xgb	7	a	0
					e	xgb	7	b	0.125
					e	xgb	7	c	0.090909091
					e	xgb	7	d	0.181818182
					e	xgb	7	e	0.066666667
					e	xgb	7	f	0
					e	xgb	7	g	0
					e	xgb	7	h	0.068965517
					e	xgb	7	i	0.16
					e	xgb	7	j	0.590909091
					e	xgb	8	a	0.074074074
					e	xgb	8	b	0
					e	xgb	8	c	0.060606061
					e	xgb	8	d	0.0625
					e	xgb	8	e	0
					e	xgb	8	f	0
					e	xgb	8	g	0.076923077
					e	xgb	8	h	0.074074074
					e	xgb	8	i	0
					e	xgb	8	j	0.571428571
					e	xgb	9	a	0
					e	xgb	9	b	0.08
					e	xgb	9	c	0
					e	xgb	9	d	0
					e	xgb	9	e	0.057142857
					e	xgb	9	f	0.176470588
					e	xgb	9	g	0.068965517
					e	xgb	9	h	0.08
					e	xgb	9	i	0.148148148
					e	xgb	9	j	0.6
					f	rf	0	a	0.066666667
					f	rf	0	b	0
					f	rf	0	c	0.866666667
					f	rf	0	d	0.428571429
					f	rf	0	e	0.074074074
					f	rf	0	f	0
					f	rf	0	g	0.451612903
					f	rf	0	h	0.65
					f	rf	0	i	0.606060606
					f	rf	0	j	0.071428571
					f	rf	1	a	0.086956522
					f	rf	1	b	0
					f	rf	1	c	0.777777778
					f	rf	1	d	0.444444444
					f	rf	1	e	0.114285714
					f	rf	1	f	0.064516129
					f	rf	1	g	0.416666667
					f	rf	1	h	0.666666667
					f	rf	1	i	0.64516129
					f	rf	1	j	0
					f	rf	2	a	0.076923077
					f	rf	2	b	0
					f	rf	2	c	0.8
					f	rf	2	d	0.25
					f	rf	2	e	0
					f	rf	2	f	0.057142857
					f	rf	2	g	0.611111111
					f	rf	2	h	0.594594595
					f	rf	2	i	0.727272727
					f	rf	2	j	0
					f	rf	3	a	0
					f	rf	3	b	0
					f	rf	3	c	0.787878788
					f	rf	3	d	0.171428571
					f	rf	3	e	0
					f	rf	3	f	0
					f	rf	3	g	0.5625
					f	rf	3	h	0.555555556
					f	rf	3	i	0.666666667
					f	rf	3	j	0
					f	rf	4	a	0.142857143
					f	rf	4	b	0.083333333
					f	rf	4	c	0.774193548
					f	rf	4	d	0.235294118
					f	rf	4	e	0
					f	rf	4	f	0
					f	rf	4	g	0.484848485
					f	rf	4	h	0.606060606
					f	rf	4	i	0.705882353
					f	rf	4	j	0
					f	rf	5	a	0
					f	rf	5	b	0
					f	rf	5	c	0.625
					f	rf	5	d	0.176470588
					f	rf	5	e	0.060606061
					f	rf	5	f	0
					f	rf	5	g	0.5
					f	rf	5	h	0.666666667
					f	rf	5	i	0.571428571
					f	rf	5	j	0
					f	rf	6	a	0
					f	rf	6	b	0
					f	rf	6	c	0.722222222
					f	rf	6	d	0.25
					f	rf	6	e	0
					f	rf	6	f	0
					f	rf	6	g	0.378378378
					f	rf	6	h	0.444444444
					f	rf	6	i	0.428571429
					f	rf	6	j	0.076923077
					f	rf	7	a	0.076923077
					f	rf	7	b	0.08
					f	rf	7	c	0.928571429
					f	rf	7	d	0.333333333
					f	rf	7	e	0
					f	rf	7	f	0.108108108
					f	rf	7	g	0.518518519
					f	rf	7	h	0.628571429
					f	rf	7	i	0.620689655
					f	rf	7	j	0.076923077
					f	rf	8	a	0
					f	rf	8	b	0
					f	rf	8	c	0.625
					f	rf	8	d	0.25
					f	rf	8	e	0.058823529
					f	rf	8	f	0.0625
					f	rf	8	g	0.523809524
					f	rf	8	h	0.647058824
					f	rf	8	i	0.6
					f	rf	8	j	0
					f	rf	9	a	0.121212121
					f	rf	9	b	0
					f	rf	9	c	0.75
					f	rf	9	d	0.25
					f	rf	9	e	0.0625
					f	rf	9	f	0
					f	rf	9	g	0.571428571
					f	rf	9	h	0.578947368
					f	rf	9	i	0.6
					f	rf	9	j	0
					f	xgb	0	a	0.228571429
					f	xgb	0	b	0
					f	xgb	0	c	0.75
					f	xgb	0	d	0.4
					f	xgb	0	e	0
					f	xgb	0	f	0
					f	xgb	0	g	0.571428571
					f	xgb	0	h	0.75
					f	xgb	0	i	0.75862069
					f	xgb	0	j	0.068965517
					f	xgb	1	a	0.193548387
					f	xgb	1	b	0.125
					f	xgb	1	c	0.787878788
					f	xgb	1	d	0.375
					f	xgb	1	e	0.214285714
					f	xgb	1	f	0.166666667
					f	xgb	1	g	0.620689655
					f	xgb	1	h	0.769230769
					f	xgb	1	i	0.594594595
					f	xgb	1	j	0.071428571
					f	xgb	2	a	0.074074074
					f	xgb	2	b	0
					f	xgb	2	c	0.882352941
					f	xgb	2	d	0.41025641
					f	xgb	2	e	0.095238095
					f	xgb	2	f	0.068965517
					f	xgb	2	g	0.514285714
					f	xgb	2	h	0.6
					f	xgb	2	i	0.709677419
					f	xgb	2	j	0.08
					f	xgb	3	a	0
					f	xgb	3	b	0.166666667
					f	xgb	3	c	0.882352941
					f	xgb	3	d	0.222222222
					f	xgb	3	e	0.074074074
					f	xgb	3	f	0.25
					f	xgb	3	g	0.615384615
					f	xgb	3	h	0.540540541
					f	xgb	3	i	0.838709677
					f	xgb	3	j	0.068965517
					f	xgb	4	a	0.068965517
					f	xgb	4	b	0.071428571
					f	xgb	4	c	0.787878788
					f	xgb	4	d	0.4
					f	xgb	4	e	0.214285714
					f	xgb	4	f	0.08
					f	xgb	4	g	0.64516129
					f	xgb	4	h	0.5
					f	xgb	4	i	0.736842105
					f	xgb	4	j	0.068965517
					f	xgb	5	a	0.076923077
					f	xgb	5	b	0.16
					f	xgb	5	c	0.827586207
					f	xgb	5	d	0.333333333
					f	xgb	5	e	0.222222222
					f	xgb	5	f	0.083333333
					f	xgb	5	g	0.461538462
					f	xgb	5	h	0.727272727
					f	xgb	5	i	0.764705882
					f	xgb	5	j	0
					f	xgb	6	a	0.129032258
					f	xgb	6	b	0
					f	xgb	6	c	0.866666667
					f	xgb	6	d	0.37037037
					f	xgb	6	e	0
					f	xgb	6	f	0.074074074
					f	xgb	6	g	0.5625
					f	xgb	6	h	0.8125
					f	xgb	6	i	0.75
					f	xgb	6	j	0
					f	xgb	7	a	0.153846154
					f	xgb	7	b	0.148148148
					f	xgb	7	c	0.75862069
					f	xgb	7	d	0.473684211
					f	xgb	7	e	0
					f	xgb	7	f	0.068965517
					f	xgb	7	g	0.5625
					f	xgb	7	h	0.727272727
					f	xgb	7	i	0.8125
					f	xgb	7	j	0.071428571
					f	xgb	8	a	0.083333333
					f	xgb	8	b	0.076923077
					f	xgb	8	c	0.571428571
					f	xgb	8	d	0.363636364
					f	xgb	8	e	0
					f	xgb	8	f	0
					f	xgb	8	g	0.594594595
					f	xgb	8	h	0.64516129
					f	xgb	8	i	0.6875
					f	xgb	8	j	0
					f	xgb	9	a	0.121212121
					f	xgb	9	b	0.083333333
					f	xgb	9	c	0.848484848
					f	xgb	9	d	0.4375
					f	xgb	9	e	0.0625
					f	xgb	9	f	0
					f	xgb	9	g	0.615384615
					f	xgb	9	h	0.727272727
					f	xgb	9	i	0.666666667
					f	xgb	9	j	0.071428571
					g	rf	0	a	0
					g	rf	0	b	0.235294118
					g	rf	0	c	0.571428571
					g	rf	0	d	0.086956522
					g	rf	0	e	0.142857143
					g	rf	0	f	0.4375
					g	rf	0	g	0.357142857
					g	rf	0	h	0.4
					g	rf	0	i	0.277777778
					g	rf	0	j	0
					g	rf	1	a	0
					g	rf	1	b	0.428571429
					g	rf	1	c	0.774193548
					g	rf	1	d	0
					g	rf	1	e	0
					g	rf	1	f	0.666666667
					g	rf	1	g	0.411764706
					g	rf	1	h	0.4375
					g	rf	1	i	0.390243902
					g	rf	1	j	0
					g	rf	2	a	0.129032258
					g	rf	2	b	0.3125
					g	rf	2	c	0.390243902
					g	rf	2	d	0
					g	rf	2	e	0.121212121
					g	rf	2	f	0.4
					g	rf	2	g	0.16
					g	rf	2	h	0.344827586
					g	rf	2	i	0.333333333
					g	rf	2	j	0
					g	rf	3	a	0.08
					g	rf	3	b	0.387096774
					g	rf	3	c	0.512820513
					g	rf	3	d	0
					g	rf	3	e	0.2
					g	rf	3	f	0.611111111
					g	rf	3	g	0.428571429
					g	rf	3	h	0.285714286
					g	rf	3	i	0.342857143
					g	rf	3	j	0.095238095
					g	rf	4	a	0.166666667
					g	rf	4	b	0.333333333
					g	rf	4	c	0.55
					g	rf	4	d	0.076923077
					g	rf	4	e	0.173913043
					g	rf	4	f	0.457142857
					g	rf	4	g	0.484848485
					g	rf	4	h	0.285714286
					g	rf	4	i	0.322580645
					g	rf	4	j	0
					g	rf	5	a	0
					g	rf	5	b	0.294117647
					g	rf	5	c	0.473684211
					g	rf	5	d	0
					g	rf	5	e	0
					g	rf	5	f	0.432432432
					g	rf	5	g	0.137931034
					g	rf	5	h	0.388888889
					g	rf	5	i	0.470588235
					g	rf	5	j	0
					g	rf	6	a	0
					g	rf	6	b	0.275862069
					g	rf	6	c	0.432432432
					g	rf	6	d	0.071428571
					g	rf	6	e	0.214285714
					g	rf	6	f	0.4
					g	rf	6	g	0.193548387
					g	rf	6	h	0.266666667
					g	rf	6	i	0.344827586
					g	rf	6	j	0
					g	rf	7	a	0.076923077
					g	rf	7	b	0.37037037
					g	rf	7	c	0.55
					g	rf	7	d	0.074074074
					g	rf	7	e	0.074074074
					g	rf	7	f	0.432432432
					g	rf	7	g	0.357142857
					g	rf	7	h	0.148148148
					g	rf	7	i	0.324324324
					g	rf	7	j	0
					g	rf	8	a	0
					g	rf	8	b	0.133333333
					g	rf	8	c	0.206896552
					g	rf	8	d	0
					g	rf	8	e	0
					g	rf	8	f	0.363636364
					g	rf	8	g	0.242424242
					g	rf	8	h	0.457142857
					g	rf	8	i	0.571428571
					g	rf	8	j	0
					g	rf	9	a	0
					g	rf	9	b	0.482758621
					g	rf	9	c	0.5
					g	rf	9	d	0
					g	rf	9	e	0.166666667
					g	rf	9	f	0.4
					g	rf	9	g	0.307692308
					g	rf	9	h	0.32
					g	rf	9	i	0.380952381
					g	rf	9	j	0
					g	xgb	0	a	0.083333333
					g	xgb	0	b	0.193548387
					g	xgb	0	c	0.533333333
					g	xgb	0	d	0
					g	xgb	0	e	0.142857143
					g	xgb	0	f	0.484848485
					g	xgb	0	g	0.387096774
					g	xgb	0	h	0.333333333
					g	xgb	0	i	0.473684211
					g	xgb	0	j	0
					g	xgb	1	a	0.148148148
					g	xgb	1	b	0.25
					g	xgb	1	c	0.6875
					g	xgb	1	d	0.166666667
					g	xgb	1	e	0.277777778
					g	xgb	1	f	0.35
					g	xgb	1	g	0.56
					g	xgb	1	h	0.428571429
					g	xgb	1	i	0.5
					g	xgb	1	j	0.153846154
					g	xgb	2	a	0.148148148
					g	xgb	2	b	0.296296296
					g	xgb	2	c	0.6875
					g	xgb	2	d	0.08
					g	xgb	2	e	0.08
					g	xgb	2	f	0.424242424
					g	xgb	2	g	0.540540541
					g	xgb	2	h	0.333333333
					g	xgb	2	i	0.388888889
					g	xgb	2	j	0
					g	xgb	3	a	0.133333333
					g	xgb	3	b	0.484848485
					g	xgb	3	c	0.594594595
					g	xgb	3	d	0.148148148
					g	xgb	3	e	0.148148148
					g	xgb	3	f	0.620689655
					g	xgb	3	g	0.538461538
					g	xgb	3	h	0.411764706
					g	xgb	3	i	0.342857143
					g	xgb	3	j	0
					g	xgb	4	a	0.228571429
					g	xgb	4	b	0.296296296
					g	xgb	4	c	0.5
					g	xgb	4	d	0.133333333
					g	xgb	4	e	0.083333333
					g	xgb	4	f	0.484848485
					g	xgb	4	g	0.411764706
					g	xgb	4	h	0.606060606
					g	xgb	4	i	0.285714286
					g	xgb	4	j	0.090909091
					g	xgb	5	a	0
					g	xgb	5	b	0.242424242
					g	xgb	5	c	0.470588235
					g	xgb	5	d	0.121212121
					g	xgb	5	e	0.08
					g	xgb	5	f	0.4375
					g	xgb	5	g	0.4
					g	xgb	5	h	0.4375
					g	xgb	5	i	0.551724138
					g	xgb	5	j	0.074074074
					g	xgb	6	a	0.230769231
					g	xgb	6	b	0.466666667
					g	xgb	6	c	0.5
					g	xgb	6	d	0.137931034
					g	xgb	6	e	0.303030303
					g	xgb	6	f	0.303030303
					g	xgb	6	g	0
					g	xgb	6	h	0.176470588
					g	xgb	6	i	0.588235294
					g	xgb	6	j	0.137931034
					g	xgb	7	a	0.076923077
					g	xgb	7	b	0.424242424
					g	xgb	7	c	0.523809524
					g	xgb	7	d	0.08
					g	xgb	7	e	0.24
					g	xgb	7	f	0.709677419
					g	xgb	7	g	0.296296296
					g	xgb	7	h	0.214285714
					g	xgb	7	i	0.424242424
					g	xgb	7	j	0.071428571
					g	xgb	8	a	0
					g	xgb	8	b	0.242424242
					g	xgb	8	c	0.580645161
					g	xgb	8	d	0
					g	xgb	8	e	0.222222222
					g	xgb	8	f	0.5
					g	xgb	8	g	0.275862069
					g	xgb	8	h	0.457142857
					g	xgb	8	i	0.4
					g	xgb	8	j	0
					g	xgb	9	a	0.222222222
					g	xgb	9	b	0.285714286
					g	xgb	9	c	0.620689655
					g	xgb	9	d	0
					g	xgb	9	e	0.1875
					g	xgb	9	f	0.457142857
					g	xgb	9	g	0.333333333
					g	xgb	9	h	0.388888889
					g	xgb	9	i	0.413793103
					g	xgb	9	j	0.142857143
