# Supplementary material for: Critical scaling of novelty in the cortex
Source: Nat Commun. 2026 Jan 10;17:1555. doi: 10.1038/s41467-025-68277-0 (PMC12894744; doi:10.1038/s41467-025-68277-0)
Supplement: Supplementary file 4 — Source Data [file 41467_2025_68277_MOESM4_ESM.zip › FigS11a.csv]

#Size	#Prob. Dens.																	#Duration	#Prob. Dens.
#k=1		#k=2		#k=3		#k=4		#k=5		#k=6		#k=7		#k=8		#k=9		#k=1		#k=2		#k=3		#k=4		#k=5		#k=6		#k=7		#k=8		#k=9
1	0.149230722	1	0.157754826	1	0.160577384	1	0.155785224	1	0.154051907	1	0.153028087	1	0.154507464	1	0.148526413	1	0.15223702	1	0.440800909	1	0.440779685	1	0.457670432	1	0.452832349	1	0.453822033	1	0.453165879	1	0.456629222	1	0.478239994	1	0.469590512
2	0.122322882	2.5	0.099350055	2.5	0.098043619	2.5	0.096595155	2	0.113171957	2	0.107411027	2	0.106309075	2	0.109345362	2	0.107081921	2	0.198212695	2	0.202105473	2	0.208828296	2	0.214005062	2	0.212630328	2	0.213565536	2	0.216438389	2	0.21768897	2	0.216723145
4	0.07417826	5	0.050275272	5	0.047672233	5.5	0.042738339	3.5	0.068522438	4	0.058748783	3.5	0.066647934	4	0.060379916	3.5	0.06850577	4	0.072569071	3.5	0.089719167	4	0.074176141	3.5	0.091472822	3.5	0.092380196	4	0.074620161	4	0.072893438	3.5	0.087434204	3.5	0.087682765
7.5	0.03281178	9.5	0.020295214	9	0.021400606	10.5	0.016804267	6.5	0.034239991	7.5	0.027449147	6.5	0.033065398	8	0.025846453	6.5	0.033099126	7.5	0.020266867	6.5	0.028031987	7.5	0.017445354	6.5	0.025569483	7	0.022049699	7.5	0.017352997	8	0.015685102	7	0.019994784	6.5	0.024665869
13.5	0.012227068	18	0.00727198	16.5	0.007966348	19	0.006547273	12.5	0.013351944	13.5	0.011898981	12.5	0.013276677	14.5	0.010674021	12.5	0.013661461	13.5	0.00515923	12	0.006406956	13	0.00402445	12	0.004986312	13	0.003952826	13	0.003869277	14.5	0.002756073	13	0.002933286	12	0.004395839
24.5	0.003984364	32.5	0.002433489	30	0.002718673	34	0.002224647	22.5	0.004870921	25	0.004137404	23	0.004964886	25.5	0.003939698	23	0.004872974	24.5	0.001028775	21.5	0.0011787	23	0.000748952	21	0.000833269	22.5	0.000665664	23	0.000723747	26.5	0.000391216	23	0.000497002	21	0.000590277
44	0.001151491	58	0.000713294	54	0.000822787	60.5	0.00068221	40.5	0.001618417	45	0.001464845	41.5	0.001568849	45.5	0.001387957	41	0.001751278	44.5	0.000176226	38	0.000227083	41	0.000105302	36.5	0.000126552	40	8.67597958797799e-05	41.5	0.000117103	49	4.1643104984123e-05	41	7.55117272547338e-05	36.5	8.38290006872201e-05
78	0.000318952	103.5	0.000187732	97	0.000232759	107.5	0.000187718	73	0.000541733	80.5	0.000398386	74.5	0.000501479	81	0.000393457	73.5	0.000556039	80	3.00272633902828e-05	66.5	3.44133237321889e-05	73	1.436087517246e-05	64	2.89261178739303e-05	70.5	1.35670613457823e-05	74	1.2584424834785e-05	89	4.57176778655049e-06	72.5	7.70580424886191e-06	64	1.55724746354856e-05
137.5	7.95219630934044e-05	184.5	4.22617431376746e-05	173	5.58195267092368e-05	191	4.11138357631798e-05	130	0.000118979	144	9.82462482635481e-05	133.5	0.000131526	144	9.05962550815864e-05	131.5	0.000127933	142.5	5.14387495009674e-06	116	6.22552590130051e-06	130	2.0787878903787e-06	112	3.95165544725824e-06	124	3.95561379391094e-06	130.5	1.4332261617394e-06	161.5	8.26809067780408e-07	128.5	8.23269684707469e-07	111.5	1.08612368381557e-06
242.5	1.76007839682526e-05	329	7.10046467661842e-06	308.5	9.27951798974104e-06	339.5	9.16628077364678e-06	232.5	2.5961212753471e-05	257	2.18943465908556e-05	239	2.62609635647952e-05	256	2.40832289864915e-05	235	2.40090498527653e-05	NaN	NaN	NaN	NaN	NaN	NaN	NaN	NaN	NaN	NaN	NaN	NaN	NaN	NaN	NaN	NaN	NaN	NaN
427.5	2.65456739139827e-06	586	1.53272826141441e-06	550	1.72869040877576e-06	603	1.5736265905699e-06	415.5	4.56191585121125e-06	458.5	5.27019414877636e-06	428	4.57610944636678e-06	454	6.2321189729318e-06	420	4.69945345356335e-06	NaN	NaN	NaN	NaN	NaN	NaN	NaN	NaN	NaN	NaN	NaN	NaN	NaN	NaN	NaN	NaN	NaN	NaN
753.5	7.82506809285669e-07	1043	4.89528532409955e-07	980	5.06756423658197e-07	1070.5	4.83714345717899e-07	741.5	9.57674918525806e-07	817.5	3.29898605003955e-07	766.5	7.43864379307578e-07	805	6.86485901903066e-07	749.5	8.9847370656006e-07	NaN	NaN	NaN	NaN	NaN	NaN	NaN	NaN	NaN	NaN	NaN	NaN	NaN	NaN	NaN	NaN	NaN	NaN
1327.5	6.7125029933568e-08	1856.5	5.97459299548994e-08	1745	5.58023960767642e-08	1900.5	9.64657885783144e-08	1323	3.25652321288417e-07	1457.5	2.07272879631753e-07	1372	2.07745907734549e-07	1427.5	2.45739795334792e-07	1337.5	2.67143997466092e-07	NaN	NaN	NaN	NaN	NaN	NaN	NaN	NaN	NaN	NaN	NaN	NaN	NaN	NaN	NaN	NaN	NaN	NaN
2339	4.28175539506532e-08	3304.5	1.67894441782646e-08	3107	2.78283582345251e-08	3373.5	1.91919571881173e-08	2361	1.13923262283936e-07	2597.5	9.56254038614203e-08	2455.5	3.87094892829123e-08	2530.5	3.36314424391136e-08	2387.5	1.18838333633745e-07	NaN	NaN	NaN	NaN	NaN	NaN	NaN	NaN	NaN	NaN	NaN	NaN	NaN	NaN	NaN	NaN	NaN	NaN
4122	0	5881	0	5532	2.34591715551915e-08	5987.5	1.2614809180467e-08	4213.5	2.55487551979645e-08	4628.5	1.39972352007827e-08	4394	4.32699558530343e-08	4486	2.13306179804254e-08	4260.5	0	NaN	NaN	NaN	NaN	NaN	NaN	NaN	NaN	NaN	NaN	NaN	NaN	NaN	NaN	NaN	NaN	NaN	NaN
