# Supplementary material for: Critical scaling of novelty in the cortex
Source: Nat Commun. 2026 Jan 10;17:1555. doi: 10.1038/s41467-025-68277-0 (PMC12894744; doi:10.1038/s41467-025-68277-0)
Supplement: Supplementary file 4 — Source Data [file 41467_2025_68277_MOESM4_ESM.zip › FigS11b.csv]

#Duration (s)	#Mean size
#k=1		#k=2		#k=3		#k=4		#k=5		#k=6		#k=7		#k=8		#k=9
0.021964988	2.153251015	0.043929976	1.809883052	0.065894963	1.862696144	0.087859951	1.91207175	0.109824939	1.975108619	0.131789927	2.075541059	0.153754915	2.00935124	0.175719902	2.260302628	0.19768489	2.196009556
0.043929976	4.254251047	0.087859951	4.217234493	0.131789927	4.654950229	0.175719902	4.9517827	0.219649878	5.138896509	0.263579854	5.484739861	0.307509829	5.45759848	0.351439805	6.157053406	0.395369781	6.044909116
0.065894963	6.706266461	0.131789927	7.263841674	0.19768489	8.133088718	0.263579854	8.57974366	0.329474817	9.266498957	0.395369781	9.78087841	0.461264744	9.602240085	0.527159707	10.87719978	0.593054671	10.92043927
0.087859951	9.474373735	0.175719902	10.68334636	0.263579854	12.06980895	0.351439805	13.12795172	0.439299756	13.7926934	0.527159707	14.15039383	0.615019659	14.22590962	0.70287961	16.18020699	0.790739561	15.64756649
0.109824939	12.56484303	0.219649878	14.65418511	0.329474817	16.35378965	0.439299756	17.8252623	0.549124695	19.04777612	0.658949634	19.48392846	0.768774573	19.50367971	0.878599512	21.15469833	0.988424451	21.08388627
0.131789927	15.49520005	0.263579854	18.91601884	0.395369781	21.06300734	0.527159707	23.21815783	0.658949634	24.26891652	0.790739561	24.71028868	0.922529488	24.42179516	1.054319415	27.48945457	1.186109342	26.87038393
0.153754915	18.81411989	0.307509829	23.15202788	0.461264744	27.16972298	0.615019659	28.97475617	0.768774573	29.63216328	0.922529488	29.58836992	1.076284403	29.98078996	1.230039317	31.64341095	1.383794232	34.92263864
0.175719902	22.46806303	0.351439805	25.8507062	0.527159707	31.01364027	0.70287961	32.67756012	0.878599512	34.39033945	1.054319415	34.6110765	1.230039317	36.27060145	1.40575922	39.972442	1.581479122	35.72240892
0.19768489	25.86232759	0.395369781	30.9042021	0.593054671	37.92692938	0.790739561	37.75261118	0.988424451	40.12819725	1.186109342	36.88664477	1.383794232	44.11623044	1.581479122	45.72721487	1.779164013	43.05401775
0.219649878	29.79824785	0.439299756	34.92112089	0.658949634	40.4641406	0.878599512	43.01602098	1.09824939	44.92213587	1.317899269	41.53191344	1.537549147	47.51500645	1.757199025	53.39425666	1.976848903	49.96607573
0.241614866	32.92320659	0.483229732	40.23923848	0.724844598	45.99449054	0.966459464	50.99768527	1.20807433	51.77397797	1.449689195	49.19666957	1.691304061	53.20785696	1.932918927	62.25739572	2.174533793	57.14574724
0.263579854	36.72713799	0.527159707	44.88375902	0.790739561	51.19750254	1.054319415	53.69447207	1.317899269	59.08981263	1.581479122	56.05195072	1.845058976	61.17333914	2.10863883	62.18158431	2.372218683	63.34281755
0.285544842	40.76605218	0.571089683	49.68303099	0.856634525	56.71467211	1.142179366	57.94005776	1.427724208	65.92846157	1.713269049	63.02705878	1.998813891	63.80837177	2.284358732	75.15968567	2.569903574	79.21236255
0.307509829	45.19690181	0.615019659	52.04776701	0.922529488	63.47624711	1.230039317	67.42490102	1.537549147	71.98384243	1.845058976	66.25625463	2.152568805	73.51022132	2.460078635	92.08272727	2.767588464	77.18590568
0.329474817	49.82314481	0.658949634	57.33785375	0.988424451	69.34866812	1.317899269	68.80005269	1.647374086	77.62325133	1.976848903	73.84359455	2.30632372	77.56729071	2.635798537	108.0622382	2.965273354	89.11687141
0.351439805	52.97425522	0.70287961	60.78854177	1.054319415	80.43218986	1.40575922	78.52774864	1.757199025	89.26902746	2.10863883	88.61833409	2.460078635	93.20268646	2.81151844	114.6438223	3.162958245	101.8184137
0.373404793	54.56078379	0.746809586	66.09736061	1.120214378	75.46475696	1.493619171	83.9419484	1.867023964	87.78587044	2.240428757	84.35083332	2.613833549	89.90128381	2.987238342	138.876745	3.360643135	107.2695633
0.395369781	60.29756305	0.790739561	68.40271819	1.186109342	85.26639896	1.581479122	95.07124032	1.976848903	93.92292317	2.372218683	96.46872728	2.767588464	104.2888122	3.162958245	160.1459668	3.558328025	122.2246766
0.417334768	67.45149517	0.834669537	77.49882448	1.252004305	91.48676264	1.669339074	101.1551563	2.086673842	111.4682573	2.50400861	91.46600535	2.921343379	109.7925519	3.338678147	135.5470814	3.756012915	131.9134869
0.439299756	67.94813584	0.878599512	77.7801402	1.317899269	104.5835642	1.757199025	113.8017213	2.196498781	118.2654385	2.635798537	103.5057633	3.075098293	104.514125	3.51439805	116.0654255	3.953697806	171.9553862
0.461264744	69.18168715	0.922529488	81.11259122	1.383794232	107.8231001	1.845058976	120.8451061	2.30632372	119.3083916	2.767588464	102.7197886	3.228853208	133.1352781	3.690117952	167.842274	4.151382696	137.8146494
0.483229732	74.42199502	0.966459464	88.92215704	1.449689195	119.5487869	1.932918927	118.8084406	2.416148659	146.8125006	2.899378391	124.7973346	3.382608123	130.4556478	3.865837854	145.1465278	4.349067586	149.8732677
0.50519472	79.05255318	1.010389439	87.39441588	1.515584159	122.9520477	2.020778878	129.3363764	2.525973598	156.0289358	3.031168318	126.074963	3.536363037	146.1946632	4.041557757	151.4765765	4.546752477	227.9165603
0.527159707	79.974142	1.054319415	108.2931682	1.581479122	114.0137096	2.10863883	159.0914734	2.635798537	147.8490864	3.162958245	140.7419637	3.690117952	159.1658089	4.217277659	142.6423047	4.744437367	211.3744685
0.549124695	80.18696777	1.09824939	98.18918752	1.647374086	124.5101729	2.196498781	144.3843678	2.745623476	143.8469105	3.294748171	114.5696679	3.843872867	167.7956692	4.392997562	187.8185223	4.942122257	223.4497846
0.571089683	87.18175244	1.142179366	100.4545296	1.713269049	145.5038214	2.284358732	185.1996631	2.855448415	158.7443092	3.426538098	141.4023908	3.997627781	159.1876584	4.568717464	223.2133768	5.139807147	182.9297176
0.593054671	92.97597182	1.186109342	103.8632052	1.779164013	155.2672634	2.372218683	155.0743029	2.965273354	184.589795	3.558328025	150.6293672	4.151382696	196.0189719	4.744437367	166.7204908	5.337492038	214.1748412
0.615019659	101.1694001	1.230039317	99.81707234	1.845058976	136.5823207	2.460078635	152.4203601	3.075098293	203.0617014	3.690117952	196.8595103	4.305137611	173.983394	4.920157269	296.4650203	5.535176928	283.0131193
0.636984646	99.6074368	1.273969293	120.5905372	1.910953939	175.2301036	2.547938586	193.0423623	3.184923232	156.4678076	3.821907879	170.9221787	4.458892525	242.3444897	5.095877172	236.1613648	5.732861818	268.2577257
0.658949634	103.1882312	1.317899269	127.6718868	1.976848903	154.7682586	2.635798537	178.7945132	3.294748171	184.7274177	3.953697806	203.2477355	4.61264744	219.477512	5.271597074	235.1706268	5.930546709	196.5265215
0.680914622	98.94860572	1.361829244	139.275955	2.042743866	171.7949803	2.723658488	170.4821295	3.40457311	186.7423421	4.085487733	227.1547974	4.766402355	234.8206719	5.447316977	330.3284983	6.128231599	378.7143048
0.70287961	107.9763921	1.40575922	132.7414397	2.10863883	169.5017687	2.81151844	229.6970324	3.51439805	201.622807	4.217277659	166.4189646	4.920157269	202.5466633	5.623036879	273.3277298	6.325916489	264.9202963
0.724844598	109.6181827	1.449689195	135.8288388	2.174533793	159.8359214	2.899378391	226.2576227	3.624222989	214.6293375	4.349067586	161.1262062	5.073912184	266.9479175	5.798756782	249.8472341	6.523601379	259.8608016
0.746809586	124.4038547	1.493619171	155.3456768	2.240428757	192.4707215	2.987238342	232.2675361	3.734047928	256.3220681	4.480857513	223.5105111	5.227667099	204.6507014	5.974476684	304.5750628	6.72128627	289.6798369
0.768774573	112.2604077	1.537549147	159.0732997	2.30632372	239.101115	3.075098293	191.4457761	3.843872867	271.2018919	4.61264744	392.4550188	5.381422013	187.4271355	6.150196587	351.7762905	6.91897116	289.8229755
0.790739561	127.254237	1.581479122	157.8779449	2.372218683	241.7898715	3.162958245	210.7816015	3.953697806	416.115735	4.744437367	280.9554104	5.535176928	215.1435405	6.325916489	403.5500608	7.11665605	393.2225012
0.812704549	130.1505895	1.625409098	169.1905761	2.438113647	224.9676937	3.250818196	231.9495854	4.063522745	287.3763879	4.876227294	256.0930672	5.688931843	253.0752845	6.501636392	473.9293895	7.314340941	339.8038039
0.834669537	138.6620963	1.669339074	184.5129452	2.50400861	247.533507	3.338678147	207.895898	4.173347684	341.5748648	5.008017221	280.7251681	5.842686757	381.4557906	6.677356294	332.8007465	7.512025831	295.0986279
0.856634525	144.9682891	1.713269049	160.2552904	2.569903574	263.8003587	3.426538098	208.084853	4.283172623	215.7181256	5.139807147	308.7132242	5.996441672	337.9178566	6.853076197	570.9022042	7.709710721	442.4224184
0.878599512	140.192562	1.757199025	159.2873105	2.635798537	266.0528803	3.51439805	294.1901664	4.392997562	200.5364124	5.271597074	324.2862148	6.150196587	359.5628098	7.028796099	244.0200799	7.907395611	114.3321665
0.9005645	138.7570965	1.801129	196.5685821	2.701693501	256.853164	3.602258001	226.8468712	4.502822501	236.8974318	5.403387001	313.7295603	6.303951501	240.4077967	7.204516001	312.6676661	8.105080502	679.5771833
0.922529488	143.9931451	1.845058976	163.9339875	2.767588464	273.3679691	3.690117952	258.9617808	4.61264744	416.1270662	5.535176928	195.2188839	6.457706416	310.7580701	7.380235904	494.4825663	8.302765392	483.5353439
0.944494476	163.8378088	1.888988952	198.4111764	2.833483427	285.8821851	3.777977903	246.559006	4.722472379	315.7260214	5.666966855	217.0774206	6.611461331	358.4500798	7.555955806	434.0306394	8.500450282	358.6549104
0.966459464	153.8154478	1.932918927	181.798217	2.899378391	389.4334982	3.865837854	318.06799	4.832297318	205.3926392	5.798756782	225.7878432	6.765216245	485.688439	7.731675709	611.3218266	8.698135173	1138.452511
0.988424451	138.3412959	1.976848903	193.3444246	2.965273354	212.3300434	3.953697806	444.6667361	4.942122257	308.1008936	5.930546709	187.4494875	6.91897116	393.6000989	7.907395611	608.5602951	8.895820063	597.5637925
1.010389439	160.0169153	2.020778878	187.1777742	3.031168318	289.2071842	4.041557757	308.6805753	5.051947196	286.4309391	6.062336635	181.3223168	7.072726075	513.4246565	8.083115514	471.7676233	9.093504953	414.061901
1.032354427	146.7931127	2.064708854	248.5645485	3.097063281	234.2024824	4.129417708	437.3161483	5.161772135	175.1227056	6.194126562	258.9982645	7.226480989	560.8352726	8.258835416	594.4355392	9.291189843	278.4908078
1.054319415	175.1636478	2.10863883	211.6781513	3.162958245	260.8894701	4.217277659	326.7579052	5.381422013	484.0760831	6.325916489	331.2442344	7.380235904	397.3991084	8.434555319	553.9826377	9.488874734	297.6641166
1.076284403	166.5307404	2.152568805	274.2794133	3.228853208	428.2522628	4.305137611	391.2371081	5.491246952	240.7910977	6.457706416	296.9846805	7.533990819	500.8249013	8.610275221	481.2104985	9.686559624	441.5481841
1.09824939	227.0167637	2.196498781	208.6693192	3.294748171	362.9959336	4.392997562	368.4696699	5.601071891	467.5663522	6.589496343	467.3437089	7.687745733	458.8326629	8.785995124	443.1323038	9.884244514	941.6389233
1.120214378	184.3134474	2.240428757	289.1845001	3.360643135	354.0422471	4.480857513	345.3950473	5.71089683	451.2927567	6.72128627	388.6851419	7.841500648	458.8326629	8.961715026	404.2061039	10.27961429	713.1779194
1.142179366	139.4487889	2.284358732	297.2154367	3.426538098	328.4750644	4.568717464	511.7313895	5.820721769	618.7432489	6.853076197	584.6078493	7.995255563	580.350441	9.137434929	1474.591635	10.47729919	353.389383
1.164144354	195.2023493	2.328288708	439.9541638	3.492433062	345.0611345	4.656577416	505.1258019	5.930546709	819.5093692	6.984866123	679.7988758	8.149010477	624.5510639	9.313154831	1825.689389	10.67498408	366.831689
1.186109342	191.9531723	2.372218683	226.8865805	3.558328025	269.3596982	4.744437367	350.8175896	6.040371648	614.3254032	7.11665605	512.8820147	8.302765392	774.7663955	9.488874734	307.2880828	10.87266897	333.6166158
1.20807433	177.2776174	2.416148659	270.2048744	3.690117952	604.7508363	4.832297318	514.4722015	6.150196587	595.0859136	7.248445977	289.7414444	8.456520307	410.6347578	9.664594636	1097.312513	11.07035386	900.3912675
1.230039317	178.7663857	2.460078635	287.7310742	3.756012915	580.996401	4.920157269	381.4006185	6.260021526	732.2274423	7.380235904	163.7645446	8.610275221	169.1543133	9.840314539	596.5516551	11.26803875	799.2342724
1.252004305	195.8789834	2.50400861	279.9001935	3.821907879	607.4611016	5.008017221	455.9281207	6.369846465	669.8718911	7.512025831	403.3214799	8.917785051	1144.575158	10.01603444	253.3581924	11.46572364	832.9380445
1.273969293	173.5228836	2.547938586	260.4057627	3.887802842	333.5524722	5.095877172	383.6511563	6.479671404	540.4635789	7.643815758	418.6065162	9.071539965	709.1831413	10.19175434	512.5557091	11.66340853	573.8870006
1.295934281	200.5888308	2.591868562	265.4822311	3.953697806	485.7092016	5.183737123	682.893308	6.589496343	1446.991064	7.775605685	396.3604462	9.22529488	1016.29682	10.36747425	551.3126795	11.86109342	315.1829114
1.317899269	228.8168445	2.635798537	236.6382382	4.019592769	368.3007909	5.271597074	409.5359305	6.699321282	798.7123746	7.907395611	615.8641013	9.379049795	1146.83192	10.54319415	812.4243984	12.05877831	579.1608607
1.339864256	267.8555085	2.679728513	344.6461529	4.085487733	298.9779231	5.447316977	485.2639484	6.809146221	441.0800495	8.039185538	582.1423033	9.532804709	979.7104116	10.71891405	1058.804509	12.2564632	895.12232
1.361829244	214.7287191	2.723658488	237.5782727	4.151382696	557.174081	5.535176928	539.1340268	6.91897116	1275.025979	8.170975465	460.7217994	9.840314539	987.9671743	10.89463395	358.3253904	12.45414809	1046.040623
1.383794232	182.4302483	2.767588464	369.5804828	4.217277659	385.4379487	5.623036879	432.1949843	7.028796099	485.9943053	8.302765392	674.9496538	10.14782437	997.7374623	11.07035386	1177.62876	12.65183298	1465.070178
1.40575922	210.1743254	2.81151844	342.0027648	4.349067586	436.2127765	5.71089683	282.8410894	7.358270916	646.0464718	8.434555319	402.0238973	10.30157928	733.7597851	11.24607376	1088.691622	12.84951787	1829.923239
1.427724208	189.3144922	2.855448415	478.1304487	4.41496255	297.8635803	5.798756782	692.0959447	7.468095855	892.5681164	8.566345246	547.54269	10.4553342	852.5224317	11.42179366	1071.897152	13.04720276	1363.042469
1.449689195	162.424956	2.899378391	411.5484256	4.480857513	514.742818	5.886616733	545.3634754	7.577920794	571.0244306	8.829925099	987.370393	10.91659894	958.886022	11.77323347	1193.112753	13.83794232	279.8376053
1.471654183	173.9968555	2.943308366	394.2701438	4.546752477	549.6643759	5.974476684	862.7471186	7.687745733	967.1033331	8.961715026	869.7285477	11.07035386	1273.858971	12.65183298	634.7629422	14.03562721	281.6876566
1.493619171	256.4096889	2.987238342	450.4587546	4.61264744	734.8337816	6.062336635	956.2010402	7.797570672	569.5666595	9.093504953	1283.48252	11.22410877	966.0279287	12.82755288	392.1779384	14.2333121	2060.364548
1.515584159	240.1835426	3.031168318	366.8464741	4.678542403	760.673709	6.150196587	369.5045809	7.907395611	1194.74316	9.22529488	842.400761	11.99288334	991.5685049	13.70615239	1588.213233	14.43099699	1817.175086
1.537549147	223.3416516	3.075098293	313.2176475	4.744437367	451.2901377	6.238056538	725.1343215	8.01722055	918.5795258	9.488874734	1664.198912	12.91541283	1299.872716	14.0575922	1765.232309	15.41942144	292.3712121
1.559514134	260.520367	3.119028269	483.4937291	4.81033233	744.0604074	6.325916489	861.0159354	8.676170185	1098.167986	9.620664661	454.8608697	13.06916775	1025.879369	14.2333121	714.3368298	17.19858545	2215.433395
1.581479122	173.5571638	3.162958245	399.0215581	4.876227294	580.182348	6.41377644	965.2313657	8.785995124	1098.167986	9.752454587	1071.171015	13.68418741	2088.562291	14.58475191	449.5087969	17.79164013	2451.818781
1.60344411	323.8177863	3.250818196	453.2141351	4.942122257	889.0919724	6.589496343	469.8340674	9.005645002	997.8031807	9.884244514	834.5915258	13.83794232	1330.298436	15.63907132	742.3753798	18.18700991	2460.006858
1.625409098	221.9368128	3.294748171	376.2065234	5.008017221	687.6011715	6.677356294	703.8609314	9.22529488	1259.345098	10.01603444	963.913285	13.99169723	1643.690453	16.16623103	1273.430535	18.3846948	2460.006858
1.647374086	254.5275795	3.338678147	292.03473	5.073912184	970.4331709	6.765216245	692.4749653	9.444944758	1115.229515	10.14782437	2315.438799	14.29920706	1374.467394	17.92343005	3083.20643	20.3615437	2491.196782
1.669339074	248.5262815	3.382608123	430.88528	5.139807147	587.9229927	6.853076197	556.8247306	9.554769697	1069.71392	10.93856393	326.6604026	14.45296198	1374.467394	18.09914995	3083.20643	21.15228326	2499.947244
1.691304061	338.9979099	3.426538098	613.3816354	5.271597074	924.9467338	7.028796099	383.012554	9.664594636	1250.214719	11.46572364	1355.071365	14.76047181	4627.022154	25.83082566	4916.327021	23.91987172	2541.261936
1.713269049	251.4840538	3.470468074	678.6220699	5.337492038	839.9748277	7.11665605	927.6192355	9.774419575	1466.816487	11.59751356	1368.150901	14.91422672	2160.271825	28.81806401	4198.582473	59.30546709	10223.18412
1.735234037	364.4222264	3.51439805	466.3417648	5.403387001	490.1520145	7.292375953	301.5812976	9.994069453	774.7778346	11.99288334	544.2487389	15.6830013	2171.042113	29.52094362	4204.675116	60.88694621	10274.37404
1.757199025	235.4851103	3.558328025	843.5510999	5.469281965	749.4545901	7.380235904	588.6711311	10.10389439	1427.049615	12.38825312	1053.395757	15.83675621	4671.961399	29.69666352	4207.76776	61.48000088	10280.43735
1.779164013	229.092607	3.646187976	596.3158492	5.535176928	664.4997223	7.555955806	571.3869148	10.32354427	1428.615295	12.52004305	1057.862749	15.99051113	4671.961399	30.22382323	4211.314081	61.67768577	10280.87497
1.801129	235.6190552	3.690117952	343.2096143	5.666966855	597.1311614	7.643815758	787.9311536	10.43336921	866.1773454	13.04720276	1415.073085	16.60553078	2864.643882	38.83409845	6646.415596	61.87537066	10280.87497
1.823093988	597.6226959	3.734047928	577.5790098	5.798756782	1070.389897	7.995255563	1015.995124	10.65301909	1471.536894	13.31078261	1418.54686	20.14189382	3921.826584	40.06413776	6681.55933	70.17813605	16008.13321
1.845058976	224.8725175	3.821907879	300.6749521	5.996441672	763.598923	8.083115514	624.2444939	10.76284403	1123.99941	13.57436247	1954.289171	21.52568805	3983.850309	41.29417708	6765.207832	71.1665605	16024.07175
1.867023964	348.1568229	3.865837854	612.1503655	6.062336635	921.1574573	8.434555319	338.5732925	10.9824939	681.2328987	14.36510203	1846.006314	21.67944297	4399.176362	41.64561689	6766.980993	71.36424539	16024.50936
1.888988952	337.2624323	3.90976783	439.23729	6.128231599	1019.321353	8.52241527	1141.268054	11.09231884	681.2328987	14.89226173	1991.298499	21.83319788	3986.792881	41.82133679	6774.754154	73.14340941	16045.63598
1.910953939	324.5345798	3.953697806	308.2876131	6.194126562	574.9591304	8.610275221	1031.246035	11.20214378	2002.081489	15.6830013	2014.504096	30.75098293	4508.334335	78.72251631	17431.9167	74.52720364	16089.95067
1.932918927	287.2526446	3.997627781	455.2084171	6.260021526	819.7159916	8.873855075	1346.177077	11.31196872	2332.162028	17.52806027	2671.96193	31.82726734	4525.989767	86.10275221	17914.32849	84.41144815	17387.55183
