# Supplementary material for: Critical scaling of novelty in the cortex
Source: Nat Commun. 2026 Jan 10;17:1555. doi: 10.1038/s41467-025-68277-0 (PMC12894744; doi:10.1038/s41467-025-68277-0)
Supplement: Supplementary file 4 — Source Data [file 41467_2025_68277_MOESM4_ESM.zip › FigS11c.csv]

#k	#Original	#Shuffled
1	1.470124629	1.166011775
2	1.700766924	1.286770825
3	1.884354668	1.324182999
4	1.993750473	1.319051665
5	2.081056551	1.340051751
6	2.08192978	1.264261423
7	2.174199852	1.307300439
8	2.160885936	1.381900527
9	2.114372566	1.32956045
