# Supplementary material for: Critical scaling of novelty in the cortex
Source: Nat Commun. 2026 Jan 10;17:1555. doi: 10.1038/s41467-025-68277-0 (PMC12894744; doi:10.1038/s41467-025-68277-0)
Supplement: Supplementary file 4 — Source Data [file 41467_2025_68277_MOESM4_ESM.zip › FigS12a.csv]

#TC spk count	#PosR mean LOW	#PosR sd LOW	#NonR mean LOW	#NonR sd LOW	#NegR mean LOW	#NegR sd LOW	#PosR mean HIGH	#PosR sd HIGH	#NonR mean HIGH	#NonR sd HIGH	#NegR mean HIGH	#NegR sd HIGH
0	0.26056692	0.131133322	0.174442306	0.076576558	0.202153861	0.161390915	0.598625205	0.274616104	0.493635207	0.272271197	0.485635849	0.375295804
1	0.341786172	0.125770319	0.181274378	0.07044175	0.221581605	0.143221683	0.557580583	0.205971775	0.441163858	0.153087013	0.311912779	0.239669931
2	0.425461559	0.170796663	0.178248072	0.100059727	0.112007954	0.058884342	0.609115209	0.159262487	0.352972241	0.146350211	0.148594322	0.130265798
3	0.488328185	0.157089157	0.174579587	0.057581221	0.084601418	0.09286816	0.795352953	0.304178881	0.381776509	0.128886033	0.086502517	0.12577799
4	0.571599924	0.331277696	0.191278987	0.07503429	0.106993068	0.111891001	0.609970063	0.43436026	0.343827888	0.10763567	0.223991295	0.293837733
5	0.687177915	0.444266191	0.2044303	0.075367231	0.17482477	0.270960106	1.007685402	0.630487747	0.445127175	0.2217182	0.113792606	0.124147192
6	0.537031949	0.235799413	0.181048849	0.067090866	0.097984415	0.119227802	0.681021165	0.271038354	0.345760179	0.108167008	0.19980314	0.115214821
7	0.549264689	0.218182857	0.195657985	0.118275237	0.083861911	0.111291943	0.849460156	0.338084489	0.454208321	0.250872913	0.118685033	0.11384987
8	0.652446276	0.25648795	0.206394455	0.087748347	0.068586023	0.087348988	0.902299775	0.587581612	0.336954113	0.15282211	0.107947576	0.100854932
9	0.63174541	0.348480788	0.238570274	0.098109216	0.110150652	0.098811938	0.553841242	0.230024399	0.403772592	0.261206105	0.190113706	0.09950711
10	0.679764739	0.179368148	0.291980912	0.161792098	0.121044234	0.087369988	0.807531561	0.53300116	0.225654948	0.128833028	0.174919872	0.091623055
11	0.669157938	0.309955667	0.217194726	0.053119351	0.177075604	0.128351855	0.669895525	0.042691492	0.239857348	0.017815253	0.177625153	0.221053249
12	0.556128528	0.26432604	0.168061385	0.0656899	0.07330278	0.049095329	1.00306984	0.509346838	0.419010964	0.312470146	0.215974766	0.186279359
13	0.708457756	0.191701988	0.260659113	0.039480219	0.122663139	0.122861787	1.017562304	0.574802102	0.332973601	0.16302046	0.041666667	0.072168784
14	0.556197712	0.250952652	0.174841064	0.057794135	0.177245304	0.150707198	0.973423548	0.412036149	0.448304478	0.24530069	0.12631529	0.086104957
15	0.640339038	0.411644271	0.187778435	0.07939449	0.239609503	0.217289301	0.648604233	0.12225198	0.227769736	0.098879531	0.08048433	0.100530851
16	0.631135113	0.215715012	0.185938542	0.056828152	0.082564103	0.101201201	0.558060145	0.249424617	0.213935896	0.017233365	0.053418803	0.037863344
17	0.89861944	0.190163906	0.318995813	0.193716285	0.139423077	0.209507294	0.853269537	0.347702148	0.357927685	0.094898672	0.181980057	0.234926966
18	0.835180149	0.147947144	0.26262266	0.037926502	0.083333333	0.083333333	1.274900794	0.946212555	0.5215611	0.597981991	0.47008547	0.38905322
19	0.525410749	0.302548008	0.178364334	0.041116438	0.076923077	0.108785659	0.694765322	0	0.330260604	0	0.5	0
20	0.975466444	0.765537618	0.2680608	0.132582323	0.074074074	0.10475656	NaN	NaN	NaN	NaN	NaN	NaN
21	0.388888889	0	0.207792208	0	0.230769231	0	NaN	NaN	NaN	NaN	NaN	NaN
22	0.847222222	0	0.21691974	0	0	0	NaN	NaN	NaN	NaN	NaN	NaN
23	0.210526316	0	0.160839161	0	0	0	0.368421053	0	0.321678322	0	0	0
24	NaN	NaN	NaN	NaN	NaN	NaN	1.886363636	0	0.78968254	0	1	0
25	NaN	NaN	NaN	NaN	NaN	NaN	0.628571429	0	0.216730038	0	NaN	NaN
26	NaN	NaN	NaN	NaN	NaN	NaN	NaN	NaN	NaN	NaN	NaN	NaN
27	NaN	NaN	NaN	NaN	NaN	NaN	NaN	NaN	NaN	NaN	NaN	NaN
28	NaN	NaN	NaN	NaN	NaN	NaN	NaN	NaN	NaN	NaN	NaN	NaN
29	NaN	NaN	NaN	NaN	NaN	NaN	0.683673469	0	0.370165746	0	0	0
30	NaN	NaN	NaN	NaN	NaN	NaN	NaN	NaN	NaN	NaN	NaN	NaN
31	NaN	NaN	NaN	NaN	NaN	NaN	NaN	NaN	NaN	NaN	NaN	NaN
32	NaN	NaN	NaN	NaN	NaN	NaN	NaN	NaN	NaN	NaN	NaN	NaN
33	0.742857143	0	0.122137405	0	NaN	NaN	NaN	NaN	NaN	NaN	NaN	NaN
34	NaN	NaN	NaN	NaN	NaN	NaN	0.305555556	0	0.346320346	0	0	0
35	NaN	NaN	NaN	NaN	NaN	NaN	NaN	NaN	NaN	NaN	NaN	NaN
36	NaN	NaN	NaN	NaN	NaN	NaN	NaN	NaN	NaN	NaN	NaN	NaN
37	NaN	NaN	NaN	NaN	NaN	NaN	NaN	NaN	NaN	NaN	NaN	NaN
38	0.542857143	0	0.201520913	0	NaN	NaN	NaN	NaN	NaN	NaN	NaN	NaN
39	NaN	NaN	NaN	NaN	NaN	NaN	NaN	NaN	NaN	NaN	NaN	NaN
40	NaN	NaN	NaN	NaN	NaN	NaN	NaN	NaN	NaN	NaN	NaN	NaN
41	NaN	NaN	NaN	NaN	NaN	NaN	NaN	NaN	NaN	NaN	NaN	NaN
42	NaN	NaN	NaN	NaN	NaN	NaN	NaN	NaN	NaN	NaN	NaN	NaN
43	NaN	NaN	NaN	NaN	NaN	NaN	NaN	NaN	NaN	NaN	NaN	NaN
44	NaN	NaN	NaN	NaN	NaN	NaN	NaN	NaN	NaN	NaN	NaN	NaN
45	0.367346939	0	0.248618785	0	0	0	NaN	NaN	NaN	NaN	NaN	NaN
46	NaN	NaN	NaN	NaN	NaN	NaN	NaN	NaN	NaN	NaN	NaN	NaN
47	NaN	NaN	NaN	NaN	NaN	NaN	NaN	NaN	NaN	NaN	NaN	NaN
48	NaN	NaN	NaN	NaN	NaN	NaN	NaN	NaN	NaN	NaN	NaN	NaN
49	NaN	NaN	NaN	NaN	NaN	NaN	NaN	NaN	NaN	NaN	NaN	NaN
50	NaN	NaN	NaN	NaN	NaN	NaN	NaN	NaN	NaN	NaN	NaN	NaN
