# Supplementary material for: Critical scaling of novelty in the cortex
Source: Nat Commun. 2026 Jan 10;17:1555. doi: 10.1038/s41467-025-68277-0 (PMC12894744; doi:10.1038/s41467-025-68277-0)
Supplement: Supplementary file 4 — Source Data [file 41467_2025_68277_MOESM4_ESM.zip › FigS12b.csv]

#TC spk count	#Mean 1.003	#SD 1.003	#Mean 1.005	#SD 1.005	#Mean 1.0061	#SD 1.0061	#Mean 1.0066	#SD 1.0066	#Mean 1.0076	#SD 1.0076	#Mean 1.009	#SD 1.009	#Mean 1.01	#SD 1.01		#Branching parameter	#Response exponent
0	0.093881204	0.050344469	0.066889108	0.036630993	0.059679435	0.026779739	0.034985797	0.017109457	0.023615809	0.0162955	0.012067698	0.010196294	0.002690459	0.001749673		1.003	0.143809008
1	0.079259565	0.038733779	0.065143573	0.017196125	0.06264588	0.017646163	0.040267214	0.011286724	0.025500905	0.004066302	0.012974464	0.005334996	0.006804501	0.001635273		1.005	0.181913344
2	0.100152562	0.018419395	0.080834911	0.019729919	0.079158009	0.013136965	0.058035966	0.005784061	0.037342101	0.005039044	0.020445073	0.003395297	0.013848558	0.001831115		1.0061	0.200889682
3	0.102351275	0.014839434	0.087672394	0.010129885	0.079348938	0.015627363	0.060132022	0.00926639	0.045624796	0.006440767	0.024467171	0.00304096	0.018889165	0.001494927		1.0066	0.275372217
4	0.12028107	0.019127571	0.095132848	0.011726785	0.083153748	0.006657961	0.067247507	0.007670434	0.049441181	0.004125957	0.029981676	0.003024895	0.024887415	0.001300128		1.0076	0.468801148
5	0.116412054	0.013738897	0.094730425	0.014148799	0.08893343	0.011358203	0.071886322	0.007086781	0.05704829	0.006808739	0.035946354	0.004491458	0.029988952	0.002164871		1.009	0.672312582
6	0.122169989	0.019004376	0.106860052	0.014957876	0.097699307	0.020437315	0.075718723	0.011855563	0.059074067	0.008435045	0.041833321	0.00467355	0.036719299	0.00374311		1.01	0.919905656
7	0.11379654	0.013595629	0.09694997	0.025084629	0.099504907	0.022304118	0.081126088	0.00934904	0.070293667	0.007352023	0.046155861	0.004808764	0.044217724	0.006955592
8	0.13268247	0.034421717	0.113821377	0.031669527	0.109992561	0.013040599	0.100398651	0.016282011	0.068064724	0.014545818	0.057156605	0.012144931	0.050052154	0.01237257
9	0.154683801	0.070866876	0.177409522	0.047530655	0.090281056	0.031187587	0.105177855	0.038131651	0.090762357	0.031012349	0.055641433	0.01618204	0.051385607	0.012149457
10	NaN	NaN	0.12379796	0.096020182	0.106455144	0.040903928	0.114868945	0.047890221	0.093368553	0.042812093	0.088261854	0.043260699	0.056191153	0.022417856
11	NaN	NaN	0.106782559	0.058506697	0.16152793	0.041682282	0.133217379	0.002030837	0.086140296	0.035321713	0.071637548	0.029354301	0.060404129	0.019248285
