# Supplementary material for: Critical scaling of novelty in the cortex
Source: Nat Commun. 2026 Jan 10;17:1555. doi: 10.1038/s41467-025-68277-0 (PMC12894744; doi:10.1038/s41467-025-68277-0)
Supplement: Supplementary file 4 — Source Data [file 41467_2025_68277_MOESM4_ESM.zip › FigS12c.csv]

#TC spk count	#Mean 1.003	#SD 1.003	#Mean 1.005	#SD 1.005	#Mean 1.0061	#SD 1.0061	#Mean 1.0066	#SD 1.0066	#Mean 1.0076	#SD 1.0076	#Mean 1.009	#SD 1.009	#Mean 1.01	#SD 1.01		#Branching parameter	#Response exponent
0	0.181909441	0.010798468	0.173326262	0.011148729	0.197514215	0.022458744	0.180301196	0.013266209	0.206920076	0.015974936	0.231634268	0.018368408	0.241671098	0.032652602		1.003	0.124448922
1	0.179861951	0.00550959	0.183127827	0.006580693	0.197801954	0.008169412	0.187545395	0.005341398	0.19829673	0.007721668	0.234988906	0.007301698	0.270974964	0.008264036		1.005	0.111822477
2	0.21599348	0.003231791	0.226569832	0.003791486	0.234848712	0.00493464	0.22858941	0.004835023	0.245908457	0.00567819	0.288888431	0.008289344	0.324338434	0.006283032		1.0061	0.116359544
3	0.225502811	0.004127584	0.22785419	0.003148387	0.242400324	0.003100033	0.236228354	0.00353276	0.254641926	0.003903296	0.2926962	0.006361967	0.333964426	0.007195692		1.0066	0.128770208
4	0.233016408	0.002924954	0.237751755	0.004255506	0.251709256	0.004913643	0.243341977	0.004544739	0.260482656	0.006279849	0.304386699	0.003716069	0.347239284	0.004785404		1.0076	0.108968266
5	0.240996969	0.002532798	0.245716297	0.004221898	0.257915774	0.005614894	0.253653372	0.00464718	0.271093153	0.007411662	0.312998368	0.00710764	0.351299186	0.006427705		1.009	0.112293033
6	0.248495317	0.004317133	0.252527211	0.004272815	0.265288685	0.005704875	0.257719807	0.007086796	0.272703739	0.005364831	0.324673885	0.006075732	0.356942083	0.010375596		1.01	0.090799479
7	0.250915457	0.006379015	0.258443046	0.005461658	0.271316588	0.008762855	0.270380783	0.016275178	0.283422274	0.007800036	0.329621044	0.010553483	0.363306019	0.010294513
8	0.25519369	0.009716244	0.266501317	0.016662351	0.285132362	0.012166022	0.278467578	0.010626362	0.291764248	0.008070443	0.332040634	0.012643495	0.382108403	0.007666057
9	0.263649077	0.014363448	0.272434735	0.014461662	0.29101992	0.01776249	0.277863667	0.021963303	0.301359664	0.035787952	0.349320023	0.030158405	0.382438581	0.034304707
10	0.253075773	0.016267658	0.264801091	0.032498854	0.304131235	0.047603301	0.305962804	0.038866253	0.320671497	0.050793663	0.355818469	0.029630889	0.37453681	0.05862135
11	0.274576439	0.045054127	0.286166961	0.0446442	0.289638342	0.076639495	0.318207455	0.050580346	0.346833737	0.050230365	0.344225858	0.057841652	0.372551227	0.103088086
12	0.336698779	0.120944908	0.302880507	0.102607374	0.306887109	0.129435976	0.350670143	0.15858577	0.248904807	0.099022238	0.313759334	0.024652999	0.299414628	0.071843379
